# Supplementary material for: Data for differentially expressed microRNAs in saturated fatty acid palmitate-treated HepG2 cells
Source: Data Brief. 2016 Nov 19;9:996–9. doi: 10.1016/j.dib.2016.11.062 (PMC5123059; doi:10.1016/j.dib.2016.11.062)
Supplement: Supplementary file 2 — Supplementary material Supplementary File 1. Raw data of Affymetrix GeneChip miRNA analysis (Excel file: Raw data.xlsx). Supplementary File 2. Palmitate - upregulated miRNAs (Excel file: HFD - upregulated miRNAs.xlsx). Supplementary File 3. Palmitate - downregulated miRNAs (Excel file: HFD - downregulated miRNAs.xlsx). [file mmc2.zip]

Archive with 3 entries (3 files):
- Supplement File 3. Palmitate - downregulated miRNAs.xlsx
- Supplement File 1. raw data.xlsx
- Supplement File 2. Palmitate - upregulated miRNAs.xlsx
