# Supplementary material for: Data for differentially expressed microRNAs in saturated fatty acid palmitate-treated HepG2 cells
Source: Data Brief. 2016 Nov 19;9:996–9. doi: 10.1016/j.dib.2016.11.062 (PMC5123059; doi:10.1016/j.dib.2016.11.062)
Supplement: Supplementary file 2 — Supplementary material Supplementary File 1. Raw data of Affymetrix GeneChip miRNA analysis (Excel file: Raw data.xlsx). Supplementary File 2. Palmitate - upregulated miRNAs (Excel file: HFD - upregulated miRNAs.xlsx). Supplementary File 3. Palmitate - downregulated miRNAs (Excel file: HFD - downregulated miRNAs.xlsx). [file mmc2.zip › Supplement File 3. Palmitate - downregulated miRNAs.xlsx]

## Sheet: data2
ProbeID	microRNA	Fold change	Control	Palmitate 0.5 mM	b.p	Sequence	Accession	Alignments
20500133	hsa-miR-18a-3p	0.488717	6.66629	5.63336	23	ACUGCCCUAAGUGCUCCUUCUGG	MIMAT0002891	chr13:92003051-92003073 (+)
20500174	hsa-miR-93-3p	0.362347	7.31595	5.8514	22	ACUGCUGAGCUAGCACUUCCCG	MIMAT0004509	chr7:99691400-99691421 (-)
20500180	hsa-miR-98-3p	0.435798	1.70607	0.507797	22	CUAUACAACUUACUACUUUCCC	MIMAT0022842	chrX:53583202-53583223 (-)
20500192	hsa-miR-105-5p	0.443483	4.30265	3.1296	23	UCAAAUGCUCAGACUCCUGUGGU	MIMAT0000102	chrX:151560737-151560759 (-) // chrX:151562930-151562952 (-)
20500386	hsa-miR-192-3p	0.419503	5.61395	4.3607	22	CUGCCAAUUCCAUAGGUCACAG	MIMAT0004543	chr11:64658631-64658652 (-)
20500395	hsa-miR-197-3p	0.384755	7.85551	6.47752	22	UUCACCACCUUCUCCACCCAGC	MIMAT0000227	chr1:110141562-110141583 (+)
20500400	hsa-miR-199a-3p	0.468777	4.30239	3.20936	22	ACAGUAGUCUGCACAUUGGUUA	MIMAT0000232	chr1:172113694-172113715 (-) // chr19:10928105-10928126 (-)
20500458	hsa-miR-199b-3p	0.468777	4.30239	3.20936	22	ACAGUAGUCUGCACAUUGGUUA	MIMAT0004563	chr9:131007024-131007045 (-)
20500465	hsa-miR-210-3p	0.493749	7.16842	6.15027	22	CUGUGCGUGUGACAGCGGCUGA	MIMAT0000267	chr11:568112-568133 (-)
20500718	hsa-miR-15b-5p	0.495546	10.5063	9.49343	22	UAGCAGCACAUCAUGGUUUACA	MIMAT0000417	chr3:160122395-160122416 (+)
20500720	hsa-miR-23b-5p	0.395993	5.81594	4.47949	22	UGGGUUCCUGGCAUGCUGAUUU	MIMAT0004587	chr9:97847509-97847530 (+)
20500722	hsa-miR-27b-5p	0.467776	6.83748	5.74137	22	AGAGCUUAGCUGAUUGGUGAAC	MIMAT0004588	chr9:97847745-97847766 (+)
20500743	hsa-miR-138-5p	0.272548	5.12992	3.2545	23	AGCUGGUGUUGUGAAUCAGGCCG	MIMAT0000430	chr16:56892439-56892461 (+) // chr3:44155726-44155748 (+)
20500755	hsa-miR-145-5p	0.496553	9.31398	8.304	23	GUCCAGUUUUCCCAGGAAUCCCU	MIMAT0000437	chr5:148810224-148810246 (+)
20500765	hsa-miR-125a-5p	0.280734	10.6327	8.80003	24	UCCCUGAGACCCUUUAACCUGUGA	MIMAT0000443	chr19:52196521-52196544 (+)
20500766	hsa-miR-125a-3p	0.392539	4.46115	3.11206	22	ACAGGUGAGGUUCUUGGGAGCC	MIMAT0004602	chr19:52196559-52196580 (+)
20500773	hsa-miR-134-5p	0.386563	3.83135	2.46013	22	UGUGACUGGUUGACCAGAGGGG	MIMAT0000447	chr14:101521031-101521052 (+)
20500777	hsa-miR-138-1-3p	0.178528	6.43751	3.95173	22	GCUACUUCACAACACCAGGGCC	MIMAT0004607	chr3:44155766-44155787 (+)
20500780	hsa-miR-149-5p	0.371793	6.34317	4.91575	23	UCUGGCUCCGUGUCUUCACUCCC	MIMAT0000450	chr2:241395432-241395454 (+)
20500791	hsa-miR-188-5p	0.333085	5.19906	3.61302	21	CAUCCCUUGCAUGGUGGAGGG	MIMAT0000457	chrX:49768123-49768143 (+)
20500793	hsa-miR-190a-5p	0.435797	1.919	0.720731	22	UGAUAUGUUUGAUAUAUUAGGU	MIMAT0000458	chr15:63116170-63116191 (+)
20501155	hsa-miR-194-3p	0.428464	6.18838	4.96562	22	CCAGUGGGGCUGCUGUUAUCUG	MIMAT0004671	chr11:64658840-64658861 (-)
20501158	hsa-miR-106b-3p	0.462819	7.81176	6.70028	22	CCGCACUGUGGGUACUUGCUGC	MIMAT0004672	chr7:99691625-99691646 (-)
20501175	hsa-miR-301a-3p	0.460309	5.74778	4.62845	23	CAGUGCAAUAGUAUUGUCAAAGC	MIMAT0000688	chr17:57228510-57228532 (-)
20501176	hsa-miR-99b-5p	0.465364	10.387	9.28341	22	CACCCGUAGAACCGACCUUGCG	MIMAT0000689	chr19:52195871-52195892 (+)
20501177	hsa-miR-99b-3p	0.362578	6.20427	4.74063	22	CAAGCUCGUGUCUGUGGGUCCG	MIMAT0004678	chr19:52195909-52195930 (+)
20501201	hsa-miR-362-5p	0.458073	7.18818	6.06183	24	AAUCCUUGGAACCUAGGUGUGAGU	MIMAT0000705	chrX:49773576-49773599 (+)
20501232	hsa-miR-372-3p	0.391737	2.79724	1.4452	23	AAAGUGCUGCGACAUUUGAGCGU	MIMAT0000724	chr19:54291185-54291207 (+)
20501234	hsa-miR-373-3p	0.492491	2.93444	1.9126	23	GAAGUGCUUCGAUUUUGGGGUGU	MIMAT0000726	chr19:54292002-54292024 (+)
20501235	hsa-miR-374a-5p	0.492491	2.2323	1.21047	22	UUAUAAUACAACCUGAUAAGUG	MIMAT0000727	chrX:73507160-73507181 (-)
20501276	hsa-miR-330-3p	0.34784	6.10819	4.58469	23	GCAAAGCACACGGCCUGCAGAGA	MIMAT0000751	chr19:46142267-46142289 (-)
20501280	hsa-miR-342-3p	0.475557	8.76556	7.69325	23	UCUCACACAGAAAUCGCACCCGU	MIMAT0000753	chr14:100576052-100576074 (+)
20501289	hsa-miR-135b-3p	0.290951	3.88814	2.10699	22	AUGUAGGGCUAAAAGCCAUGGG	MIMAT0004698	chr1:205417451-205417472 (-)
20501291	hsa-miR-148b-3p	0.463252	5.72021	4.61008	22	UCAGUGCAUCACAGAACUUUGU	MIMAT0000759	chr12:54731062-54731083 (+)
20501298	hsa-miR-339-5p	0.426674	7.34897	6.12017	23	UCCCUGUCCUCCAGGAGCUCACG	MIMAT0000764	chr7:1062626-1062648 (-)
20501299	hsa-miR-339-3p	0.47095	6.31932	5.23297	23	UGAGCGCCUCGACGACAGAGCCG	MIMAT0004702	chr7:1062591-1062613 (-)
20502123	hsa-miR-423-5p	0.484457	7.99254	6.94699	23	UGAGGGGCAGAGAGCGAGACUUU	MIMAT0004748	chr17:28444113-28444135 (+)
20503804	hsa-miR-495-5p	0.426643	1.71552	0.486616	22	GAAGUUGCCCAUGUUAUUUUCG	MIMAT0022924	chr14:101500105-101500126 (+)
20503807	hsa-miR-193b-5p	0.455076	6.51656	5.38074	22	CGGGGUUUUGAGGGCGAGAUGA	MIMAT0004767	chr16:14397837-14397858 (+)
20503861	hsa-miR-518a-3p	0.416442	1.42878	0.164966	22	GAAAGCGCUUCCCUUUGCUGGA	MIMAT0002863	chr19:54234310-54234331 (+) // chr19:54242639-54242660 (+)
20503876	hsa-miR-500a-3p	0.414256	7.6566	6.3852	22	AUGCACCUGGGCAAGGAUUCUG	MIMAT0002871	chrX:49773090-49773111 (+)
20503877	hsa-miR-501-5p	0.480346	6.77992	5.72207	22	AAUCCUUUGUCCCUGGGUGAGA	MIMAT0002872	chrX:49774343-49774364 (+)
20503907	hsa-miR-532-5p	0.433177	8.33867	7.1317	22	CAUGCCUUGAGUGUAGGACCGU	MIMAT0002888	chrX:49767773-49767794 (+)
20503908	hsa-miR-532-3p	0.289123	7.82456	6.03431	22	CCUCCCACACCCAAGGCUUGCA	MIMAT0004780	chrX:49767810-49767831 (+)
20504186	hsa-miR-455-5p	0.480589	6.21886	5.16174	22	UAUGUGCCUUUGGACUACAUCG	MIMAT0003150	chr9:116971729-116971750 (+)
20504274	hsa-miR-92b-3p	0.328085	7.2314	5.62354	22	UAUUGCACUCGUCCCGGCCUCC	MIMAT0003218	chr1:155165028-155165049 (+)
20504287	hsa-miR-567	0.391738	2.11002	0.757983	23	AGUAUGUUCUUCCAGGACAGAAC	MIMAT0003231	chr3:111831663-111831685 (+)
20504298	hsa-miR-574-3p	0.402738	9.9477	8.63561	22	CACGCUCAUGCACACACCCACA	MIMAT0003239	chr4:38869713-38869734 (+)
20504300	hsa-miR-576-5p	0.488929	1.95016	0.917852	22	AUUCUAAUUUCUCCACGUCUUU	MIMAT0003241	chr4:110409869-110409890 (+)
20504323	hsa-miR-589-3p	0.366311	3.93305	2.48419	24	UCAGAACAAAUGCCGGUUCCCAGA	MIMAT0003256	chr7:5535465-5535488 (-)
20504378	hsa-miR-628-3p	0.23837	5.09377	3.02504	21	UCUAGUAAGAGUGGCAGUCGA	MIMAT0003297	chr15:55665152-55665172 (-)
20504387	hsa-miR-634	0.396707	1.98762	0.653773	22	AACCAGCACCCCAACUUUGGAC	MIMAT0003304	chr17:64783250-64783271 (+)
20504407	hsa-miR-652-5p	0.475475	3.31691	2.24436	25	CAACCCUAGGAGAGGGUGCCAUUCA	MIMAT0022709	chrX:109298577-109298601 (+)
20504431	hsa-miR-660-5p	0.496143	6.63277	5.6216	22	UACCCAUUGCAUAUCGGAGUUG	MIMAT0003338	chrX:49777864-49777885 (+)
20504433	hsa-miR-421	0.462398	8.94535	7.83256	23	AUCAACAGACAUUAAUUGGGCGC	MIMAT0003339	chrX:73438227-73438249 (-)
20504552	hsa-miR-671-5p	0.489952	6.76007	5.73078	23	AGGAAGCCCUGGAGGGGCUGGAG	MIMAT0003880	chr7:150935535-150935557 (+)
20504564	hsa-miR-1296-5p	0.424605	5.2568	4.021	22	UUAGGGCCCUGGCUCCAUCUCC	MIMAT0005794	chr10:65132772-65132793 (-)
20504580	hsa-miR-769-5p	0.378039	4.3264	2.92301	22	UGAGACCUCUGGGUUCUGAGCU	MIMAT0003886	chr19:46522219-46522240 (+)
20504583	hsa-miR-766-3p	0.296075	4.96507	3.2091	22	ACUCCAGCCCCACAGCCUCAGC	MIMAT0003888	chrX:118780726-118780747 (-)
20505755	hsa-miR-889-3p	0.426643	2.04845	0.819554	21	UUAAUAUCGGACAACCAUUGU	MIMAT0004921	chr14:101514286-101514306 (+)
20505787	hsa-miR-744-5p	0.421772	9.50282	8.25736	22	UGCGGGGCUAGGGCUAACAGCA	MIMAT0004945	chr17:11985226-11985247 (+)
20505788	hsa-miR-744-3p	0.479127	3.509	2.44748	22	CUGUUGCCACUAACCUCAACCU	MIMAT0004946	chr17:11985283-11985304 (+)
20505789	hsa-miR-885-5p	0.417845	6.23316	4.9742	22	UCCAUUACACUACCCUGCCUCU	MIMAT0004947	chr3:10436215-10436236 (-)
20505801	hsa-miR-760	0.330129	5.31965	3.72075	20	CGGCUCUGGGUCUGUGGGGA	MIMAT0004957	chr1:94312436-94312455 (+)
20506012	hsa-miR-941	0.293966	6.03029	4.26402	23	CACCCGGCUGUGUGCACAUGUGC	MIMAT0004984	chr20:62550872-62550894 (+) // chr20:62550928-62550950 (+) // chr20:62550984-62551006 (+) // chr20:62551179-62551201 (+)
20506712	hsa-miR-1180-3p	0.322057	8.17803	6.54341	22	UUUCCGGCUCGCGUGGGUGUGU	MIMAT0005825	chr17:19247826-19247847 (-)
20506768	hsa-miR-1226-3p	0.128501	5.601	2.64085	22	UCACCAGCCCUGUGUUCCCUAG	MIMAT0005577	chr3:47891098-47891119 (+)
20506777	hsa-miR-1229-3p	0.442219	2.95948	1.78231	23	CUCUCACCACUGCCCUCCCACAG	MIMAT0005584	chr5:179225278-179225300 (-)
20506852	hsa-miR-1260a	0.475475	2.42628	1.35372	18	AUCCCACCUCUGCCACCA	MIMAT0005911	chr14:77732574-77732591 (+)
20506866	hsa-miR-1269a	0.412504	6.20134	4.92382	22	CUGGACUGAGCCGUGCUACUGG	MIMAT0005923	chr4:67142608-67142629 (+)
20511549	hsa-miR-2110	0.442215	5.23783	4.06065	22	UUGGGGAAACGGCCGCUGAGUG	MIMAT0010133	chr10:115933910-115933931 (-)
20512260	hsa-miR-2276-3p	0.358248	4.40134	2.92037	22	UCUGCAAGUGUCAGAGGCGAGG	MIMAT0011775	chr13:24736608-24736629 (+)
20514226	hsa-miR-2909	0.391738	2.11002	0.757983	21	GUUAGGGCCAACAUCUCUUGG	MIMAT0013863	chr17:35391045-35391065 (+)
20515531	hsa-miR-3130-5p	0.363954	2.75936	1.30119	21	UACCCAGUCUCCGGUGCAGCC	MIMAT0014995	chr2:207648000-207648020 (-) // chr2:207647970-207647990 (+)
20515608	hsa-miR-3179	0.475688	2.48611	1.4142	22	AGAAGGGGUGAAAUUUAAACGU	MIMAT0015056	chr16:14995416-14995437 (+) // chr16:16394067-16394088 (+) // chr16:18505762-18505783 (-)
20515645	hsa-miR-3200-3p	0.420127	2.35217	1.10107	22	CACCUUGCGCUACUCAGGUCUG	MIMAT0015085	chr22:31127597-31127618 (+)
20517680	hsa-miR-4298	0.49513	8.9617	7.94757	22	CUGGGACAGGAGGAGGAGGCAG	MIMAT0016852	chr11:1880735-1880756 (-)
20517682	hsa-miR-4304	0.219895	4.43538	2.25027	17	CCGGCAUGUCCAGGGCA	MIMAT0016854	chr12:123495249-123495265 (-)
20517699	hsa-miR-4320	0.472188	1.77767	0.695102	18	GGGAUUCUGUAGCUUCCU	MIMAT0016871	chr18:47652879-47652896 (-)
20517707	hsa-miR-4258	0.371957	3.22543	1.79864	17	CCCCGCCACCGCCUUGG	MIMAT0016879	chr1:154948179-154948195 (+)
20517817	hsa-miR-3610	0.442215	5.46663	4.28945	20	GAAUCGGAAAGGAGGCGCCG	MIMAT0017987	chr8:117886979-117886998 (-)
20517820	hsa-miR-3613-5p	0.240454	4.34218	2.28601	22	UGUUGUACUUUUUUUUUUGUUC	MIMAT0017990	chr13:50570601-50570622 (-)
20517824	hsa-miR-3615	0.359806	4.96507	3.49036	21	UCUCUCGGCUCCUCGCGGCUC	MIMAT0017994	chr17:72744802-72744822 (+)
20517939	hsa-miR-3680-3p	0.475475	2.03059	0.958036	23	UUUUGCAUGACCCUGGGAGUAGG	MIMAT0018107	chr16:21517385-21517407 (-) // chr16:29610515-29610537 (-)
20517943	hsa-miR-3682-3p	0.371957	3.5319	2.10511	21	UGAUGAUACAGGUGGAGGUAG	MIMAT0018110	chr2:54076273-54076293 (-)
20517999	hsa-miR-3713	0.489832	1.72529	0.695646	20	GGUAUCCGUUUGGGGAUGGU	MIMAT0018164	chr15:76878988-76879007 (+)
20518432	hsa-miR-3911	0.314921	7.18015	5.51321	22	UGUGUGGAUCCUGGAGGAGGCA	MIMAT0018185	chr9:130453042-130453063 (-)
20518623	hsa-miR-3935	0.259933	3.5475	1.60371	22	UGUAGAUACGAGCACCAGCCAC	MIMAT0018350	chr16:56279489-56279510 (+)
20518919	hsa-miR-4521	0.432669	7.97827	6.76961	22	GCUAAGGAAGUCCUGUGCUCAG	MIMAT0019058	chr17:8090266-8090287 (+)
20518920	hsa-miR-1269b	0.492457	8.05232	7.03039	22	CUGGACUGAGCCAUGCUACUGG	MIMAT0019059	chr17:12820630-12820651 (-)
20519074	hsa-miR-3972	0.305988	3.34993	1.64148	22	CUGCCAGCCCCGUUCCAGGGCA	MIMAT0019357	chr1:17604443-17604464 (+)
20519078	hsa-miR-3976	0.372896	2.49453	1.07138	24	UAUAGAGAGCAGGAAGAUUAAUGU	MIMAT0019361	chr18:5840701-5840724 (+)
20519467	hsa-miR-4669	0.266234	7.80874	5.89951	22	UGUGUCCGGGAAGUGGAGGAGG	MIMAT0019749	chr9:137271295-137271316 (+)
20519488	hsa-miR-4684-3p	0.345911	3.3757	1.84417	22	UGUUGCAAGUCGGUGGAGACGU	MIMAT0019770	chr1:23046059-23046080 (+)
20519538	hsa-miR-4713-5p	0.227915	3.73715	1.60371	22	UUCUCCCACUACCAGGCUCCCA	MIMAT0019820	chr15:51534397-51534418 (+)
20519688	hsa-miR-4793-5p	0.316228	3.2091	1.54814	24	ACAUCCUGCUCCACAGGGCAGAGG	MIMAT0019965	chr3:48681672-48681695 (-)
20520576	hsa-miR-5195-3p	0.258791	4.85971	2.90957	21	AUCCAGUUCUCUGAGGGGGCU	MIMAT0021127	chr14:107259125-107259145 (-)
20522022	hsa-miR-5681b	0.492491	1.75194	0.730112	22	AGGUAUUGCCACCCUUUCUAGU	MIMAT0022480	chr8:75460819-75460840 (-)
20525024	hsa-miR-6511a-3p	0.463836	5.27686	4.16854	22	CCUCACCAUCCCUUCUGCCUGC	MIMAT0025479	chr16:15019837-15019858 (+) // chr16:16418488-16418509 (+) // chr16:16462776-16462797 (+) // chr16:18437872-18437893 (-)
20525395	hsa-miR-6723-5p	0.415425	7.30592	6.03858	22	AUAGUCCGAGUAACGUCGGGGC	MIMAT0025855	chr1:567762-567783 (-)
20525418	hsa-miR-6728-5p	0.361435	5.89244	4.42425	23	UUGGGAUGGUAGGACCAGAGGGG	MIMAT0027357	chr1:8926622-8926644 (-)
20525585	hsa-miR-6812-5p	0.47389	7.7763	6.69893	25	AUGGGGUGAGAUGGGGAGGAGCAGC	MIMAT0027524	chr20:44054155-44054179 (+)
20525612	hsa-miR-6825-3p	0.435798	1.74954	0.551271	22	GCGCUGACCCGCCUUCUCCGCA	MIMAT0027551	chr3:127294110-127294131 (-)
20525623	hsa-miR-6831-5p	0.334702	7.08555	5.5065	24	UAGGUAGAGUGUGAGGAGGAGGUC	MIMAT0027562	chr5:139943312-139943335 (-)
20525705	hsa-miR-6872-5p	0.472188	2.9654	1.88283	20	UCUCGCAUCAGGAGGCAAGG	MIMAT0027644	chr3:50310672-50310691 (+)
20526865	hsa-miR-7152-3p	0.438603	3.98992	2.80091	20	UCUGGUCCUGGACAGGAGGC	MIMAT0028215	chr10:73550538-73550557 (+)
20526885	hsa-miR-7162-3p	0.218915	7.28755	5.09599	19	UCUGAGGUGGAACAGCAGC	MIMAT0028235	chr10:30657526-30657544 (-)
20529139	hsa-miR-7847-3p	0.472983	9.76961	8.68947	21	CGUGGAGGACGAGGAGGAGGC	MIMAT0030422	chr11:1901335-1901355 (+)
20529564	hsa-miR-7973	0.472188	2.43128	1.34872	20	UGUGACCCUAGAAUAAUUAC	MIMAT0031176	chr15:51606231-51606250 (+)
20529770	hsa-miR-8060	0.203986	5.45862	3.16517	24	CCAUGAAGCAGUGGGUAGGAGGAC	MIMAT0030987	chr3:96078850-96078873 (+)
20529774	hsa-miR-8064	0.445493	5.87595	4.70943	20	AGCACACUGAGCGAGCGGAC	MIMAT0030991	chr3:52880539-52880558 (-)
