# Supplementary material for: Data for differentially expressed microRNAs in saturated fatty acid palmitate-treated HepG2 cells
Source: Data Brief. 2016 Nov 19;9:996–9. doi: 10.1016/j.dib.2016.11.062 (PMC5123059; doi:10.1016/j.dib.2016.11.062)
Supplement: Supplementary file 2 — Supplementary material Supplementary File 1. Raw data of Affymetrix GeneChip miRNA analysis (Excel file: Raw data.xlsx). Supplementary File 2. Palmitate - upregulated miRNAs (Excel file: HFD - upregulated miRNAs.xlsx). Supplementary File 3. Palmitate - downregulated miRNAs (Excel file: HFD - downregulated miRNAs.xlsx). [file mmc2.zip › Supplement File 1. raw data.xlsx]

## Sheet: data2
ProbeID	Palmitate_0.5 mM/Palmitate_0 mM.fold change	Palmitate_05mM/Palmitate_0mM.volume	N_Palmitate_0mM	N_Palmitate_05mM	160712_1_Palmitate_0mM_(miRNA-4_0).rma-dabg-Signal	160712_2_Palmitate_05mM_(miRNA-4_0).rma-dabg-Signal	160712_1_Palmitate_0mM_(miRNA-4_0).rma-dabg-Detection	160712_2_Palmitate_05mM_(miRNA-4_0).rma-dabg-Detection	fail.count	GeneChip Array	Species Scientific Name	Annotation Date	Sequence Type	Sequence Source	Transcript ID(Array Design)	Alignments	Sequence Length	Sequence	Probe Set Name	Accession	Genome Context	Clustered miRNAs within 10kb	miRDB	TargetScan	mirBase
20500112	-1.19224	10.3913	10.5189	10.2652	10.5189	10.2652	P	P	0	miRNA-4_0	Homo sapiens	2013-12-03	miRNA	miRBase	hsa-let-7a-5p	chr11:122017276-122017297 (-) // chr22:46508632-46508653 (+) // chr9:96938244-96938265 (+)	22	UGAGGUAGUAGGUUGUAUAGUU	MIMAT0000062_st	MIMAT0000062	ENST00000360737 // sense // exon // 5 /// OTTHUMT00000316781 // sense // exon // 5	hsa-let-7a-3 // chr22:46508629-46508702 (+) /// hsa-let-7b // chr22:46509566-46509648 (+) /// hsa-mir-4763 // chr22:46509446-46509537 (+)	hsa-let-7a-5p	hsa-let-7a-5p	hsa-let-7a-5p
20500113	-1.17718	1.31937	1.44227	1.20694	1.44227	1.20694	A	A	2	miRNA-4_0	Homo sapiens	2013-12-03	miRNA	miRBase	hsa-let-7a-3p	chr22:46508680-46508700 (+) // chr9:96938295-96938315 (+)	21	CUAUACAAUCUACUGUCUUUC	MIMAT0004481_st	MIMAT0004481	ENST00000360737 // sense // exon // 5 /// OTTHUMT00000316781 // sense // exon // 5	hsa-let-7a-3 // chr22:46508629-46508702 (+) /// hsa-let-7b // chr22:46509566-46509648 (+) /// hsa-mir-4763 // chr22:46509446-46509537 (+)	hsa-let-7a-3p	hsa-let-7a-3p	hsa-let-7a-3p
20500114	-1.32072	1.04704	1.26675	0.86543	1.26675	0.86543	A	A	2	miRNA-4_0	Homo sapiens	2013-12-03	miRNA	miRBase	hsa-let-7a-2-3p	chr11:122017231-122017252 (-)	22	CUGUACAGCCUCCUAGCUUUCC	MIMAT0010195_st	MIMAT0010195	ENST00000362105 // sense // exon // 1	hsa-let-7a-2 // chr11:122017230-122017301 (-) /// hsa-mir-100 // chr11:122022937-122023016 (-)	hsa-let-7a-2-3p	hsa-let-7a-2-3p	hsa-let-7a-2-3p
20500115	-1.77691	7.53	7.9561	7.12673	7.9561	7.12673	P	P	0	miRNA-4_0	Homo sapiens	2013-12-03	miRNA	miRBase	hsa-let-7b-5p	chr22:46509571-46509592 (+)	22	UGAGGUAGUAGGUUGUGUGGUU	MIMAT0000063_st	MIMAT0000063	ENST00000360737 // sense // exon // 5 /// OTTHUMT00000316781 // sense // exon // 5	hsa-let-7a-3 // chr22:46508629-46508702 (+) /// hsa-let-7b // chr22:46509566-46509648 (+) /// hsa-mir-4763 // chr22:46509446-46509537 (+)	hsa-let-7b-5p	hsa-let-7b-5p	hsa-let-7b-5p
20500116	1.16376	1.54427	1.43874	1.65754	1.43874	1.65754	A	A	2	miRNA-4_0	Homo sapiens	2013-12-03	miRNA	miRBase	hsa-let-7b-3p	chr22:46509625-46509646 (+)	22	CUAUACAACCUACUGCCUUCCC	MIMAT0004482_st	MIMAT0004482	ENST00000360737 // sense // exon // 5 /// OTTHUMT00000316781 // sense // exon // 5	hsa-let-7a-3 // chr22:46508629-46508702 (+) /// hsa-let-7b // chr22:46509566-46509648 (+) /// hsa-mir-4763 // chr22:46509446-46509537 (+)	hsa-let-7b-3p	hsa-let-7b-3p	hsa-let-7b-3p
20500117	-1.21976	6.64847	6.79331	6.50672	6.79331	6.50672	P	P	0	miRNA-4_0	Homo sapiens	2013-12-03	miRNA	miRBase	hsa-let-7c-5p	chr21:17912158-17912179 (+)	22	UGAGGUAGUAGGUUGUAUGGUU	MIMAT0000064_st	MIMAT0000064	ENST00000362160 // sense // exon // 1 /// ENST00000400178 // sense // intron // 5 /// ENST00000418813 // sense // intron // 3 /// ENST00000428669 // sense // intron // 5 /// ENST00000441820 // sense // intron // 1 /// ENST00000445461 // sense // intron // 5 /// ENST00000453910 // sense // intron // 3 /// ENST00000456342 // sense // intron // 6 /// ENST00000458468 // sense // intron // 6 /// ENST0…	hsa-let-7c // chr21:17912148-17912231 (+) /// hsa-mir-99a // chr21:17911409-17911489 (+)	hsa-let-7c-5p	hsa-let-7c-5p	hsa-let-7c-5p
20500118	-1.62549	0.68235	1.11751	0.41664	1.11751	0.41664	A	A	2	miRNA-4_0	Homo sapiens	2013-12-03	miRNA	miRBase	hsa-let-7c-3p	chr21:17912203-17912224 (+)	22	CUGUACAACCUUCUAGCUUUCC	MIMAT0026472_st	MIMAT0026472	ENST00000362160 // sense // exon // 1 /// ENST00000400178 // sense // intron // 5 /// ENST00000418813 // sense // intron // 3 /// ENST00000428669 // sense // intron // 5 /// ENST00000441820 // sense // intron // 1 /// ENST00000445461 // sense // intron // 5 /// ENST00000453910 // sense // intron // 3 /// ENST00000456342 // sense // intron // 6 /// ENST00000458468 // sense // intron // 6 /// ENST0…	hsa-let-7c // chr21:17912148-17912231 (+) /// hsa-mir-99a // chr21:17911409-17911489 (+)	hsa-let-7c-3p	hsa-let-7c-3p	hsa-let-7c-3p
20500119	-1.57356	9.26617	9.59895	8.94492	9.59895	8.94492	P	P	0	miRNA-4_0	Homo sapiens	2013-12-03	miRNA	miRBase	hsa-let-7d-5p	chr9:96941123-96941144 (+)	22	AGAGGUAGUAGGUUGCAUAGUU	MIMAT0000065_st	MIMAT0000065	ENST00000416309 // antisense // intron // 3 /// ENST00000602602 // antisense // intron // 2 /// ENST00000602703 // sense // intron // 1 /// OTTHUMT00000053172 // antisense // intron // 3 /// OTTHUMT00000467607 // antisense // intron // 2 /// OTTHUMT00000467752 // sense // intron // 1	hsa-let-7a-1 // chr9:96938239-96938318 (+) /// hsa-let-7d // chr9:96941116-96941202 (+) /// hsa-let-7f-1 // chr9:96938629-96938715 (+)	hsa-let-7d-5p	hsa-let-7d-5p	hsa-let-7d-5p
20500120	1.537	1.57346	1.29365	1.91378	1.29365	1.91378	A	P	1	miRNA-4_0	Homo sapiens	2013-12-03	miRNA	miRBase	hsa-let-7d-3p	chr9:96941177-96941198 (+)	22	CUAUACGACCUGCUGCCUUUCU	MIMAT0004484_st	MIMAT0004484	ENST00000416309 // antisense // intron // 3 /// ENST00000602602 // antisense // intron // 2 /// ENST00000602703 // sense // intron // 1 /// OTTHUMT00000053172 // antisense // intron // 3 /// OTTHUMT00000467607 // antisense // intron // 2 /// OTTHUMT00000467752 // sense // intron // 1	hsa-let-7a-1 // chr9:96938239-96938318 (+) /// hsa-let-7d // chr9:96941116-96941202 (+) /// hsa-let-7f-1 // chr9:96938629-96938715 (+)	hsa-let-7d-3p	hsa-let-7d-3p	hsa-let-7d-3p
20500121	-1.74402	10.3403	10.7493	9.94685	10.7493	9.94685	P	P	0	miRNA-4_0	Homo sapiens	2013-12-03	miRNA	miRBase	hsa-let-7e-5p	chr19:52196046-52196067 (+)	22	UGAGGUAGGAGGUUGUAUAGUU	MIMAT0000066_st	MIMAT0000066	ENST00000602324 // antisense // exon // 1 /// OTTHUMT00000467329 // antisense // exon // 1	hsa-let-7e // chr19:52196039-52196117 (+) /// hsa-mir-125a // chr19:52196507-52196592 (+) /// hsa-mir-99b // chr19:52195865-52195934 (+)	hsa-let-7e-5p	hsa-let-7e-5p	hsa-let-7e-5p
20500122	-1.16376	1.09562	1.21047	0.991666	1.21047	0.991666	A	A	2	miRNA-4_0	Homo sapiens	2013-12-03	miRNA	miRBase	hsa-let-7e-3p	chr19:52196091-52196112 (+)	22	CUAUACGGCCUCCUAGCUUUCC	MIMAT0004485_st	MIMAT0004485	ENST00000602324 // antisense // exon // 1 /// OTTHUMT00000467329 // antisense // exon // 1	hsa-let-7e // chr19:52196039-52196117 (+) /// hsa-mir-125a // chr19:52196507-52196592 (+) /// hsa-mir-99b // chr19:52195865-52195934 (+)	hsa-let-7e-3p	hsa-let-7e-3p	hsa-let-7e-3p
20500123	-1.27393	6.33883	6.51587	6.16659	6.51587	6.16659	P	P	0	miRNA-4_0	Homo sapiens	2013-12-03	miRNA	miRBase	hsa-let-7f-5p	chr9:96938635-96938656 (+) // chrX:53584207-53584228 (-)	22	UGAGGUAGUAGAUUGUAUAGUU	MIMAT0000067_st	MIMAT0000067	ENST00000262854 // sense // intron // 60 /// ENST00000342160 // sense // intron // 59 /// ENST00000427052 // sense // intron // 34 /// OTTHUMT00000056766 // sense // intron // 59 /// OTTHUMT00000056767 // sense // intron // 34	hsa-let-7f-2 // chrX:53584153-53584235 (-) /// hsa-mir-98 // chrX:53583184-53583302 (-)	hsa-let-7f-5p	hsa-let-7f-5p	hsa-let-7f-5p
20500124	-1.16376	1.54723	1.66049	1.44169	1.66049	1.44169	A	A	2	miRNA-4_0	Homo sapiens	2013-12-03	miRNA	miRBase	hsa-let-7f-1-3p	chr9:96938691-96938712 (+)	22	CUAUACAAUCUAUUGCCUUCCC	MIMAT0004486_st	MIMAT0004486	ENST00000602703 // sense // intron // 1 /// OTTHUMT00000467752 // sense // intron // 1	hsa-let-7a-1 // chr9:96938239-96938318 (+) /// hsa-let-7d // chr9:96941116-96941202 (+) /// hsa-let-7f-1 // chr9:96938629-96938715 (+)	hsa-let-7f-1-3p	hsa-let-7f-1-3p	hsa-let-7f-1-3p
20500125	-1.17718	1.21539	1.33874	1.1034	1.33874	1.1034	A	A	2	miRNA-4_0	Homo sapiens	2013-12-03	miRNA	miRBase	hsa-let-7f-2-3p	chrX:53584157-53584178 (-)	22	CUAUACAGUCUACUGUCUUUCC	MIMAT0004487_st	MIMAT0004487	ENST00000262854 // sense // intron // 60 /// ENST00000342160 // sense // intron // 59 /// ENST00000427052 // sense // intron // 34 /// OTTHUMT00000056766 // sense // intron // 59 /// OTTHUMT00000056767 // sense // intron // 34	hsa-let-7f-2 // chrX:53584153-53584235 (-) /// hsa-mir-98 // chrX:53583184-53583302 (-)	hsa-let-7f-2-3p	hsa-let-7f-2-3p	hsa-let-7f-2-3p
20500126	-1.29679	6.63201	6.82214	6.44719	6.82214	6.44719	P	P	0	miRNA-4_0	Homo sapiens	2013-12-03	miRNA	miRBase	hsa-miR-15a-5p	chr13:50623303-50623324 (-)	22	UAGCAGCACAUAAUGGUUUGUG	MIMAT0000068_st	MIMAT0000068	ENST00000235290 // sense // intron // 4 /// ENST00000421758 // sense // exon // 3 /// ENST00000425586 // sense // intron // 4 /// ENST00000433070 // sense // intron // 3 /// ENST00000443587 // sense // intron // 5 /// ENST00000449579 // sense // exon // 4 /// ENST00000458725 // sense // intron // 4 /// OTTHUMT00000044954 // sense // intron // 3 /// OTTHUMT00000044955 // sense // exon // 3 /// OTT…	hsa-mir-15a // chr13:50623255-50623337 (-) /// hsa-mir-16-1 // chr13:50623109-50623197 (-)	hsa-miR-15a-5p	hsa-miR-15a-5p	hsa-miR-15a-5p
20500127	1.36327	1.27419	1.07012	1.51719	1.07012	1.51719	A	A	2	miRNA-4_0	Homo sapiens	2013-12-03	miRNA	miRBase	hsa-miR-15a-3p	chr13:50623266-50623287 (-)	22	CAGGCCAUAUUGUGCUGCCUCA	MIMAT0004488_st	MIMAT0004488	ENST00000235290 // sense // intron // 4 /// ENST00000421758 // sense // exon // 3 /// ENST00000425586 // sense // intron // 4 /// ENST00000433070 // sense // intron // 3 /// ENST00000443587 // sense // intron // 5 /// ENST00000449579 // sense // exon // 4 /// ENST00000458725 // sense // intron // 4 /// OTTHUMT00000044954 // sense // intron // 3 /// OTTHUMT00000044955 // sense // exon // 3 /// OTT…	hsa-mir-15a // chr13:50623255-50623337 (-) /// hsa-mir-16-1 // chr13:50623109-50623197 (-)	hsa-miR-15a-3p	hsa-miR-15a-3p	hsa-miR-15a-3p
20500128	-1.45132	11.1768	11.4488	10.9114	11.4488	10.9114	P	P	0	miRNA-4_0	Homo sapiens	2013-12-03	miRNA	miRBase	hsa-miR-16-5p	chr13:50623163-50623184 (-) // chr3:160122542-160122563 (+)	22	UAGCAGCACGUAAAUAUUGGCG	MIMAT0000069_st	MIMAT0000069	ENST00000344722 // sense // intron // 4 /// ENST00000357388 // sense // intron // 5 /// ENST00000360111 // sense // intron // 5 /// ENST00000462787 // sense // intron // 4 /// ENST00000467468 // sense // intron // 4 /// ENST00000468653 // sense // intron // 5 /// ENST00000469762 // sense // intron // 5 /// ENST00000469858 // sense // intron // 3 /// ENST00000470240 // sense // intron // 2 /// ENS…	hsa-mir-16-2 // chr3:160122533-160122613 (+) /// hsa-mir-15b // chr3:160122376-160122473 (+)	hsa-miR-16-5p	hsa-miR-16-5p	hsa-miR-16-5p
20500129	1.26627	0.995343	0.839512	1.1801	0.839512	1.1801	A	A	2	miRNA-4_0	Homo sapiens	2013-12-03	miRNA	miRBase	hsa-miR-16-1-3p	chr13:50623121-50623142 (-)	22	CCAGUAUUAACUGUGCUGCUGA	MIMAT0004489_st	MIMAT0004489	ENST00000235290 // sense // intron // 4 /// ENST00000425586 // sense // intron // 4 /// ENST00000433070 // sense // intron // 3 /// ENST00000443587 // sense // intron // 5 /// ENST00000458725 // sense // intron // 4 /// OTTHUMT00000044954 // sense // intron // 3 /// OTTHUMT00000044957 // sense // intron // 4 /// OTTHUMT00000044958 // sense // intron // 5 /// OTTHUMT00000044961 // sense // intron …	hsa-mir-15a // chr13:50623255-50623337 (-) /// hsa-mir-16-1 // chr13:50623109-50623197 (-)	hsa-miR-16-1-3p	hsa-miR-16-1-3p	hsa-miR-16-1-3p
20500130	-1.54426	12.6759	12.9933	12.3664	12.9933	12.3664	P	P	0	miRNA-4_0	Homo sapiens	2013-12-03	miRNA	miRBase	hsa-miR-17-5p	chr13:92002872-92002894 (+)	23	CAAAGUGCUUACAGUGCAGGUAG	MIMAT0000070_st	MIMAT0000070	ENST00000400282 // sense // intron // 3 /// ENST00000581816 // sense // exon // 3 /// ENST00000582141 // sense // exon // 2 /// OTTHUMT00000045448 // sense // intron // 3 /// OTTHUMT00000442497 // sense // exon // 2 /// OTTHUMT00000442498 // sense // exon // 3	hsa-mir-17 // chr13:92002859-92002942 (+) /// hsa-mir-18a // chr13:92003005-92003075 (+) /// hsa-mir-19a // chr13:92003145-92003226 (+) /// hsa-mir-19b-1 // chr13:92003446-92003532 (+) /// hsa-mir-20a // chr13:92003319-92003389 (+) /// hsa-mir-92a-1 // chr13:92003568-92003645 (+)	hsa-miR-17-5p	hsa-miR-17-5p	hsa-miR-17-5p
20500131	-1.58103	5.35446	5.69508	5.03421	5.69508	5.03421	P	P	0	miRNA-4_0	Homo sapiens	2013-12-03	miRNA	miRBase	hsa-miR-17-3p	chr13:92002909-92002930 (+)	22	ACUGCAGUGAAGGCACUUGUAG	MIMAT0000071_st	MIMAT0000071	ENST00000400282 // sense // intron // 3 /// ENST00000581816 // sense // exon // 3 /// ENST00000582141 // sense // exon // 2 /// OTTHUMT00000045448 // sense // intron // 3 /// OTTHUMT00000442497 // sense // exon // 2 /// OTTHUMT00000442498 // sense // exon // 3	hsa-mir-17 // chr13:92002859-92002942 (+) /// hsa-mir-18a // chr13:92003005-92003075 (+) /// hsa-mir-19a // chr13:92003145-92003226 (+) /// hsa-mir-19b-1 // chr13:92003446-92003532 (+) /// hsa-mir-20a // chr13:92003319-92003389 (+) /// hsa-mir-92a-1 // chr13:92003568-92003645 (+)	hsa-miR-17-3p	hsa-miR-17-3p	hsa-miR-17-3p
20500132	-1.734	10.3284	10.7331	9.93902	10.7331	9.93902	P	P	0	miRNA-4_0	Homo sapiens	2013-12-03	miRNA	miRBase	hsa-miR-18a-5p	chr13:92003010-92003032 (+)	23	UAAGGUGCAUCUAGUGCAGAUAG	MIMAT0000072_st	MIMAT0000072	ENST00000362310 // sense // exon // 1 /// ENST00000400282 // sense // intron // 3 /// ENST00000581816 // sense // exon // 3 /// ENST00000582141 // sense // exon // 2 /// OTTHUMT00000045448 // sense // intron // 3 /// OTTHUMT00000442497 // sense // exon // 2 /// OTTHUMT00000442498 // sense // exon // 3	hsa-mir-17 // chr13:92002859-92002942 (+) /// hsa-mir-18a // chr13:92003005-92003075 (+) /// hsa-mir-19a // chr13:92003145-92003226 (+) /// hsa-mir-19b-1 // chr13:92003446-92003532 (+) /// hsa-mir-20a // chr13:92003319-92003389 (+) /// hsa-mir-92a-1 // chr13:92003568-92003645 (+)	hsa-miR-18a-5p	hsa-miR-18a-5p	hsa-miR-18a-5p
20500133	-2.04618	6.1281	6.66629	5.63336	6.66629	5.63336	P	P	0	miRNA-4_0	Homo sapiens	2013-12-03	miRNA	miRBase	hsa-miR-18a-3p	chr13:92003051-92003073 (+)	23	ACUGCCCUAAGUGCUCCUUCUGG	MIMAT0002891_st	MIMAT0002891	ENST00000362310 // sense // exon // 1 /// ENST00000400282 // sense // intron // 3 /// ENST00000581816 // sense // exon // 3 /// ENST00000582141 // sense // exon // 2 /// OTTHUMT00000045448 // sense // intron // 3 /// OTTHUMT00000442497 // sense // exon // 2 /// OTTHUMT00000442498 // sense // exon // 3	hsa-mir-17 // chr13:92002859-92002942 (+) /// hsa-mir-18a // chr13:92003005-92003075 (+) /// hsa-mir-19a // chr13:92003145-92003226 (+) /// hsa-mir-19b-1 // chr13:92003446-92003532 (+) /// hsa-mir-20a // chr13:92003319-92003389 (+) /// hsa-mir-92a-1 // chr13:92003568-92003645 (+)	hsa-miR-18a-3p	hsa-miR-18a-3p	hsa-miR-18a-3p
20500134	-1.27445	0.596825	0.796872	0.446998	0.796872	0.446998	A	A	2	miRNA-4_0	Homo sapiens	2013-12-03	miRNA	miRBase	hsa-miR-19a-5p	chr13:92003158-92003179 (+)	22	AGUUUUGCAUAGUUGCACUACA	MIMAT0004490_st	MIMAT0004490	ENST00000400282 // sense // intron // 3 /// ENST00000581816 // sense // exon // 3 /// ENST00000582141 // sense // exon // 2 /// OTTHUMT00000045448 // sense // intron // 3 /// OTTHUMT00000442497 // sense // exon // 2 /// OTTHUMT00000442498 // sense // exon // 3	hsa-mir-17 // chr13:92002859-92002942 (+) /// hsa-mir-18a // chr13:92003005-92003075 (+) /// hsa-mir-19a // chr13:92003145-92003226 (+) /// hsa-mir-19b-1 // chr13:92003446-92003532 (+) /// hsa-mir-20a // chr13:92003319-92003389 (+) /// hsa-mir-92a-1 // chr13:92003568-92003645 (+)	hsa-miR-19a-5p	hsa-miR-19a-5p	hsa-miR-19a-5p
20500135	-1.32798	5.71864	5.92692	5.51768	5.92692	5.51768	P	P	0	miRNA-4_0	Homo sapiens	2013-12-03	miRNA	miRBase	hsa-miR-19a-3p	chr13:92003193-92003215 (+)	23	UGUGCAAAUCUAUGCAAAACUGA	MIMAT0000073_st	MIMAT0000073	ENST00000400282 // sense // intron // 3 /// ENST00000581816 // sense // exon // 3 /// ENST00000582141 // sense // exon // 2 /// OTTHUMT00000045448 // sense // intron // 3 /// OTTHUMT00000442497 // sense // exon // 2 /// OTTHUMT00000442498 // sense // exon // 3	hsa-mir-17 // chr13:92002859-92002942 (+) /// hsa-mir-18a // chr13:92003005-92003075 (+) /// hsa-mir-19a // chr13:92003145-92003226 (+) /// hsa-mir-19b-1 // chr13:92003446-92003532 (+) /// hsa-mir-20a // chr13:92003319-92003389 (+) /// hsa-mir-92a-1 // chr13:92003568-92003645 (+)	hsa-miR-19a-3p	hsa-miR-19a-3p	hsa-miR-19a-3p
20500136	1	1.78231	1.78231	1.78231	1.78231	1.78231	A	A	2	miRNA-4_0	Homo sapiens	2013-12-03	miRNA	miRBase	hsa-miR-19b-1-5p	chr13:92003461-92003483 (+)	23	AGUUUUGCAGGUUUGCAUCCAGC	MIMAT0004491_st	MIMAT0004491	ENST00000400282 // sense // intron // 3 /// ENST00000581816 // sense // exon // 3 /// ENST00000582141 // sense // exon // 2 /// OTTHUMT00000045448 // sense // intron // 3 /// OTTHUMT00000442497 // sense // exon // 2 /// OTTHUMT00000442498 // sense // exon // 3	hsa-mir-17 // chr13:92002859-92002942 (+) /// hsa-mir-18a // chr13:92003005-92003075 (+) /// hsa-mir-19a // chr13:92003145-92003226 (+) /// hsa-mir-19b-1 // chr13:92003446-92003532 (+) /// hsa-mir-20a // chr13:92003319-92003389 (+) /// hsa-mir-92a-1 // chr13:92003568-92003645 (+)	hsa-miR-19b-1-5p	hsa-miR-19b-1-5p	hsa-miR-19b-1-5p
20500137	-1.42151	10.3024	10.5593	10.0518	10.5593	10.0518	P	P	0	miRNA-4_0	Homo sapiens	2013-12-03	miRNA	miRBase	hsa-miR-19b-3p	chr13:92003499-92003521 (+) // chrX:133303713-133303735 (-)	23	UGUGCAAAUCCAUGCAAAACUGA	MIMAT0000074_st	MIMAT0000074	ENST00000385077 // sense // exon // 1	hsa-mir-19b-2 // chrX:133303701-133303796 (-) /// hsa-mir-92a-2 // chrX:133303568-133303642 (-) /// hsa-mir-106a // chrX:133304228-133304308 (-) /// hsa-mir-363 // chrX:133303408-133303482 (-) /// hsa-mir-18b // chrX:133304071-133304141 (-) /// hsa-mir-20b // chrX:133303839-133303907 (-)	hsa-miR-19b-3p	hsa-miR-19b-3p	hsa-miR-19b-3p
20500138	-1.537	0.961025	1.31987	0.699745	1.31987	0.699745	A	A	2	miRNA-4_0	Homo sapiens	2013-12-03	miRNA	miRBase	hsa-miR-19b-2-5p	chrX:133303757-133303778 (-)	22	AGUUUUGCAGGUUUGCAUUUCA	MIMAT0004492_st	MIMAT0004492	ENST00000385077 // sense // exon // 1	hsa-mir-19b-2 // chrX:133303701-133303796 (-) /// hsa-mir-92a-2 // chrX:133303568-133303642 (-) /// hsa-mir-106a // chrX:133304228-133304308 (-) /// hsa-mir-363 // chrX:133303408-133303482 (-) /// hsa-mir-18b // chrX:133304071-133304141 (-) /// hsa-mir-20b // chrX:133303839-133303907 (-)	hsa-miR-19b-2-5p	hsa-miR-19b-2-5p	hsa-miR-19b-2-5p
20500139	-1.30439	12.2187	12.4119	12.0285	12.4119	12.0285	P	P	0	miRNA-4_0	Homo sapiens	2013-12-03	miRNA	miRBase	hsa-miR-20a-5p	chr13:92003326-92003348 (+)	23	UAAAGUGCUUAUAGUGCAGGUAG	MIMAT0000075_st	MIMAT0000075	ENST00000400282 // sense // intron // 3 /// ENST00000581816 // sense // exon // 3 /// ENST00000582141 // sense // exon // 2 /// OTTHUMT00000045448 // sense // intron // 3 /// OTTHUMT00000442497 // sense // exon // 2 /// OTTHUMT00000442498 // sense // exon // 3	hsa-mir-17 // chr13:92002859-92002942 (+) /// hsa-mir-18a // chr13:92003005-92003075 (+) /// hsa-mir-19a // chr13:92003145-92003226 (+) /// hsa-mir-19b-1 // chr13:92003446-92003532 (+) /// hsa-mir-20a // chr13:92003319-92003389 (+) /// hsa-mir-92a-1 // chr13:92003568-92003645 (+)	hsa-miR-20a-5p	hsa-miR-20a-5p	hsa-miR-20a-5p
20500140	-1.29729	1.19582	1.39821	1.02272	1.39821	1.02272	A	A	2	miRNA-4_0	Homo sapiens	2013-12-03	miRNA	miRBase	hsa-miR-20a-3p	chr13:92003362-92003383 (+)	22	ACUGCAUUAUGAGCACUUAAAG	MIMAT0004493_st	MIMAT0004493	ENST00000400282 // sense // intron // 3 /// ENST00000581816 // sense // exon // 3 /// ENST00000582141 // sense // exon // 2 /// OTTHUMT00000045448 // sense // intron // 3 /// OTTHUMT00000442497 // sense // exon // 2 /// OTTHUMT00000442498 // sense // exon // 3	hsa-mir-17 // chr13:92002859-92002942 (+) /// hsa-mir-18a // chr13:92003005-92003075 (+) /// hsa-mir-19a // chr13:92003145-92003226 (+) /// hsa-mir-19b-1 // chr13:92003446-92003532 (+) /// hsa-mir-20a // chr13:92003319-92003389 (+) /// hsa-mir-92a-1 // chr13:92003568-92003645 (+)	hsa-miR-20a-3p	hsa-miR-20a-3p	hsa-miR-20a-3p
20500141	-1.14525	8.99235	9.09071	8.89505	9.09071	8.89505	P	P	0	miRNA-4_0	Homo sapiens	2013-12-03	miRNA	miRBase	hsa-miR-21-5p	chr17:57918634-57918655 (+)	22	UAGCUUAUCAGACUGAUGUUGA	MIMAT0000076_st	MIMAT0000076	ENST00000592790 // sense // exon // 1 /// OTTHUMT00000448807 // sense // exon // 1	---	hsa-miR-21-5p	hsa-miR-21-5p	hsa-miR-21-5p
20500142	1.10089	4.83873	4.76989	4.90857	4.76989	4.90857	P	P	0	miRNA-4_0	Homo sapiens	2013-12-03	miRNA	miRBase	hsa-miR-21-3p	chr17:57918672-57918692 (+)	21	CAACACCAGUCGAUGGGCUGU	MIMAT0004494_st	MIMAT0004494	ENST00000592790 // sense // exon // 1 /// OTTHUMT00000448807 // sense // exon // 1	---	hsa-miR-21-3p	hsa-miR-21-3p	hsa-miR-21-3p
20500143	1.32558	2.65824	2.46269	2.86931	2.46269	2.86931	P	P	0	miRNA-4_0	Homo sapiens	2013-12-03	miRNA	miRBase	hsa-miR-22-5p	chr17:1617246-1617267 (-)	22	AGUUCUUCAGUGGCAAGCUUUA	MIMAT0004495_st	MIMAT0004495	ENST00000334146 // sense // exon // 3 /// ENST00000362190 // sense // exon // 1 /// ENST00000570416 // sense // exon // 2 /// ENST00000571091 // sense // exon // 2 /// ENST00000571595 // sense // exon // 2 /// ENST00000573075 // sense // exon // 3 /// ENST00000573127 // sense // exon // 3 /// ENST00000574016 // sense // exon // 3 /// ENST00000574306 // sense // exon // 2 /// ENST00000575626 // se…	---	hsa-miR-22-5p	hsa-miR-22-5p	hsa-miR-22-5p
20500144	-1.0352	9.52071	9.54569	9.49578	9.54569	9.49578	P	P	0	miRNA-4_0	Homo sapiens	2013-12-03	miRNA	miRBase	hsa-miR-22-3p	chr17:1617208-1617229 (-)	22	AAGCUGCCAGUUGAAGAACUGU	MIMAT0000077_st	MIMAT0000077	ENST00000334146 // sense // exon // 3 /// ENST00000362190 // sense // exon // 1 /// ENST00000570416 // sense // exon // 2 /// ENST00000571091 // sense // exon // 2 /// ENST00000571595 // sense // exon // 2 /// ENST00000573075 // sense // exon // 3 /// ENST00000573127 // sense // exon // 3 /// ENST00000574016 // sense // exon // 3 /// ENST00000574306 // sense // exon // 2 /// ENST00000575626 // se…	---	hsa-miR-22-3p	hsa-miR-22-3p	hsa-miR-22-3p
20500145	1.52686	4.40987	4.11514	4.7257	4.11514	4.7257	P	P	0	miRNA-4_0	Homo sapiens	2013-12-03	miRNA	miRBase	hsa-miR-23a-5p	chr19:13947444-13947465 (-)	22	GGGGUUCCUGGGGAUGGGAUUU	MIMAT0004496_st	MIMAT0004496	---	hsa-mir-23a // chr19:13947401-13947473 (-) /// hsa-mir-24-2 // chr19:13947101-13947173 (-) /// hsa-mir-27a // chr19:13947254-13947331 (-)	hsa-miR-23a-5p	hsa-miR-23a-5p	hsa-miR-23a-5p
20500146	-1.06643	12.0232	12.0697	11.9769	12.0697	11.9769	P	P	0	miRNA-4_0	Homo sapiens	2013-12-03	miRNA	miRBase	hsa-miR-23a-3p	chr19:13947409-13947429 (-)	21	AUCACAUUGCCAGGGAUUUCC	MIMAT0000078_st	MIMAT0000078	---	hsa-mir-23a // chr19:13947401-13947473 (-) /// hsa-mir-24-2 // chr19:13947101-13947173 (-) /// hsa-mir-27a // chr19:13947254-13947331 (-)	hsa-miR-23a-3p	hsa-miR-23a-3p	hsa-miR-23a-3p
20500147	1	1.65467	1.65467	1.65467	1.65467	1.65467	A	P	1	miRNA-4_0	Homo sapiens	2013-12-03	miRNA	miRBase	hsa-miR-24-1-5p	chr9:97848309-97848330 (+)	22	UGCCUACUGAGCUGAUAUCAGU	MIMAT0000079_st	MIMAT0000079	ENST00000297979 // sense // intron // 14 /// ENST00000375315 // sense // intron // 15 /// ENST00000384885 // antisense // exon // 1 /// ENST00000428313 // sense // intron // 15 /// ENST00000463372 // sense // intron // 5 /// ENST00000468164 // sense // intron // 4 /// ENST00000471978 // sense // intron // 5 /// ENST00000478473 // sense // exon // 7 /// OTTHUMT00000053196 // sense // intron // 5 /…	hsa-mir-24-1 // chr9:97848303-97848370 (+) /// hsa-mir-23b // chr9:97847490-97847586 (+) /// hsa-mir-27b // chr9:97847727-97847823 (+) /// hsa-mir-3074 // chr9:97848296-97848376 (-)	hsa-miR-24-1-5p	hsa-miR-24-1-5p	hsa-miR-24-1-5p
20500148	-1.27629	12.0484	12.2257	11.8737	12.2257	11.8737	P	P	0	miRNA-4_0	Homo sapiens	2013-12-03	miRNA	miRBase	hsa-miR-24-3p	chr19:13947103-13947124 (-) // chr9:97848346-97848367 (+)	22	UGGCUCAGUUCAGCAGGAACAG	MIMAT0000080_st	MIMAT0000080	ENST00000587762 // sense // exon // 1 /// OTTHUMT00000457941 // sense // exon // 1	hsa-mir-23a // chr19:13947401-13947473 (-) /// hsa-mir-24-2 // chr19:13947101-13947173 (-) /// hsa-mir-27a // chr19:13947254-13947331 (-)	hsa-miR-24-3p	hsa-miR-24-3p	hsa-miR-24-3p
20500149	1.32558	3.62234	3.42473	3.83135	3.42473	3.83135	P	P	0	miRNA-4_0	Homo sapiens	2013-12-03	miRNA	miRBase	hsa-miR-24-2-5p	chr19:13947140-13947161 (-)	22	UGCCUACUGAGCUGAAACACAG	MIMAT0004497_st	MIMAT0004497	ENST00000587762 // sense // exon // 1 /// OTTHUMT00000457941 // sense // exon // 1	hsa-mir-23a // chr19:13947401-13947473 (-) /// hsa-mir-24-2 // chr19:13947101-13947173 (-) /// hsa-mir-27a // chr19:13947254-13947331 (-)	hsa-miR-24-2-5p	hsa-miR-24-2-5p	hsa-miR-24-2-5p
20500150	-1.34904	6.87431	7.09367	6.66173	7.09367	6.66173	P	P	0	miRNA-4_0	Homo sapiens	2013-12-03	miRNA	miRBase	hsa-miR-25-5p	chr7:99691233-99691253 (-)	21	AGGCGGAGACUUGGGCAAUUG	MIMAT0004498_st	MIMAT0004498	ENST00000303887 // sense // intron // 13 /// ENST00000343023 // sense // intron // 8 /// ENST00000354230 // sense // intron // 12 /// ENST00000485286 // sense // intron // 12 /// ENST00000489841 // sense // intron // 12 /// ENST00000491245 // sense // intron // 4 /// ENST00000493352 // sense // intron // 2 /// OTTHUMT00000336534 // sense // intron // 13 /// OTTHUMT00000336598 // sense // intron /…	hsa-mir-25 // chr7:99691183-99691266 (-) /// hsa-mir-93 // chr7:99691391-99691470 (-) /// hsa-mir-106b // chr7:99691616-99691697 (-)	hsa-miR-25-5p	hsa-miR-25-5p	hsa-miR-25-5p
20500151	-1.59224	9.82446	10.1657	9.49466	10.1657	9.49466	P	P	0	miRNA-4_0	Homo sapiens	2013-12-03	miRNA	miRBase	hsa-miR-25-3p	chr7:99691194-99691215 (-)	22	CAUUGCACUUGUCUCGGUCUGA	MIMAT0000081_st	MIMAT0000081	ENST00000303887 // sense // intron // 13 /// ENST00000343023 // sense // intron // 8 /// ENST00000354230 // sense // intron // 12 /// ENST00000485286 // sense // intron // 12 /// ENST00000489841 // sense // intron // 12 /// ENST00000491245 // sense // intron // 4 /// ENST00000493352 // sense // intron // 2 /// OTTHUMT00000336534 // sense // intron // 13 /// OTTHUMT00000336598 // sense // intron /…	hsa-mir-25 // chr7:99691183-99691266 (-) /// hsa-mir-93 // chr7:99691391-99691470 (-) /// hsa-mir-106b // chr7:99691616-99691697 (-)	hsa-miR-25-3p	hsa-miR-25-3p	hsa-miR-25-3p
20500152	-1.15197	12.227	12.3294	12.1253	12.3294	12.1253	P	P	0	miRNA-4_0	Homo sapiens	2013-12-03	miRNA	miRBase	hsa-miR-26a-5p	chr12:58218441-58218462 (-) // chr3:38010904-38010925 (+)	22	UUCAAGUAAUCCAGGAUAGGCU	MIMAT0000082_st	MIMAT0000082	ENST00000398073 // sense // intron // 5 /// ENST00000547701 // sense // intron // 5 /// ENST00000548823 // sense // intron // 2 /// ENST00000549039 // sense // intron // 1 /// ENST00000550144 // sense // intron // 4 /// ENST00000551594 // sense // intron // 5 /// OTTHUMT00000409353 // sense // intron // 5 /// OTTHUMT00000409354 // sense // intron // 2 /// OTTHUMT00000409357 // sense // intron // …	---	hsa-miR-26a-5p	hsa-miR-26a-5p	hsa-miR-26a-5p
20500153	-1.17623	1.43693	1.55877	1.3246	1.55877	1.3246	A	A	2	miRNA-4_0	Homo sapiens	2013-12-03	miRNA	miRBase	hsa-miR-26a-1-3p	chr3:38010943-38010964 (+)	22	CCUAUUCUUGGUUACUUGCACG	MIMAT0004499_st	MIMAT0004499	ENST00000273179 // sense // intron // 5 /// ENST00000310189 // sense // intron // 4 /// ENST00000443503 // sense // intron // 4 /// ENST00000447745 // sense // intron // 2 /// ENST00000486978 // sense // intron // 5 /// OTTHUMT00000342392 // sense // intron // 5 /// OTTHUMT00000342393 // sense // intron // 5 /// OTTHUMT00000342394 // sense // intron // 4 /// OTTHUMT00000342397 // sense // intron …	---	hsa-miR-26a-1-3p	hsa-miR-26a-1-3p	hsa-miR-26a-1-3p
20500154	-1.04942	3.58919	3.62416	3.55456	3.62416	3.55456	P	P	0	miRNA-4_0	Homo sapiens	2013-12-03	miRNA	miRBase	hsa-miR-26b-5p	chr2:219267380-219267400 (+)	21	UUCAAGUAAUUCAGGAUAGGU	MIMAT0000083_st	MIMAT0000083	ENST00000273062 // sense // intron // 4 /// ENST00000428361 // sense // intron // 4 /// ENST00000443891 // sense // intron // 4 /// ENST00000452977 // sense // intron // 4 /// ENST00000464255 // sense // intron // 4 /// ENST00000473420 // sense // intron // 4 /// ENST00000482272 // sense // intron // 3 /// ENST00000488627 // sense // intron // 4 /// ENST00000491064 // sense // intron // 4 /// ENS…	---	hsa-miR-26b-5p	hsa-miR-26b-5p	hsa-miR-26b-5p
20500155	-1.81119	1.78532	2.26448	1.40755	2.26448	1.40755	P	A	1	miRNA-4_0	Homo sapiens	2013-12-03	miRNA	miRBase	hsa-miR-26b-3p	chr2:219267415-219267436 (+)	22	CCUGUUCUCCAUUACUUGGCUC	MIMAT0004500_st	MIMAT0004500	ENST00000273062 // sense // intron // 4 /// ENST00000428361 // sense // intron // 4 /// ENST00000443891 // sense // intron // 4 /// ENST00000452977 // sense // intron // 4 /// ENST00000464255 // sense // intron // 4 /// ENST00000473420 // sense // intron // 4 /// ENST00000482272 // sense // intron // 3 /// ENST00000488627 // sense // intron // 4 /// ENST00000491064 // sense // intron // 4 /// ENS…	---	hsa-miR-26b-3p	hsa-miR-26b-3p	hsa-miR-26b-3p
20500156	4.45259	3.37627	2.46666	4.62131	2.46666	4.62131	P	P	0	miRNA-4_0	Homo sapiens	2013-12-03	miRNA	miRBase	hsa-miR-27a-5p	chr19:13947301-13947322 (-)	22	AGGGCUUAGCUGCUUGUGAGCA	MIMAT0004501_st	MIMAT0004501	---	hsa-mir-23a // chr19:13947401-13947473 (-) /// hsa-mir-24-2 // chr19:13947101-13947173 (-) /// hsa-mir-27a // chr19:13947254-13947331 (-)	hsa-miR-27a-5p	hsa-miR-27a-5p	hsa-miR-27a-5p
20500157	-1.35109	9.32325	9.54284	9.10871	9.54284	9.10871	P	P	0	miRNA-4_0	Homo sapiens	2013-12-03	miRNA	miRBase	hsa-miR-27a-3p	chr19:13947261-13947281 (-)	21	UUCACAGUGGCUAAGUUCCGC	MIMAT0000084_st	MIMAT0000084	---	hsa-mir-23a // chr19:13947401-13947473 (-) /// hsa-mir-24-2 // chr19:13947101-13947173 (-) /// hsa-mir-27a // chr19:13947254-13947331 (-)	hsa-miR-27a-3p	hsa-miR-27a-3p	hsa-miR-27a-3p
20500158	-1.57451	8.61674	8.95041	8.29551	8.95041	8.29551	P	P	0	miRNA-4_0	Homo sapiens	2013-12-03	miRNA	miRBase	hsa-miR-28-5p	chr3:188406582-188406603 (+)	22	AAGGAGCUCACAGUCUAUUGAG	MIMAT0000085_st	MIMAT0000085	ENST00000312675 // sense // intron // 6 /// ENST00000415906 // sense // intron // 1 /// ENST00000448637 // sense // intron // 6 /// ENST00000471917 // sense // intron // 2 /// ENST00000543006 // sense // intron // 6 /// OTTHUMT00000344030 // sense // intron // 6 /// OTTHUMT00000344031 // sense // intron // 6 /// OTTHUMT00000344045 // sense // intron // 2 /// OTTHUMT00000344048 // sense // intron …	---	hsa-miR-28-5p	hsa-miR-28-5p	hsa-miR-28-5p
20500159	-1.50295	7.97292	8.27224	7.68444	8.27224	7.68444	P	P	0	miRNA-4_0	Homo sapiens	2013-12-03	miRNA	miRBase	hsa-miR-28-3p	chr3:188406622-188406643 (+)	22	CACUAGAUUGUGAGCUCCUGGA	MIMAT0004502_st	MIMAT0004502	ENST00000312675 // sense // intron // 6 /// ENST00000415906 // sense // intron // 1 /// ENST00000448637 // sense // intron // 6 /// ENST00000471917 // sense // intron // 2 /// ENST00000543006 // sense // intron // 6 /// OTTHUMT00000344030 // sense // intron // 6 /// OTTHUMT00000344031 // sense // intron // 6 /// OTTHUMT00000344045 // sense // intron // 2 /// OTTHUMT00000344048 // sense // intron …	---	hsa-miR-28-3p	hsa-miR-28-3p	hsa-miR-28-3p
20500160	-1.27445	1.09302	1.28187	0.931995	1.28187	0.931995	A	A	2	miRNA-4_0	Homo sapiens	2013-12-03	miRNA	miRBase	hsa-miR-29a-5p	chr7:130561545-130561566 (-)	22	ACUGAUUUCUUUUGGUGUUCAG	MIMAT0004503_st	MIMAT0004503	ENST00000362111 // sense // exon // 1 /// ENST00000447430 // antisense // intron // 2 /// OTTHUMT00000338093 // antisense // intron // 2	hsa-mir-29a // chr7:130561506-130561569 (-) /// hsa-mir-29b-1 // chr7:130562218-130562298 (-)	hsa-miR-29a-5p	hsa-miR-29a-5p	hsa-miR-29a-5p
20500161	-1.15233	9.82239	9.9252	9.72064	9.9252	9.72064	P	P	0	miRNA-4_0	Homo sapiens	2013-12-03	miRNA	miRBase	hsa-miR-29a-3p	chr7:130561507-130561528 (-)	22	UAGCACCAUCUGAAAUCGGUUA	MIMAT0000086_st	MIMAT0000086	ENST00000362111 // sense // exon // 1 /// ENST00000447430 // antisense // intron // 2 /// OTTHUMT00000338093 // antisense // intron // 2	hsa-mir-29a // chr7:130561506-130561569 (-) /// hsa-mir-29b-1 // chr7:130562218-130562298 (-)	hsa-miR-29a-3p	hsa-miR-29a-3p	hsa-miR-29a-3p
20500162	1.74597	3.39661	3.0183	3.82233	3.0183	3.82233	P	P	0	miRNA-4_0	Homo sapiens	2013-12-03	miRNA	miRBase	hsa-miR-30a-5p	chr6:72113298-72113319 (-)	22	UGUAAACAUCCUCGACUGGAAG	MIMAT0000087_st	MIMAT0000087	ENST00000413945 // sense // intron // 3 /// ENST00000436803 // sense // intron // 3 /// ENST00000602823 // sense // intron // 2 /// OTTHUMT00000041155 // sense // intron // 3 /// OTTHUMT00000041167 // sense // intron // 3 /// OTTHUMT00000467928 // sense // intron // 2	---	hsa-miR-30a-5p	hsa-miR-30a-5p	hsa-miR-30a-5p
20500163	-1.15434	0.992145	1.10107	0.893998	1.10107	0.893998	A	A	2	miRNA-4_0	Homo sapiens	2013-12-03	miRNA	miRBase	hsa-miR-30a-3p	chr6:72113257-72113278 (-)	22	CUUUCAGUCGGAUGUUUGCAGC	MIMAT0000088_st	MIMAT0000088	ENST00000413945 // sense // intron // 3 /// ENST00000436803 // sense // intron // 3 /// ENST00000602823 // sense // intron // 2 /// OTTHUMT00000041155 // sense // intron // 3 /// OTTHUMT00000041167 // sense // intron // 3 /// OTTHUMT00000467928 // sense // intron // 2	---	hsa-miR-30a-3p	hsa-miR-30a-3p	hsa-miR-30a-3p
20500164	1.17143	1.00333	0.895668	1.12394	0.895668	1.12394	A	A	2	miRNA-4_0	Homo sapiens	2013-12-03	miRNA	miRBase	hsa-miR-31-5p	chr9:21512157-21512177 (-)	21	AGGCAAGAUGCUGGCAUAGCU	MIMAT0000089_st	MIMAT0000089	ENST00000304425 // sense // intron // 1 /// OTTHUMT00000051910 // sense // intron // 1	---	hsa-miR-31-5p	hsa-miR-31-5p	hsa-miR-31-5p
20500165	1.15434	1.11916	1.02041	1.22748	1.02041	1.22748	A	A	2	miRNA-4_0	Homo sapiens	2013-12-03	miRNA	miRBase	hsa-miR-31-3p	chr9:21512120-21512141 (-)	22	UGCUAUGCCAACAUAUUGCCAU	MIMAT0004504_st	MIMAT0004504	ENST00000304425 // sense // intron // 1 /// OTTHUMT00000051910 // sense // intron // 1	---	hsa-miR-31-3p	hsa-miR-31-3p	hsa-miR-31-3p
20500166	1	1.39078	1.39078	1.39078	1.39078	1.39078	A	A	2	miRNA-4_0	Homo sapiens	2013-12-03	miRNA	miRBase	hsa-miR-32-5p	chr9:111808552-111808573 (-)	22	UAUUGCACAUUACUAAGUUGCA	MIMAT0000090_st	MIMAT0000090	ENST00000374586 // sense // intron // 14 /// ENST00000413712 // sense // intron // 8 /// ENST00000491854 // sense // intron // 12 /// OTTHUMT00000053587 // sense // intron // 14 /// OTTHUMT00000053588 // sense // intron // 12 /// OTTHUMT00000356304 // sense // intron // 8	---	hsa-miR-32-5p	hsa-miR-32-5p	hsa-miR-32-5p
20500167	1.36327	1.49179	1.28491	1.73199	1.28491	1.73199	A	A	2	miRNA-4_0	Homo sapiens	2013-12-03	miRNA	miRBase	hsa-miR-32-3p	chr9:111808511-111808532 (-)	22	CAAUUUAGUGUGUGUGAUAUUU	MIMAT0004505_st	MIMAT0004505	ENST00000374586 // sense // intron // 14 /// ENST00000413712 // sense // intron // 8 /// ENST00000491854 // sense // intron // 12 /// OTTHUMT00000053587 // sense // intron // 14 /// OTTHUMT00000053588 // sense // intron // 12 /// OTTHUMT00000356304 // sense // intron // 8	---	hsa-miR-32-3p	hsa-miR-32-3p	hsa-miR-32-3p
20500168	1.26525	1.30891	1.15016	1.48958	1.15016	1.48958	A	A	2	miRNA-4_0	Homo sapiens	2013-12-03	miRNA	miRBase	hsa-miR-33a-5p	chr22:42296953-42296973 (+)	21	GUGCAUUGUAGUUGCAUUGCA	MIMAT0000091_st	MIMAT0000091	ENST00000361204 // sense // intron // 16 /// ENST00000424354 // sense // intron // 19 /// ENST00000435061 // sense // intron // 2 /// ENST00000490262 // sense // intron // 1 /// ENST00000491541 // sense // intron // 10 /// OTTHUMT00000321956 // sense // intron // 16 /// OTTHUMT00000321957 // sense // intron // 19 /// OTTHUMT00000321958 // sense // intron // 10 /// OTTHUMT00000321959 // sense // i…	---	hsa-miR-33a-5p	hsa-miR-33a-5p	hsa-miR-33a-5p
20500169	-1.17623	1.5039	1.62553	1.39136	1.62553	1.39136	A	A	2	miRNA-4_0	Homo sapiens	2013-12-03	miRNA	miRBase	hsa-miR-33a-3p	chr22:42296993-42297014 (+)	22	CAAUGUUUCCACAGUGCAUCAC	MIMAT0004506_st	MIMAT0004506	ENST00000361204 // sense // intron // 16 /// ENST00000424354 // sense // intron // 19 /// ENST00000435061 // sense // intron // 2 /// ENST00000490262 // sense // intron // 1 /// ENST00000491541 // sense // intron // 10 /// OTTHUMT00000321956 // sense // intron // 16 /// OTTHUMT00000321957 // sense // intron // 19 /// OTTHUMT00000321958 // sense // intron // 10 /// OTTHUMT00000321959 // sense // i…	---	hsa-miR-33a-3p	hsa-miR-33a-3p	hsa-miR-33a-3p
20500170	-1.13061	6.69562	6.78476	6.60766	6.78476	6.60766	P	P	0	miRNA-4_0	Homo sapiens	2013-12-03	miRNA	miRBase	hsa-miR-92a-1-5p	chr13:92003578-92003600 (+)	23	AGGUUGGGAUCGGUUGCAAUGCU	MIMAT0004507_st	MIMAT0004507	ENST00000385233 // sense // exon // 1 /// ENST00000400282 // sense // intron // 3 /// ENST00000581816 // sense // exon // 3 /// ENST00000582141 // sense // exon // 2 /// OTTHUMT00000045448 // sense // intron // 3 /// OTTHUMT00000442497 // sense // exon // 2 /// OTTHUMT00000442498 // sense // exon // 3	hsa-mir-17 // chr13:92002859-92002942 (+) /// hsa-mir-18a // chr13:92003005-92003075 (+) /// hsa-mir-19a // chr13:92003145-92003226 (+) /// hsa-mir-19b-1 // chr13:92003446-92003532 (+) /// hsa-mir-20a // chr13:92003319-92003389 (+) /// hsa-mir-92a-1 // chr13:92003568-92003645 (+)	hsa-miR-92a-1-5p	hsa-miR-92a-1-5p	hsa-miR-92a-1-5p
20500171	-1.73889	12.7622	13.1675	12.3693	13.1675	12.3693	P	P	0	miRNA-4_0	Homo sapiens	2013-12-03	miRNA	miRBase	hsa-miR-92a-3p	chr13:92003615-92003636 (+) // chrX:133303574-133303595 (-)	22	UAUUGCACUUGUCCCGGCCUGU	MIMAT0000092_st	MIMAT0000092	---	hsa-mir-19b-2 // chrX:133303701-133303796 (-) /// hsa-mir-92a-2 // chrX:133303568-133303642 (-) /// hsa-mir-106a // chrX:133304228-133304308 (-) /// hsa-mir-363 // chrX:133303408-133303482 (-) /// hsa-mir-18b // chrX:133304071-133304141 (-) /// hsa-mir-20b // chrX:133303839-133303907 (-)	hsa-miR-92a-3p	hsa-miR-92a-3p	hsa-miR-92a-3p
20500172	-1.14413	1.20656	1.30759	1.11334	1.30759	1.11334	A	A	2	miRNA-4_0	Homo sapiens	2013-12-03	miRNA	miRBase	hsa-miR-92a-2-5p	chrX:133303613-133303634 (-)	22	GGGUGGGGAUUUGUUGCAUUAC	MIMAT0004508_st	MIMAT0004508	---	hsa-mir-19b-2 // chrX:133303701-133303796 (-) /// hsa-mir-92a-2 // chrX:133303568-133303642 (-) /// hsa-mir-106a // chrX:133304228-133304308 (-) /// hsa-mir-363 // chrX:133303408-133303482 (-) /// hsa-mir-18b // chrX:133304071-133304141 (-) /// hsa-mir-20b // chrX:133303839-133303907 (-)	hsa-miR-92a-2-5p	hsa-miR-92a-2-5p	hsa-miR-92a-2-5p
20500173	-1.52774	11.5982	11.9079	11.2965	11.9079	11.2965	P	P	0	miRNA-4_0	Homo sapiens	2013-12-03	miRNA	miRBase	hsa-miR-93-5p	chr7:99691438-99691460 (-)	23	CAAAGUGCUGUUCGUGCAGGUAG	MIMAT0000093_st	MIMAT0000093	ENST00000303887 // sense // intron // 13 /// ENST00000343023 // sense // intron // 8 /// ENST00000354230 // sense // intron // 12 /// ENST00000485286 // sense // intron // 12 /// ENST00000489841 // sense // intron // 12 /// ENST00000491245 // sense // intron // 4 /// ENST00000493352 // sense // intron // 2 /// OTTHUMT00000336534 // sense // intron // 13 /// OTTHUMT00000336598 // sense // intron /…	hsa-mir-25 // chr7:99691183-99691266 (-) /// hsa-mir-93 // chr7:99691391-99691470 (-) /// hsa-mir-106b // chr7:99691616-99691697 (-)	hsa-miR-93-5p	hsa-miR-93-5p	hsa-miR-93-5p
20500174	-2.75979	6.54282	7.31595	5.8514	7.31595	5.8514	P	P	0	miRNA-4_0	Homo sapiens	2013-12-03	miRNA	miRBase	hsa-miR-93-3p	chr7:99691400-99691421 (-)	22	ACUGCUGAGCUAGCACUUCCCG	MIMAT0004509_st	MIMAT0004509	ENST00000303887 // sense // intron // 13 /// ENST00000343023 // sense // intron // 8 /// ENST00000354230 // sense // intron // 12 /// ENST00000485286 // sense // intron // 12 /// ENST00000489841 // sense // intron // 12 /// ENST00000491245 // sense // intron // 4 /// ENST00000493352 // sense // intron // 2 /// OTTHUMT00000336534 // sense // intron // 13 /// OTTHUMT00000336598 // sense // intron /…	hsa-mir-25 // chr7:99691183-99691266 (-) /// hsa-mir-93 // chr7:99691391-99691470 (-) /// hsa-mir-106b // chr7:99691616-99691697 (-)	hsa-miR-93-3p	hsa-miR-93-3p	hsa-miR-93-3p
20500175	-1.04601	0.621088	0.654387	0.589483	0.654387	0.589483	A	A	2	miRNA-4_0	Homo sapiens	2013-12-03	miRNA	miRBase	hsa-miR-95-5p	chr4:8007074-8007094 (-)	21	UCAAUAAAUGUCUGUUGAAUU	MIMAT0026473_st	MIMAT0026473	ENST00000296372 // sense // intron // 16 /// ENST00000318888 // sense // intron // 15 /// ENST00000341937 // sense // intron // 15 /// ENST00000361581 // sense // intron // 15 /// ENST00000361737 // sense // intron // 14 /// ENST00000407564 // sense // intron // 13 /// ENST00000447017 // sense // intron // 16 /// ENST00000505872 // sense // intron // 13 /// ENST00000512594 // sense // intron // 4…	---	hsa-miR-95-5p	hsa-miR-95-5p	hsa-miR-95-5p
20500176	-1.42072	1.81796	2.08883	1.58221	2.08883	1.58221	A	P	1	miRNA-4_0	Homo sapiens	2013-12-03	miRNA	miRBase	hsa-miR-95-3p	chr4:8007039-8007060 (-)	22	UUCAACGGGUAUUUAUUGAGCA	MIMAT0000094_st	MIMAT0000094	ENST00000296372 // sense // intron // 16 /// ENST00000318888 // sense // intron // 15 /// ENST00000341937 // sense // intron // 15 /// ENST00000361581 // sense // intron // 15 /// ENST00000361737 // sense // intron // 14 /// ENST00000407564 // sense // intron // 13 /// ENST00000447017 // sense // intron // 16 /// ENST00000505872 // sense // intron // 13 /// ENST00000512594 // sense // intron // 4…	---	hsa-miR-95-3p	hsa-miR-95-3p	hsa-miR-95-3p
20500177	1	1.10693	1.10693	1.10693	1.10693	1.10693	A	A	2	miRNA-4_0	Homo sapiens	2013-12-03	miRNA	miRBase	hsa-miR-96-5p	chr7:129414579-129414601 (-)	23	UUUGGCACUAGCACAUUUUUGCU	MIMAT0000095_st	MIMAT0000095	---	hsa-mir-96 // chr7:129414532-129414609 (-) /// hsa-mir-182 // chr7:129410223-129410332 (-) /// hsa-mir-183 // chr7:129414745-129414854 (-)	hsa-miR-96-5p	hsa-miR-96-5p	hsa-miR-96-5p
20500178	1	1.31987	1.31987	1.31987	1.31987	1.31987	A	A	2	miRNA-4_0	Homo sapiens	2013-12-03	miRNA	miRBase	hsa-miR-96-3p	chr7:129414537-129414558 (-)	22	AAUCAUGUGCAGUGCCAAUAUG	MIMAT0004510_st	MIMAT0004510	---	hsa-mir-96 // chr7:129414532-129414609 (-) /// hsa-mir-182 // chr7:129410223-129410332 (-) /// hsa-mir-183 // chr7:129414745-129414854 (-)	hsa-miR-96-3p	hsa-miR-96-3p	hsa-miR-96-3p
20500179	1.57368	1.45808	1.16724	1.82139	1.16724	1.82139	A	P	1	miRNA-4_0	Homo sapiens	2013-12-03	miRNA	miRBase	hsa-miR-98-5p	chrX:53583260-53583281 (-)	22	UGAGGUAGUAAGUUGUAUUGUU	MIMAT0000096_st	MIMAT0000096	ENST00000262854 // sense // intron // 60 /// ENST00000342160 // sense // intron // 59 /// ENST00000427052 // sense // intron // 34 /// OTTHUMT00000056766 // sense // intron // 59 /// OTTHUMT00000056767 // sense // intron // 34	hsa-let-7f-2 // chrX:53584153-53584235 (-) /// hsa-mir-98 // chrX:53583184-53583302 (-)	hsa-miR-98-5p	hsa-miR-98-5p	hsa-miR-98-5p
20500180	-2.29464	0.930772	1.70607	0.507797	1.70607	0.507797	P	A	1	miRNA-4_0	Homo sapiens	2013-12-03	miRNA	miRBase	hsa-miR-98-3p	chrX:53583202-53583223 (-)	22	CUAUACAACUUACUACUUUCCC	MIMAT0022842_st	MIMAT0022842	ENST00000262854 // sense // intron // 60 /// ENST00000342160 // sense // intron // 59 /// ENST00000427052 // sense // intron // 34 /// OTTHUMT00000056766 // sense // intron // 59 /// OTTHUMT00000056767 // sense // intron // 34	hsa-let-7f-2 // chrX:53584153-53584235 (-) /// hsa-mir-98 // chrX:53583184-53583302 (-)	hsa-miR-98-3p	hsa-miR-98-3p	hsa-miR-98-3p
20500181	-1.14413	1.43841	1.53882	1.34456	1.53882	1.34456	A	A	2	miRNA-4_0	Homo sapiens	2013-12-03	miRNA	miRBase	hsa-miR-99a-5p	chr21:17911421-17911442 (+)	22	AACCCGUAGAUCCGAUCUUGUG	MIMAT0000097_st	MIMAT0000097	ENST00000400178 // sense // intron // 5 /// ENST00000418813 // sense // intron // 3 /// ENST00000428669 // sense // intron // 5 /// ENST00000441820 // sense // intron // 1 /// ENST00000445461 // sense // intron // 5 /// ENST00000453910 // sense // intron // 3 /// ENST00000456342 // sense // intron // 6 /// ENST00000458468 // sense // intron // 6 /// ENST00000602280 // sense // intron // 1 /// ENS…	hsa-let-7c // chr21:17912148-17912231 (+) /// hsa-mir-99a // chr21:17911409-17911489 (+)	hsa-miR-99a-5p	hsa-miR-99a-5p	hsa-miR-99a-5p
20500182	1	0.83818	0.83818	0.83818	0.83818	0.83818	A	A	2	miRNA-4_0	Homo sapiens	2013-12-03	miRNA	miRBase	hsa-miR-99a-3p	chr21:17911458-17911479 (+)	22	CAAGCUCGCUUCUAUGGGUCUG	MIMAT0004511_st	MIMAT0004511	ENST00000400178 // sense // intron // 5 /// ENST00000418813 // sense // intron // 3 /// ENST00000428669 // sense // intron // 5 /// ENST00000441820 // sense // intron // 1 /// ENST00000445461 // sense // intron // 5 /// ENST00000453910 // sense // intron // 3 /// ENST00000456342 // sense // intron // 6 /// ENST00000458468 // sense // intron // 6 /// ENST00000602280 // sense // intron // 1 /// ENS…	hsa-let-7c // chr21:17912148-17912231 (+) /// hsa-mir-99a // chr21:17911409-17911489 (+)	hsa-miR-99a-3p	hsa-miR-99a-3p	hsa-miR-99a-3p
20500183	1.34338	1.65156	1.45229	1.87816	1.45229	1.87816	A	P	1	miRNA-4_0	Homo sapiens	2013-12-03	miRNA	miRBase	hsa-miR-100-5p	chr11:122022983-122023004 (-)	22	AACCCGUAGAUCCGAACUUGUG	MIMAT0000098_st	MIMAT0000098	---	hsa-let-7a-2 // chr11:122017230-122017301 (-) /// hsa-mir-100 // chr11:122022937-122023016 (-)	hsa-miR-100-5p	hsa-miR-100-5p	hsa-miR-100-5p
20500184	-1.32072	0.96712	1.18838	0.787057	1.18838	0.787057	A	A	2	miRNA-4_0	Homo sapiens	2013-12-03	miRNA	miRBase	hsa-miR-100-3p	chr11:122022948-122022969 (-)	22	CAAGCUUGUAUCUAUAGGUAUG	MIMAT0004512_st	MIMAT0004512	---	hsa-let-7a-2 // chr11:122017230-122017301 (-) /// hsa-mir-100 // chr11:122022937-122023016 (-)	hsa-miR-100-3p	hsa-miR-100-3p	hsa-miR-100-3p
20500185	-1.45814	1.41579	1.71375	1.16962	1.71375	1.16962	A	A	2	miRNA-4_0	Homo sapiens	2013-12-03	miRNA	miRBase	hsa-miR-101-5p	chr1:65524160-65524181 (-)	22	CAGUUAUCACAGUGCUGAUGCU	MIMAT0004513_st	MIMAT0004513	---	hsa-mir-101-1 // chr1:65524117-65524191 (-) /// hsa-mir-3671 // chr1:65523438-65523525 (-)	hsa-miR-101-5p	hsa-miR-101-5p	hsa-miR-101-5p
20500186	-1.49751	0.871809	1.21047	0.6279	1.21047	0.6279	A	A	2	miRNA-4_0	Homo sapiens	2013-12-03	miRNA	miRBase	hsa-miR-101-3p	chr1:65524125-65524145 (-) // chr9:4850345-4850365 (+)	21	UACAGUACUGUGAUAACUGAA	MIMAT0000099_st	MIMAT0000099	ENST00000362195 // sense // exon // 1 /// ENST00000381728 // sense // intron // 4 /// ENST00000381730 // sense // intron // 4 /// ENST00000381750 // sense // intron // 8 /// ENST00000442869 // sense // intron // 7 /// ENST00000448872 // sense // intron // 4 /// OTTHUMT00000051587 // sense // intron // 8 /// OTTHUMT00000051588 // sense // intron // 4 /// OTTHUMT00000051589 // sense // intron // 7 …	---	hsa-miR-101-3p	hsa-miR-101-3p	hsa-miR-101-3p
20500187	1.12642	6.33234	6.24705	6.4188	6.24705	6.4188	P	P	0	miRNA-4_0	Homo sapiens	2013-12-03	miRNA	miRBase	hsa-miR-29b-1-5p	chr7:130562266-130562289 (-)	24	GCUGGUUUCAUAUGGUGGUUUAGA	MIMAT0004514_st	MIMAT0004514	ENST00000447430 // antisense // intron // 2 /// OTTHUMT00000338093 // antisense // intron // 2	hsa-mir-29a // chr7:130561506-130561569 (-) /// hsa-mir-29b-1 // chr7:130562218-130562298 (-)	hsa-miR-29b-1-5p	hsa-miR-29b-1-5p	hsa-miR-29b-1-5p
20500188	1.63731	3.11546	2.78003	3.49136	2.78003	3.49136	P	P	0	miRNA-4_0	Homo sapiens	2013-12-03	miRNA	miRBase	hsa-miR-29b-3p	chr1:207975795-207975817 (-) // chr7:130562226-130562248 (-)	23	UAGCACCAUUUGAAAUCAGUGUU	MIMAT0000100_st	MIMAT0000100	---	hsa-mir-29b-2 // chr1:207975788-207975868 (-) /// hsa-mir-29c // chr1:207975197-207975284 (-)	hsa-miR-29b-3p	hsa-miR-29b-3p	hsa-miR-29b-3p
20500189	-1.83004	3.41222	3.87589	3.00402	3.87589	3.00402	P	P	0	miRNA-4_0	Homo sapiens	2013-12-03	miRNA	miRBase	hsa-miR-29b-2-5p	chr1:207975837-207975858 (-)	22	CUGGUUUCACAUGGUGGCUUAG	MIMAT0004515_st	MIMAT0004515	---	hsa-mir-29b-2 // chr1:207975788-207975868 (-) /// hsa-mir-29c // chr1:207975197-207975284 (-)	hsa-miR-29b-2-5p	hsa-miR-29b-2-5p	hsa-miR-29b-2-5p
20500190	1.1889	2.75151	2.62952	2.87915	2.62952	2.87915	P	P	0	miRNA-4_0	Homo sapiens	2013-12-03	miRNA	miRBase	hsa-miR-103a-2-5p	chr20:3898151-3898173 (+)	23	AGCUUCUUUACAGUGCUGCCUUG	MIMAT0009196_st	MIMAT0009196	ENST00000316562 // sense // intron // 5 /// ENST00000336066 // sense // intron // 5 /// ENST00000495692 // sense // intron // 5 /// ENST00000497424 // sense // intron // 5 /// OTTHUMT00000077787 // sense // intron // 5 /// OTTHUMT00000077788 // sense // intron // 5 /// OTTHUMT00000077789 // sense // intron // 5 /// OTTHUMT00000077793 // sense // intron // 5	hsa-mir-103a-2 // chr20:3898141-3898218 (+) /// hsa-mir-103b-2 // chr20:3898149-3898210 (-)	hsa-miR-103a-2-5p	hsa-miR-103a-2-5p	hsa-miR-103a-2-5p
20500191	-1.4908	12.7769	13.0681	12.4921	13.0681	12.4921	P	P	0	miRNA-4_0	Homo sapiens	2013-12-03	miRNA	miRBase	hsa-miR-103a-3p	chr20:3898188-3898210 (+) // chr5:167987909-167987931 (-)	23	AGCAGCAUUGUACAGGGCUAUGA	MIMAT0000101_st	MIMAT0000101	ENST00000239231 // sense // intron // 5 /// ENST00000362165 // sense // exon // 1 /// ENST00000520504 // sense // intron // 2 /// OTTHUMT00000252793 // sense // intron // 5 /// OTTHUMT00000371464 // sense // intron // 2	hsa-mir-103a-1 // chr5:167987901-167987978 (-) /// hsa-mir-103b-1 // chr5:167987909-167987970 (+)	hsa-miR-103a-3p	hsa-miR-103a-3p	hsa-miR-103a-3p
20500192	-2.25488	3.66955	4.30265	3.1296	4.30265	3.1296	P	P	0	miRNA-4_0	Homo sapiens	2013-12-03	miRNA	miRBase	hsa-miR-105-5p	chrX:151560737-151560759 (-) // chrX:151562930-151562952 (-)	23	UCAAAUGCUCAGACUCCUGUGGU	MIMAT0000102_st	MIMAT0000102	ENST00000370311 // sense // intron // 1 /// ENST00000370314 // sense // intron // 1 /// OTTHUMT00000060921 // sense // intron // 1 /// OTTHUMT00000060922 // sense // intron // 1	hsa-mir-105-1 // chrX:151560691-151560771 (-) /// hsa-mir-105-2 // chrX:151562884-151562964 (-) /// hsa-mir-767 // chrX:151561893-151562001 (-)	hsa-miR-105-5p	hsa-miR-105-5p	hsa-miR-105-5p
20500193	1.16376	1.20551	1.10107	1.31987	1.10107	1.31987	A	A	2	miRNA-4_0	Homo sapiens	2013-12-03	miRNA	miRBase	hsa-miR-105-3p	chrX:151560700-151560721 (-) // chrX:151562893-151562914 (-)	22	ACGGAUGUUUGAGCAUGUGCUA	MIMAT0004516_st	MIMAT0004516	ENST00000370311 // sense // intron // 1 /// ENST00000370314 // sense // intron // 1 /// OTTHUMT00000060921 // sense // intron // 1 /// OTTHUMT00000060922 // sense // intron // 1	hsa-mir-105-1 // chrX:151560691-151560771 (-) /// hsa-mir-105-2 // chrX:151562884-151562964 (-) /// hsa-mir-767 // chrX:151561893-151562001 (-)	hsa-miR-105-3p	hsa-miR-105-3p	hsa-miR-105-3p
20500194	-1.48561	12.5593	12.8481	12.277	12.8481	12.277	P	P	0	miRNA-4_0	Homo sapiens	2013-12-03	miRNA	miRBase	hsa-miR-106a-5p	chrX:133304274-133304296 (-)	23	AAAAGUGCUUACAGUGCAGGUAG	MIMAT0000103_st	MIMAT0000103	---	hsa-mir-19b-2 // chrX:133303701-133303796 (-) /// hsa-mir-92a-2 // chrX:133303568-133303642 (-) /// hsa-mir-106a // chrX:133304228-133304308 (-) /// hsa-mir-363 // chrX:133303408-133303482 (-) /// hsa-mir-18b // chrX:133304071-133304141 (-) /// hsa-mir-20b // chrX:133303839-133303907 (-)	hsa-miR-106a-5p	hsa-miR-106a-5p	hsa-miR-106a-5p
20500195	1.27445	1.0184	0.858384	1.20826	0.858384	1.20826	A	A	2	miRNA-4_0	Homo sapiens	2013-12-03	miRNA	miRBase	hsa-miR-106a-3p	chrX:133304238-133304259 (-)	22	CUGCAAUGUAAGCACUUCUUAC	MIMAT0004517_st	MIMAT0004517	---	hsa-mir-19b-2 // chrX:133303701-133303796 (-) /// hsa-mir-92a-2 // chrX:133303568-133303642 (-) /// hsa-mir-106a // chrX:133304228-133304308 (-) /// hsa-mir-363 // chrX:133303408-133303482 (-) /// hsa-mir-18b // chrX:133304071-133304141 (-) /// hsa-mir-20b // chrX:133303839-133303907 (-)	hsa-miR-106a-3p	hsa-miR-106a-3p	hsa-miR-106a-3p
20500196	-1.28978	12.4379	12.6228	12.2557	12.6228	12.2557	P	P	0	miRNA-4_0	Homo sapiens	2013-12-03	miRNA	miRBase	hsa-miR-107	chr10:91352513-91352535 (-)	23	AGCAGCAUUGUACAGGGCUAUCA	MIMAT0000104_st	MIMAT0000104	ENST00000307534 // sense // intron // 5 /// ENST00000322191 // sense // intron // 4 /// ENST00000342512 // sense // intron // 5 /// ENST00000362127 // sense // exon // 1 /// ENST00000371774 // sense // intron // 6 /// OTTHUMT00000049317 // sense // intron // 5 /// OTTHUMT00000049318 // sense // intron // 4	---	hsa-miR-107	hsa-miR-107	hsa-miR-107
20500197	1	0.725468	0.725468	0.725468	0.725468	0.725468	A	A	2	miRNA-4_0	Homo sapiens	2013-12-03	miRNA	miRBase	hsa-miR-16-2-3p	chr3:160122585-160122606 (+)	22	CCAAUAUUACUGUGCUGCUUUA	MIMAT0004518_st	MIMAT0004518	ENST00000344722 // sense // intron // 4 /// ENST00000357388 // sense // intron // 5 /// ENST00000360111 // sense // intron // 5 /// ENST00000462787 // sense // intron // 4 /// ENST00000467468 // sense // intron // 4 /// ENST00000468653 // sense // intron // 5 /// ENST00000469762 // sense // intron // 5 /// ENST00000469858 // sense // intron // 3 /// ENST00000470240 // sense // intron // 2 /// ENS…	hsa-mir-16-2 // chr3:160122533-160122613 (+) /// hsa-mir-15b // chr3:160122376-160122473 (+)	hsa-miR-16-2-3p	hsa-miR-16-2-3p	hsa-miR-16-2-3p
20500385	-1.37799	11.0075	11.2412	10.7787	11.2412	10.7787	P	P	0	miRNA-4_0	Homo sapiens	2013-12-03	miRNA	miRBase	hsa-miR-192-5p	chr11:64658675-64658695 (-)	21	CUGACCUAUGAAUUGACAGCC	MIMAT0000222_st	MIMAT0000222	---	hsa-mir-192 // chr11:64658609-64658718 (-) /// hsa-mir-194-2 // chr11:64658827-64658911 (-) /// hsa-mir-6750 // chr11:64665835-64665909 (-)	hsa-miR-192-5p	hsa-miR-192-5p	hsa-miR-192-5p
20500386	-2.38377	4.9478	5.61395	4.3607	5.61395	4.3607	P	P	0	miRNA-4_0	Homo sapiens	2013-12-03	miRNA	miRBase	hsa-miR-192-3p	chr11:64658631-64658652 (-)	22	CUGCCAAUUCCAUAGGUCACAG	MIMAT0004543_st	MIMAT0004543	---	hsa-mir-192 // chr11:64658609-64658718 (-) /// hsa-mir-194-2 // chr11:64658827-64658911 (-) /// hsa-mir-6750 // chr11:64665835-64665909 (-)	hsa-miR-192-3p	hsa-miR-192-3p	hsa-miR-192-3p
20500393	1.12399	1.32192	1.24029	1.40892	1.24029	1.40892	A	A	2	miRNA-4_0	Homo sapiens	2013-12-03	miRNA	miRBase	hsa-miR-196a-5p	chr12:54385546-54385567 (+) // chr17:46709894-46709915 (-)	22	UAGGUAGUUUCAUGUUGUUGGG	MIMAT0000226_st	MIMAT0000226	ENST00000504315 // sense // intron // 1 /// ENST00000513209 // sense // intron // 1 /// OTTHUMT00000358945 // sense // intron // 1 /// OTTHUMT00000358949 // sense // intron // 1	---	hsa-miR-196a-5p	hsa-miR-196a-5p	hsa-miR-196a-5p
20500394	-1.38032	5.92227	6.15933	5.69433	6.15933	5.69433	P	P	0	miRNA-4_0	Homo sapiens	2013-12-03	miRNA	miRBase	hsa-miR-197-5p	chr1:110141523-110141545 (+)	23	CGGGUAGAGAGGGCAGUGGGAGG	MIMAT0022691_st	MIMAT0022691	---	---	hsa-miR-197-5p	hsa-miR-197-5p	hsa-miR-197-5p
20500395	-2.59906	7.13332	7.85551	6.47752	7.85551	6.47752	P	P	0	miRNA-4_0	Homo sapiens	2013-12-03	miRNA	miRBase	hsa-miR-197-3p	chr1:110141562-110141583 (+)	22	UUCACCACCUUCUCCACCCAGC	MIMAT0000227_st	MIMAT0000227	---	---	hsa-miR-197-3p	hsa-miR-197-3p	hsa-miR-197-3p
20500396	2.38023	1.60931	1.10107	2.35217	1.10107	2.35217	A	A	2	miRNA-4_0	Homo sapiens	2013-12-03	miRNA	miRBase	hsa-miR-198	chr3:120114550-120114571 (-)	22	GGUCCAGAGGGGAGAUAGGUUC	MIMAT0000228_st	MIMAT0000228	ENST00000295633 // sense // 3UTR // 11 /// OTTHUMT00000355399 // sense // 3UTR // 11	---	hsa-miR-198	hsa-miR-198	hsa-miR-198
20500399	-1.04103	0.755938	0.785502	0.727487	0.785502	0.727487	A	A	2	miRNA-4_0	Homo sapiens	2013-12-03	miRNA	miRBase	hsa-miR-199a-5p	chr1:172113732-172113754 (-) // chr19:10928145-10928167 (-)	23	CCCAGUGUUCAGACUACCUGUUC	MIMAT0000231_st	MIMAT0000231	ENST00000355305 // antisense // intron // 15 /// ENST00000358155 // antisense // intron // 14 /// ENST00000367731 // antisense // intron // 14 /// ENST00000417354 // sense // intron // 1 /// ENST00000520906 // antisense // intron // 14 /// ENST00000523513 // antisense // intron // 13 /// OTTHUMT00000084529 // antisense // intron // 14 /// OTTHUMT00000084531 // antisense // intron // 15 /// OTTHUM…	hsa-mir-199a-2 // chr1:172113675-172113784 (-) /// hsa-mir-214 // chr1:172107938-172108047 (-) /// hsa-mir-3120 // chr1:172107948-172108028 (+)	hsa-miR-199a-5p	hsa-miR-199a-5p	hsa-miR-199a-5p
20500400	-2.13321	3.7159	4.30239	3.20936	4.30239	3.20936	P	P	0	miRNA-4_0	Homo sapiens	2013-12-03	miRNA	miRBase	hsa-miR-199a-3p	chr1:172113694-172113715 (-) // chr19:10928105-10928126 (-)	22	ACAGUAGUCUGCACAUUGGUUA	MIMAT0000232_st	MIMAT0000232	ENST00000355305 // antisense // intron // 15 /// ENST00000358155 // antisense // intron // 14 /// ENST00000367731 // antisense // intron // 14 /// ENST00000417354 // sense // intron // 1 /// ENST00000520906 // antisense // intron // 14 /// ENST00000523513 // antisense // intron // 13 /// OTTHUMT00000084529 // antisense // intron // 14 /// OTTHUMT00000084531 // antisense // intron // 15 /// OTTHUM…	hsa-mir-199a-2 // chr1:172113675-172113784 (-) /// hsa-mir-214 // chr1:172107938-172108047 (-) /// hsa-mir-3120 // chr1:172107948-172108028 (+)	hsa-miR-199a-3p	hsa-miR-199a-3p	hsa-miR-199a-3p
20500416	-1.16376	1.61939	1.73248	1.51368	1.73248	1.51368	A	A	2	miRNA-4_0	Homo sapiens	2013-12-03	miRNA	miRBase	hsa-miR-208a-5p	chr14:23857846-23857867 (-)	22	GAGCUUUUGGCCCGGGUUAUAC	MIMAT0026474_st	MIMAT0026474	ENST00000356287 // sense // intron // 28 /// ENST00000362287 // sense // exon // 1 /// ENST00000405093 // sense // intron // 29 /// OTTHUMT00000071796 // sense // intron // 28	---	hsa-miR-208a-5p	hsa-miR-208a-5p	hsa-miR-208a-5p
20500417	-1.16376	1.11861	1.23334	1.01454	1.23334	1.01454	A	A	2	miRNA-4_0	Homo sapiens	2013-12-03	miRNA	miRBase	hsa-miR-208a-3p	chr14:23857811-23857832 (-)	22	AUAAGACGAGCAAAAAGCUUGU	MIMAT0000241_st	MIMAT0000241	ENST00000356287 // sense // intron // 28 /// ENST00000362287 // sense // exon // 1 /// ENST00000405093 // sense // intron // 29 /// OTTHUMT00000071796 // sense // intron // 28	---	hsa-miR-208a-3p	hsa-miR-208a-3p	hsa-miR-208a-3p
20500418	-1.06568	2.91323	2.95948	2.8677	2.95948	2.8677	P	P	0	miRNA-4_0	Homo sapiens	2013-12-03	miRNA	miRBase	hsa-miR-129-5p	chr11:43602958-43602978 (+) // chr7:127847929-127847949 (+)	21	CUUUUUGCGGUCUGGGCUUGC	MIMAT0000242_st	MIMAT0000242	ENST00000526615 // sense // intron // 2 /// ENST00000532864 // sense // intron // 1 /// ENST00000533358 // sense // intron // 1 /// OTTHUMT00000389683 // sense // intron // 2 /// OTTHUMT00000389684 // sense // intron // 1 /// OTTHUMT00000389685 // sense // intron // 1	---	hsa-miR-129-5p	hsa-miR-129-5p	hsa-miR-129-5p
20500419	1	1.41132	1.41132	1.41132	1.41132	1.41132	A	A	2	miRNA-4_0	Homo sapiens	2013-12-03	miRNA	miRBase	hsa-miR-129-1-3p	chr7:127847973-127847994 (+)	22	AAGCCCUUACCCCAAAAAGUAU	MIMAT0004548_st	MIMAT0004548	ENST00000384972 // sense // exon // 1	---	hsa-miR-129-1-3p	hsa-miR-129-1-3p	hsa-miR-129-1-3p
20500420	-1.537	2.02798	2.36161	1.74149	2.36161	1.74149	P	P	0	miRNA-4_0	Homo sapiens	2013-12-03	miRNA	miRBase	hsa-miR-148a-5p	chr7:25989580-25989601 (-)	22	AAAGUUCUGAGACACUCCGACU	MIMAT0004549_st	MIMAT0004549	---	---	hsa-miR-148a-5p	hsa-miR-148a-5p	hsa-miR-148a-5p
20500421	-1.77356	6.4168	6.84342	6.01677	6.84342	6.01677	P	P	0	miRNA-4_0	Homo sapiens	2013-12-03	miRNA	miRBase	hsa-miR-148a-3p	chr7:25989542-25989563 (-)	22	UCAGUGCACUACAGAACUUUGU	MIMAT0000243_st	MIMAT0000243	---	---	hsa-miR-148a-3p	hsa-miR-148a-3p	hsa-miR-148a-3p
20500422	-1.53676	9.54746	9.86243	9.24254	9.86243	9.24254	P	P	0	miRNA-4_0	Homo sapiens	2013-12-03	miRNA	miRBase	hsa-miR-30c-5p	chr1:41222972-41222994 (+) // chr6:72086706-72086728 (-)	23	UGUAAACAUCCUACACUCUCAGC	MIMAT0000244_st	MIMAT0000244	ENST00000308733 // sense // intron // 4 /// ENST00000372651 // sense // intron // 5 /// ENST00000372652 // sense // intron // 5 /// ENST00000372653 // sense // intron // 10 /// ENST00000372654 // sense // intron // 6 /// ENST00000372669 // sense // intron // 5 /// ENST00000414185 // sense // intron // 1 /// ENST00000416859 // sense // intron // 3 /// ENST00000424419 // sense // intron // 2 /// EN…	hsa-mir-30c-1 // chr1:41222956-41223044 (+) /// hsa-mir-30e // chr1:41220027-41220118 (+)	hsa-miR-30c-5p	hsa-miR-30c-5p	hsa-miR-30c-5p
20500423	1.37787	1.18818	0.979244	1.44169	0.979244	1.44169	A	A	2	miRNA-4_0	Homo sapiens	2013-12-03	miRNA	miRBase	hsa-miR-30c-2-3p	chr6:72086667-72086688 (-)	22	CUGGGAGAAGGCUGUUUACUCU	MIMAT0004550_st	MIMAT0004550	ENST00000413945 // sense // intron // 3 /// ENST00000436803 // sense // intron // 3 /// ENST00000602823 // sense // intron // 2 /// OTTHUMT00000041155 // sense // intron // 3 /// OTTHUMT00000041167 // sense // intron // 3 /// OTTHUMT00000467928 // sense // intron // 2	---	hsa-miR-30c-2-3p	hsa-miR-30c-2-3p	hsa-miR-30c-2-3p
20500424	-1.14351	7.3659	7.46327	7.2698	7.46327	7.2698	P	P	0	miRNA-4_0	Homo sapiens	2013-12-03	miRNA	miRBase	hsa-miR-30d-5p	chr8:135817162-135817183 (-)	22	UGUAAACAUCCCCGACUGGAAG	MIMAT0000245_st	MIMAT0000245	---	hsa-mir-30d // chr8:135817119-135817188 (-) /// hsa-mir-30b // chr8:135812763-135812850 (-)	hsa-miR-30d-5p	hsa-miR-30d-5p	hsa-miR-30d-5p
20500425	-1.17143	1.20507	1.3246	1.09633	1.3246	1.09633	A	A	2	miRNA-4_0	Homo sapiens	2013-12-03	miRNA	miRBase	hsa-miR-30d-3p	chr8:135817122-135817143 (-)	22	CUUUCAGUCAGAUGUUUGCUGC	MIMAT0004551_st	MIMAT0004551	---	hsa-mir-30d // chr8:135817119-135817188 (-) /// hsa-mir-30b // chr8:135812763-135812850 (-)	hsa-miR-30d-3p	hsa-miR-30d-3p	hsa-miR-30d-3p
20500432	-1.32072	1.42766	1.64235	1.24103	1.64235	1.24103	A	A	2	miRNA-4_0	Homo sapiens	2013-12-03	miRNA	miRBase	hsa-miR-139-5p	chr11:72326146-72326168 (-)	23	UCUACAGUGCACGUGUCUCCAGU	MIMAT0000250_st	MIMAT0000250	ENST00000334456 // sense // intron // 2 /// ENST00000376450 // sense // intron // 1 /// ENST00000418754 // sense // intron // 2 /// ENST00000444035 // sense // intron // 2 /// ENST00000485058 // sense // intron // 3 /// ENST00000535701 // sense // intron // 2 /// ENST00000536308 // sense // intron // 1 /// ENST00000537631 // sense // intron // 2 /// ENST00000538749 // sense // intron // 3 /// ENS…	---	hsa-miR-139-5p	hsa-miR-139-5p	hsa-miR-139-5p
20500433	1	1.44169	1.44169	1.44169	1.44169	1.44169	A	A	2	miRNA-4_0	Homo sapiens	2013-12-03	miRNA	miRBase	hsa-miR-139-3p	chr11:72326110-72326132 (-)	23	UGGAGACGCGGCCCUGUUGGAGU	MIMAT0004552_st	MIMAT0004552	ENST00000334456 // sense // intron // 2 /// ENST00000376450 // sense // intron // 1 /// ENST00000418754 // sense // intron // 2 /// ENST00000444035 // sense // intron // 2 /// ENST00000485058 // sense // intron // 3 /// ENST00000535701 // sense // intron // 2 /// ENST00000536308 // sense // intron // 1 /// ENST00000537631 // sense // intron // 2 /// ENST00000538749 // sense // intron // 3 /// ENS…	---	hsa-miR-139-3p	hsa-miR-139-3p	hsa-miR-139-3p
20500434	1.32072	1.19372	1.00981	1.41113	1.00981	1.41113	A	A	2	miRNA-4_0	Homo sapiens	2013-12-03	miRNA	miRBase	hsa-miR-147a	chr9:123007263-123007282 (-)	20	GUGUGUGGAAAUGCUUCUGC	MIMAT0000251_st	MIMAT0000251	---	---	hsa-miR-147a	hsa-miR-147a	hsa-miR-147a
20500435	1.5118	3.30349	3.01878	3.61505	3.01878	3.61505	P	P	0	miRNA-4_0	Homo sapiens	2013-12-03	miRNA	miRBase	hsa-miR-7-5p	chr15:89155087-89155109 (+) // chr19:4770712-4770734 (+) // chr9:86584727-86584749 (-)	23	UGGAAGACUAGUGAUUUUGUUGU	MIMAT0000252_st	MIMAT0000252	ENST00000317292 // sense // intron // 2 /// ENST00000586721 // sense // intron // 4 /// ENST00000588711 // sense // intron // 3 /// ENST00000588758 // sense // intron // 5 /// ENST00000588923 // sense // intron // 3 /// ENST00000589368 // sense // intron // 2 /// ENST00000589639 // sense // intron // 2 /// ENST00000592663 // sense // intron // 2 /// ENST00000592709 // sense // intron // 2 /// OTT…	---	hsa-miR-7-5p	hsa-miR-7-5p	hsa-miR-7-5p
20500436	1	3.32389	3.32389	3.32389	3.32389	3.32389	P	P	0	miRNA-4_0	Homo sapiens	2013-12-03	miRNA	miRBase	hsa-miR-7-1-3p	chr9:86584686-86584707 (-)	22	CAACAAAUCACAGUCUGCCAUA	MIMAT0004553_st	MIMAT0004553	ENST00000351839 // sense // intron // 15 /// ENST00000360384 // sense // intron // 16 /// ENST00000376263 // sense // intron // 16 /// ENST00000376264 // sense // intron // 16 /// ENST00000376281 // sense // intron // 16 /// ENST00000481820 // sense // 3UTR // 4 /// ENST00000492865 // sense // intron // 3 /// ENST00000493362 // sense // intron // 1 /// OTTHUMT00000052846 // sense // intron // 16 …	---	hsa-miR-7-1-3p	hsa-miR-7-1-3p	hsa-miR-7-1-3p
20500437	1	1.03332	1.03332	1.03332	1.03332	1.03332	A	A	2	miRNA-4_0	Homo sapiens	2013-12-03	miRNA	miRBase	hsa-miR-7-2-3p	chr15:89155127-89155148 (+)	22	CAACAAAUCCCAGUCUACCUAA	MIMAT0004554_st	MIMAT0004554	---	hsa-mir-7-2 // chr15:89155056-89155165 (+) /// hsa-mir-1179 // chr15:89151338-89151428 (+) /// hsa-mir-3529 // chr15:89155078-89155155 (-)	hsa-miR-7-2-3p	hsa-miR-7-2-3p	hsa-miR-7-2-3p
20500438	1.37787	0.80221	0.603646	1.06609	0.603646	1.06609	A	A	2	miRNA-4_0	Homo sapiens	2013-12-03	miRNA	miRBase	hsa-miR-10a-5p	chr17:46657266-46657288 (-)	23	UACCCUGUAGAUCCGAAUUUGUG	MIMAT0000253_st	MIMAT0000253	ENST00000332503 // sense // 5UTR // 1 /// ENST00000460160 // sense // intron // 1 /// ENST00000465846 // antisense // intron // 2 /// ENST00000472863 // sense // intron // 1 /// ENST00000476342 // sense // intron // 1 /// ENST00000489475 // sense // intron // 1 /// ENST00000498678 // sense // intron // 1 /// ENST00000548801 // sense // exon // 1 /// ENST00000552000 // sense // intron // 1 /// OTT…	---	hsa-miR-10a-5p	hsa-miR-10a-5p	hsa-miR-10a-5p
20500439	1	0.919183	0.919183	0.919183	0.919183	0.919183	A	A	2	miRNA-4_0	Homo sapiens	2013-12-03	miRNA	miRBase	hsa-miR-10a-3p	chr17:46657226-46657247 (-)	22	CAAAUUCGUAUCUAGGGGAAUA	MIMAT0004555_st	MIMAT0004555	ENST00000332503 // sense // 5UTR // 1 /// ENST00000460160 // sense // intron // 1 /// ENST00000465846 // antisense // intron // 2 /// ENST00000472863 // sense // intron // 1 /// ENST00000476342 // sense // intron // 1 /// ENST00000489475 // sense // intron // 1 /// ENST00000498678 // sense // intron // 1 /// ENST00000548801 // sense // exon // 1 /// ENST00000552000 // sense // intron // 1 /// OTT…	---	hsa-miR-10a-3p	hsa-miR-10a-3p	hsa-miR-10a-3p
20500440	1.57368	2.32932	2.0251	2.67924	2.0251	2.67924	P	P	0	miRNA-4_0	Homo sapiens	2013-12-03	miRNA	miRBase	hsa-miR-10b-5p	chr2:177015057-177015079 (+)	23	UACCCUGUAGAACCGAAUUUGUG	MIMAT0000254_st	MIMAT0000254	ENST00000432796 // sense // intron // 1 /// ENST00000468418 // sense // 3UTR // 1 /// OTTHUMT00000334246 // sense // 3UTR // 1 /// OTTHUMT00000334248 // sense // intron // 1	---	hsa-miR-10b-5p	hsa-miR-10b-5p	hsa-miR-10b-5p
20500441	-1.36327	1.47244	1.71285	1.26578	1.71285	1.26578	P	A	1	miRNA-4_0	Homo sapiens	2013-12-03	miRNA	miRBase	hsa-miR-10b-3p	chr2:177015096-177015117 (+)	22	ACAGAUUCGAUUCUAGGGGAAU	MIMAT0004556_st	MIMAT0004556	ENST00000432796 // sense // intron // 1 /// ENST00000468418 // sense // 3UTR // 1 /// OTTHUMT00000334246 // sense // 3UTR // 1 /// OTTHUMT00000334248 // sense // intron // 1	---	hsa-miR-10b-3p	hsa-miR-10b-3p	hsa-miR-10b-3p
20500442	-1.38092	9.35639	9.5921	9.12647	9.5921	9.12647	P	P	0	miRNA-4_0	Homo sapiens	2013-12-03	miRNA	miRBase	hsa-miR-34a-5p	chr1:9211794-9211815 (-)	22	UGGCAGUGUCUUAGCUGGUUGU	MIMAT0000255_st	MIMAT0000255	---	---	hsa-miR-34a-5p	hsa-miR-34a-5p	hsa-miR-34a-5p
20500443	-1.80052	5.02273	5.46482	4.6164	5.46482	4.6164	P	P	0	miRNA-4_0	Homo sapiens	2013-12-03	miRNA	miRBase	hsa-miR-34a-3p	chr1:9211752-9211773 (-)	22	CAAUCAGCAAGUAUACUGCCCU	MIMAT0004557_st	MIMAT0004557	---	---	hsa-miR-34a-3p	hsa-miR-34a-3p	hsa-miR-34a-3p
20500444	-1.29192	6.08385	6.27142	5.9019	6.27142	5.9019	P	P	0	miRNA-4_0	Homo sapiens	2013-12-03	miRNA	miRBase	hsa-miR-181a-5p	chr1:198828237-198828259 (-) // chr9:127454759-127454781 (+)	23	AACAUUCAACGCUGUCGGUGAGU	MIMAT0000256_st	MIMAT0000256	ENST00000432296 // sense // intron // 2 /// OTTHUMT00000087434 // sense // intron // 2	hsa-mir-181b-1 // chr1:198828002-198828111 (-) /// hsa-mir-181a-1 // chr1:198828173-198828282 (-)	hsa-miR-181a-5p	hsa-miR-181a-5p	hsa-miR-181a-5p
20500445	1.48216	2.33498	2.06832	2.63602	2.06832	2.63602	P	P	0	miRNA-4_0	Homo sapiens	2013-12-03	miRNA	miRBase	hsa-miR-181a-2-3p	chr9:127454797-127454818 (+)	22	ACCACUGACCGUUGACUGUACC	MIMAT0004558_st	MIMAT0004558	ENST00000344523 // antisense // intron // 2 /// ENST00000373584 // antisense // intron // 2 /// ENST00000416460 // antisense // intron // 2 /// ENST00000429139 // sense // intron // 1 /// ENST00000487099 // antisense // intron // 2 /// OTTHUMT00000054033 // sense // intron // 1 /// OTTHUMT00000054043 // antisense // intron // 2 /// OTTHUMT00000356283 // antisense // intron // 2 /// OTTHUMT0000035…	hsa-mir-181a-2 // chr9:127454721-127454830 (+) /// hsa-mir-181b-2 // chr9:127455989-127456077 (+)	hsa-miR-181a-2-3p	hsa-miR-181a-2-3p	hsa-miR-181a-2-3p
20500446	-1.24903	6.06999	6.23251	5.9117	6.23251	5.9117	P	P	0	miRNA-4_0	Homo sapiens	2013-12-03	miRNA	miRBase	hsa-miR-181b-5p	chr1:198828054-198828076 (-) // chr9:127456004-127456026 (+)	23	AACAUUCAUUGCUGUCGGUGGGU	MIMAT0000257_st	MIMAT0000257	ENST00000344523 // antisense // intron // 2 /// ENST00000373584 // antisense // intron // 2 /// ENST00000416460 // antisense // intron // 2 /// ENST00000429139 // sense // intron // 1 /// ENST00000487099 // antisense // intron // 2 /// OTTHUMT00000054033 // sense // intron // 1 /// OTTHUMT00000054043 // antisense // intron // 2 /// OTTHUMT00000356283 // antisense // intron // 2 /// OTTHUMT0000035…	hsa-mir-181a-2 // chr9:127454721-127454830 (+) /// hsa-mir-181b-2 // chr9:127455989-127456077 (+)	hsa-miR-181b-5p	hsa-miR-181b-5p	hsa-miR-181b-5p
20500447	1	0.997532	0.997532	0.997532	0.997532	0.997532	A	A	2	miRNA-4_0	Homo sapiens	2013-12-03	miRNA	miRBase	hsa-miR-181b-3p	chr1:198828016-198828036 (-)	21	CUCACUGAACAAUGAAUGCAA	MIMAT0022692_st	MIMAT0022692	ENST00000432296 // sense // intron // 2 /// OTTHUMT00000087434 // sense // intron // 2	hsa-mir-181b-1 // chr1:198828002-198828111 (-) /// hsa-mir-181a-1 // chr1:198828173-198828282 (-)	hsa-miR-181b-3p	hsa-miR-181b-3p	hsa-miR-181b-3p
20500448	-1.16376	1.21616	1.33047	1.11167	1.33047	1.11167	P	A	1	miRNA-4_0	Homo sapiens	2013-12-03	miRNA	miRBase	hsa-miR-181c-5p	chr19:13985539-13985560 (+)	22	AACAUUCAACCUGUCGGUGAGU	MIMAT0000258_st	MIMAT0000258	ENST00000591161 // sense // intron // 1 /// ENST00000591727 // sense // intron // 1 /// OTTHUMT00000457943 // sense // intron // 1 /// OTTHUMT00000457944 // sense // intron // 1	hsa-mir-181c // chr19:13985513-13985622 (+) /// hsa-mir-181d // chr19:13985689-13985825 (+)	hsa-miR-181c-5p	hsa-miR-181c-5p	hsa-miR-181c-5p
20500449	-1.48438	2.04751	2.35217	1.78231	2.35217	1.78231	P	A	1	miRNA-4_0	Homo sapiens	2013-12-03	miRNA	miRBase	hsa-miR-181c-3p	chr19:13985577-13985598 (+)	22	AACCAUCGACCGUUGAGUGGAC	MIMAT0004559_st	MIMAT0004559	ENST00000591161 // sense // intron // 1 /// ENST00000591727 // sense // intron // 1 /// OTTHUMT00000457943 // sense // intron // 1 /// OTTHUMT00000457944 // sense // intron // 1	hsa-mir-181c // chr19:13985513-13985622 (+) /// hsa-mir-181d // chr19:13985689-13985825 (+)	hsa-miR-181c-3p	hsa-miR-181c-3p	hsa-miR-181c-3p
20500450	-1.71967	9.90722	10.306	9.52387	10.306	9.52387	P	P	0	miRNA-4_0	Homo sapiens	2013-12-03	miRNA	miRBase	hsa-miR-182-5p	chr7:129410287-129410310 (-)	24	UUUGGCAAUGGUAGAACUCACACU	MIMAT0000259_st	MIMAT0000259	---	hsa-mir-96 // chr7:129414532-129414609 (-) /// hsa-mir-182 // chr7:129410223-129410332 (-) /// hsa-mir-183 // chr7:129414745-129414854 (-)	hsa-miR-182-5p	hsa-miR-182-5p	hsa-miR-182-5p
20500451	-1.27445	1.11025	1.29888	0.949006	1.29888	0.949006	A	A	2	miRNA-4_0	Homo sapiens	2013-12-03	miRNA	miRBase	hsa-miR-182-3p	chr7:129410246-129410266 (-)	21	UGGUUCUAGACUUGCCAACUA	MIMAT0000260_st	MIMAT0000260	---	hsa-mir-96 // chr7:129414532-129414609 (-) /// hsa-mir-182 // chr7:129410223-129410332 (-) /// hsa-mir-183 // chr7:129414745-129414854 (-)	hsa-miR-182-3p	hsa-miR-182-3p	hsa-miR-182-3p
20500452	-1.89153	7.14587	7.62042	6.70086	7.62042	6.70086	P	P	0	miRNA-4_0	Homo sapiens	2013-12-03	miRNA	miRBase	hsa-miR-183-5p	chr7:129414807-129414828 (-)	22	UAUGGCACUGGUAGAAUUCACU	MIMAT0000261_st	MIMAT0000261	---	hsa-mir-96 // chr7:129414532-129414609 (-) /// hsa-mir-182 // chr7:129410223-129410332 (-) /// hsa-mir-183 // chr7:129414745-129414854 (-)	hsa-miR-183-5p	hsa-miR-183-5p	hsa-miR-183-5p
20500453	-1.57461	4.71011	5.04898	4.39399	5.04898	4.39399	P	P	0	miRNA-4_0	Homo sapiens	2013-12-03	miRNA	miRBase	hsa-miR-183-3p	chr7:129414768-129414789 (-)	22	GUGAAUUACCGAAGGGCCAUAA	MIMAT0004560_st	MIMAT0004560	---	hsa-mir-96 // chr7:129414532-129414609 (-) /// hsa-mir-182 // chr7:129410223-129410332 (-) /// hsa-mir-183 // chr7:129414745-129414854 (-)	hsa-miR-183-3p	hsa-miR-183-3p	hsa-miR-183-3p
20500454	1.76352	3.509	3.12355	3.94201	3.12355	3.94201	A	P	1	miRNA-4_0	Homo sapiens	2013-12-03	miRNA	miRBase	hsa-miR-187-5p	chr18:33484834-33484855 (-)	22	GGCUACAACACAGGACCCGGGC	MIMAT0004561_st	MIMAT0004561	---	---	hsa-miR-187-5p	hsa-miR-187-5p	hsa-miR-187-5p
20500455	1	1.54814	1.54814	1.54814	1.54814	1.54814	A	A	2	miRNA-4_0	Homo sapiens	2013-12-03	miRNA	miRBase	hsa-miR-187-3p	chr18:33484798-33484819 (-)	22	UCGUGUCUUGUGUUGCAGCCGG	MIMAT0000262_st	MIMAT0000262	---	---	hsa-miR-187-3p	hsa-miR-187-3p	hsa-miR-187-3p
20500456	-1.16607	1.42971	1.54483	1.32318	1.54483	1.32318	A	A	2	miRNA-4_0	Homo sapiens	2013-12-03	miRNA	miRBase	hsa-miR-196a-3p	chr12:54385583-54385604 (+)	22	CGGCAACAAGAAACUGCCUGAG	MIMAT0004562_st	MIMAT0004562	ENST00000504315 // sense // intron // 1 /// ENST00000513209 // sense // intron // 1 /// OTTHUMT00000358945 // sense // intron // 1 /// OTTHUMT00000358949 // sense // intron // 1	---	hsa-miR-196a-3p	hsa-miR-196a-3p	hsa-miR-196a-3p
20500457	-1.37787	1.53376	1.78231	1.31987	1.78231	1.31987	A	A	2	miRNA-4_0	Homo sapiens	2013-12-03	miRNA	miRBase	hsa-miR-199b-5p	chr9:131007062-131007084 (-)	23	CCCAGUGUUUAGACUAUCUGUUC	MIMAT0000263_st	MIMAT0000263	ENST00000341179 // antisense // intron // 15 /// ENST00000372923 // antisense // intron // 15 /// ENST00000393594 // antisense // intron // 15 /// ENST00000441149 // antisense // intron // 14 /// ENST00000475805 // antisense // intron // 15 /// ENST00000479174 // antisense // intron // 2 /// ENST00000486160 // antisense // intron // 15 /// ENST00000493925 // antisense // intron // 2 /// OTTHUMT00…	hsa-mir-199b // chr9:131007000-131007109 (-) /// hsa-mir-3154 // chr9:131007226-131007309 (-)	hsa-miR-199b-5p	hsa-miR-199b-5p	hsa-miR-199b-5p
20500458	-2.13321	3.7159	4.30239	3.20936	4.30239	3.20936	P	P	0	miRNA-4_0	Homo sapiens	2013-12-03	miRNA	miRBase	hsa-miR-199b-3p	chr9:131007024-131007045 (-)	22	ACAGUAGUCUGCACAUUGGUUA	MIMAT0004563_st	MIMAT0004563	ENST00000341179 // antisense // intron // 15 /// ENST00000372923 // antisense // intron // 15 /// ENST00000393594 // antisense // intron // 15 /// ENST00000441149 // antisense // intron // 14 /// ENST00000475805 // antisense // intron // 15 /// ENST00000479174 // antisense // intron // 2 /// ENST00000486160 // antisense // intron // 15 /// ENST00000493925 // antisense // intron // 2 /// OTTHUMT00…	hsa-mir-199b // chr9:131007000-131007109 (-) /// hsa-mir-3154 // chr9:131007226-131007309 (-)	hsa-miR-199b-3p	hsa-miR-199b-3p	hsa-miR-199b-3p
20500459	-1.74275	1.49539	1.94882	1.14746	1.94882	1.14746	P	A	1	miRNA-4_0	Homo sapiens	2013-12-03	miRNA	miRBase	hsa-miR-203a	chr14:104583806-104583827 (+)	22	GUGAAAUGUUUAGGACCACUAG	MIMAT0000264_st	MIMAT0000264	---	hsa-mir-203a // chr14:104583742-104583851 (+) /// hsa-mir-203b // chr14:104583755-104583840 (-)	hsa-miR-203a	hsa-miR-203a	hsa-miR-203a
20500460	-1.13386	1.23771	1.33165	1.1504	1.33165	1.1504	A	A	2	miRNA-4_0	Homo sapiens	2013-12-03	miRNA	miRBase	hsa-miR-204-5p	chr9:73424947-73424968 (-)	22	UUCCCUUUGUCAUCCUAUGCCU	MIMAT0000265_st	MIMAT0000265	ENST00000357533 // sense // intron // 6 /// ENST00000358082 // sense // intron // 5 /// ENST00000360823 // sense // intron // 7 /// ENST00000361823 // sense // intron // 6 /// ENST00000377101 // sense // intron // 6 /// ENST00000377105 // sense // intron // 6 /// ENST00000377106 // sense // intron // 7 /// ENST00000377110 // sense // intron // 6 /// ENST00000377111 // sense // intron // 6 /// ENS…	---	hsa-miR-204-5p	hsa-miR-204-5p	hsa-miR-204-5p
20500461	4.07158	2.86555	2.02647	4.05206	2.02647	4.05206	A	P	1	miRNA-4_0	Homo sapiens	2013-12-03	miRNA	miRBase	hsa-miR-204-3p	chr9:73424909-73424929 (-)	21	GCUGGGAAGGCAAAGGGACGU	MIMAT0022693_st	MIMAT0022693	ENST00000357533 // sense // intron // 6 /// ENST00000358082 // sense // intron // 5 /// ENST00000360823 // sense // intron // 7 /// ENST00000361823 // sense // intron // 6 /// ENST00000377101 // sense // intron // 6 /// ENST00000377105 // sense // intron // 6 /// ENST00000377106 // sense // intron // 7 /// ENST00000377110 // sense // intron // 6 /// ENST00000377111 // sense // intron // 6 /// ENS…	---	hsa-miR-204-3p	hsa-miR-204-3p	hsa-miR-204-3p
20500462	-1.36327	1.07814	1.3246	0.877528	1.3246	0.877528	A	A	2	miRNA-4_0	Homo sapiens	2013-12-03	miRNA	miRBase	hsa-miR-205-5p	chr1:209605511-209605532 (+)	22	UCCUUCAUUCCACCGGAGUCUG	MIMAT0000266_st	MIMAT0000266	ENST00000366437 // sense // exon // 4 /// ENST00000429156 // sense // exon // 5 /// ENST00000431096 // sense // exon // 4 /// ENST00000433108 // sense // exon // 2 /// ENST00000440276 // sense // exon // 4 /// ENST00000451937 // sense // exon // 4 /// ENST00000458250 // sense // intron // 3 /// ENST00000603283 // sense // exon // 3 /// OTTHUMT00000088231 // sense // exon // 2 /// OTTHUMT000000882…	---	hsa-miR-205-5p	hsa-miR-205-5p	hsa-miR-205-5p
20500463	1.13386	1.00573	0.919183	1.10043	0.919183	1.10043	A	A	2	miRNA-4_0	Homo sapiens	2013-12-03	miRNA	miRBase	hsa-miR-205-3p	chr1:209605548-209605568 (+)	21	GAUUUCAGUGGAGUGAAGUUC	MIMAT0009197_st	MIMAT0009197	ENST00000366437 // sense // exon // 4 /// ENST00000429156 // sense // exon // 5 /// ENST00000431096 // sense // exon // 4 /// ENST00000433108 // sense // exon // 2 /// ENST00000440276 // sense // exon // 4 /// ENST00000451937 // sense // exon // 4 /// ENST00000458250 // sense // intron // 3 /// ENST00000603283 // sense // exon // 3 /// OTTHUMT00000088231 // sense // exon // 2 /// OTTHUMT000000882…	---	hsa-miR-205-3p	hsa-miR-205-3p	hsa-miR-205-3p
20500464	-1.85101	1.33961	1.85548	0.967165	1.85548	0.967165	A	A	2	miRNA-4_0	Homo sapiens	2013-12-03	miRNA	miRBase	hsa-miR-210-5p	chr11:568150-568171 (-)	22	AGCCCCUGCCCACCGCACACUG	MIMAT0026475_st	MIMAT0026475	ENST00000500447 // sense // intron // 1 /// ENST00000528245 // sense // intron // 1 /// ENST00000533920 // sense // intron // 1 /// ENST00000534540 // sense // intron // 1 /// OTTHUMT00000383231 // sense // intron // 1 /// OTTHUMT00000383232 // sense // intron // 1 /// OTTHUMT00000383233 // sense // intron // 1 /// OTTHUMT00000383234 // sense // intron // 1	---	hsa-miR-210-5p	hsa-miR-210-5p	hsa-miR-210-5p
20500465	-2.02532	6.63986	7.16842	6.15027	7.16842	6.15027	P	P	0	miRNA-4_0	Homo sapiens	2013-12-03	miRNA	miRBase	hsa-miR-210-3p	chr11:568112-568133 (-)	22	CUGUGCGUGUGACAGCGGCUGA	MIMAT0000267_st	MIMAT0000267	ENST00000500447 // sense // intron // 1 /// ENST00000528245 // sense // intron // 1 /// ENST00000533920 // sense // intron // 1 /// ENST00000534540 // sense // intron // 1 /// OTTHUMT00000383231 // sense // intron // 1 /// OTTHUMT00000383232 // sense // intron // 1 /// OTTHUMT00000383233 // sense // intron // 1 /// OTTHUMT00000383234 // sense // intron // 1	---	hsa-miR-210-3p	hsa-miR-210-3p	hsa-miR-210-3p
20500466	1.14413	1.31712	1.22357	1.41783	1.22357	1.41783	A	A	2	miRNA-4_0	Homo sapiens	2013-12-03	miRNA	miRBase	hsa-miR-211-5p	chr15:31357298-31357319 (-)	22	UUCCCUUUGUCAUCCUUCGCCU	MIMAT0000268_st	MIMAT0000268	ENST00000256552 // sense // intron // 7 /// ENST00000397795 // sense // intron // 6 /// ENST00000542188 // sense // intron // 6 /// ENST00000558445 // sense // intron // 6 /// ENST00000558768 // sense // intron // 4 /// ENST00000559177 // sense // intron // 4 /// ENST00000560658 // sense // intron // 6 /// ENST00000560801 // sense // intron // 4 /// OTTHUMT00000251378 // sense // intron // 6 /// …	---	hsa-miR-211-5p	hsa-miR-211-5p	hsa-miR-211-5p
20500467	1.92002	3.10703	2.67191	3.61302	2.67191	3.61302	A	P	1	miRNA-4_0	Homo sapiens	2013-12-03	miRNA	miRBase	hsa-miR-211-3p	chr15:31357262-31357282 (-)	21	GCAGGGACAGCAAAGGGGUGC	MIMAT0022694_st	MIMAT0022694	ENST00000256552 // sense // intron // 7 /// ENST00000397795 // sense // intron // 6 /// ENST00000542188 // sense // intron // 6 /// ENST00000558445 // sense // intron // 6 /// ENST00000558768 // sense // intron // 4 /// ENST00000559177 // sense // intron // 4 /// ENST00000560658 // sense // intron // 6 /// ENST00000560801 // sense // intron // 4 /// OTTHUMT00000251378 // sense // intron // 6 /// …	---	hsa-miR-211-3p	hsa-miR-211-3p	hsa-miR-211-3p
20500468	-1.85101	1.83345	2.33064	1.44233	2.33064	1.44233	P	A	1	miRNA-4_0	Homo sapiens	2013-12-03	miRNA	miRBase	hsa-miR-212-5p	chr17:1953622-1953644 (-)	23	ACCUUGGCUCUAGACUGCUUACU	MIMAT0022695_st	MIMAT0022695	---	hsa-mir-212 // chr17:1953565-1953674 (-) /// hsa-mir-132 // chr17:1953202-1953302 (-)	hsa-miR-212-5p	hsa-miR-212-5p	hsa-miR-212-5p
20500469	1.46308	2.51866	2.25907	2.80808	2.25907	2.80808	P	P	0	miRNA-4_0	Homo sapiens	2013-12-03	miRNA	miRBase	hsa-miR-212-3p	chr17:1953584-1953604 (-)	21	UAACAGUCUCCAGUCACGGCC	MIMAT0000269_st	MIMAT0000269	---	hsa-mir-212 // chr17:1953565-1953674 (-) /// hsa-mir-132 // chr17:1953202-1953302 (-)	hsa-miR-212-3p	hsa-miR-212-3p	hsa-miR-212-3p
20500470	1.25299	0.82224	0.675492	1.00087	0.675492	1.00087	A	A	2	miRNA-4_0	Homo sapiens	2013-12-03	miRNA	miRBase	hsa-miR-181a-3p	chr1:198828198-198828219 (-)	22	ACCAUCGACCGUUGAUUGUACC	MIMAT0000270_st	MIMAT0000270	ENST00000432296 // sense // intron // 2 /// OTTHUMT00000087434 // sense // intron // 2	hsa-mir-181b-1 // chr1:198828002-198828111 (-) /// hsa-mir-181a-1 // chr1:198828173-198828282 (-)	hsa-miR-181a-3p	hsa-miR-181a-3p	hsa-miR-181a-3p
20500471	-1.68319	1.16187	1.59667	0.845472	1.59667	0.845472	A	A	2	miRNA-4_0	Homo sapiens	2013-12-03	miRNA	miRBase	hsa-miR-214-5p	chr1:172107997-172108018 (-)	22	UGCCUGUCUACACUUGCUGUGC	MIMAT0004564_st	MIMAT0004564	ENST00000355305 // antisense // intron // 15 /// ENST00000358155 // antisense // intron // 14 /// ENST00000367731 // antisense // intron // 14 /// ENST00000520906 // antisense // intron // 14 /// ENST00000523513 // antisense // intron // 13 /// OTTHUMT00000084529 // antisense // intron // 14 /// OTTHUMT00000084531 // antisense // intron // 15 /// OTTHUMT00000378443 // antisense // intron // 14 //…	hsa-mir-199a-2 // chr1:172113675-172113784 (-) /// hsa-mir-214 // chr1:172107938-172108047 (-) /// hsa-mir-3120 // chr1:172107948-172108028 (+)	hsa-miR-214-5p	hsa-miR-214-5p	hsa-miR-214-5p
20500472	1.15434	1.38692	1.28725	1.49431	1.28725	1.49431	A	A	2	miRNA-4_0	Homo sapiens	2013-12-03	miRNA	miRBase	hsa-miR-214-3p	chr1:172107956-172107977 (-)	22	ACAGCAGGCACAGACAGGCAGU	MIMAT0000271_st	MIMAT0000271	ENST00000355305 // antisense // intron // 15 /// ENST00000358155 // antisense // intron // 14 /// ENST00000367731 // antisense // intron // 14 /// ENST00000520906 // antisense // intron // 14 /// ENST00000523513 // antisense // intron // 13 /// OTTHUMT00000084529 // antisense // intron // 14 /// OTTHUMT00000084531 // antisense // intron // 15 /// OTTHUMT00000378443 // antisense // intron // 14 //…	hsa-mir-199a-2 // chr1:172113675-172113784 (-) /// hsa-mir-214 // chr1:172107938-172108047 (-) /// hsa-mir-3120 // chr1:172107948-172108028 (+)	hsa-miR-214-3p	hsa-miR-214-3p	hsa-miR-214-3p
20500473	-1.37787	2.03848	2.28277	1.82033	2.28277	1.82033	P	A	1	miRNA-4_0	Homo sapiens	2013-12-03	miRNA	miRBase	hsa-miR-215-5p	chr1:220291258-220291278 (-)	21	AUGACCUAUGAAUUGACAGAC	MIMAT0000272_st	MIMAT0000272	ENST00000302637 // antisense // intron // 12 /// ENST00000366922 // antisense // intron // 12 /// ENST00000490891 // antisense // intron // 1 /// OTTHUMT00000090761 // antisense // intron // 12 /// OTTHUMT00000090763 // antisense // intron // 1	hsa-mir-215 // chr1:220291195-220291304 (-) /// hsa-mir-194-1 // chr1:220291499-220291583 (-)	hsa-miR-215-5p	hsa-miR-215-5p	hsa-miR-215-5p
20500474	-1.15434	1.43797	1.54522	1.33815	1.54522	1.33815	P	A	1	miRNA-4_0	Homo sapiens	2013-12-03	miRNA	miRBase	hsa-miR-215-3p	chr1:220291219-220291241 (-)	23	UCUGUCAUUUCUUUAGGCCAAUA	MIMAT0026476_st	MIMAT0026476	ENST00000302637 // antisense // intron // 12 /// ENST00000366922 // antisense // intron // 12 /// ENST00000490891 // antisense // intron // 1 /// OTTHUMT00000090761 // antisense // intron // 12 /// OTTHUMT00000090763 // antisense // intron // 1	hsa-mir-215 // chr1:220291195-220291304 (-) /// hsa-mir-194-1 // chr1:220291499-220291583 (-)	hsa-miR-215-3p	hsa-miR-215-3p	hsa-miR-215-3p
20500475	1.16376	1.20551	1.10107	1.31987	1.10107	1.31987	A	A	2	miRNA-4_0	Homo sapiens	2013-12-03	miRNA	miRBase	hsa-miR-216a-5p	chr2:56216155-56216176 (-)	22	UAAUCUCAGCUGGCAACUGUGA	MIMAT0000273_st	MIMAT0000273	ENST00000446139 // sense // intron // 2 /// OTTHUMT00000324929 // sense // intron // 2	hsa-mir-216a // chr2:56216085-56216194 (-) /// hsa-mir-217 // chr2:56210102-56210211 (-)	hsa-miR-216a-5p	hsa-miR-216a-5p	hsa-miR-216a-5p
20500476	1.48216	1.20813	0.957179	1.52488	0.957179	1.52488	A	A	2	miRNA-4_0	Homo sapiens	2013-12-03	miRNA	miRBase	hsa-miR-216a-3p	chr2:56216116-56216137 (-)	22	UCACAGUGGUCUCUGGGAUUAU	MIMAT0022844_st	MIMAT0022844	ENST00000446139 // sense // intron // 2 /// OTTHUMT00000324929 // sense // intron // 2	hsa-mir-216a // chr2:56216085-56216194 (-) /// hsa-mir-217 // chr2:56210102-56210211 (-)	hsa-miR-216a-3p	hsa-miR-216a-3p	hsa-miR-216a-3p
20500477	1	1.22107	1.22107	1.22107	1.22107	1.22107	A	A	2	miRNA-4_0	Homo sapiens	2013-12-03	miRNA	miRBase	hsa-miR-217	chr2:56210155-56210177 (-)	23	UACUGCAUCAGGAACUGAUUGGA	MIMAT0000274_st	MIMAT0000274	ENST00000446139 // sense // intron // 2 /// OTTHUMT00000324929 // sense // intron // 2	hsa-mir-216a // chr2:56216085-56216194 (-) /// hsa-mir-217 // chr2:56210102-56210211 (-)	hsa-miR-217	hsa-miR-217	hsa-miR-217
20500478	-1.16376	1.10151	1.21633	0.997532	1.21633	0.997532	A	A	2	miRNA-4_0	Homo sapiens	2013-12-03	miRNA	miRBase	hsa-miR-218-5p	chr4:20529922-20529942 (+) // chr5:168195216-168195236 (-)	21	UUGUGCUUGAUCUAACCAUGU	MIMAT0000275_st	MIMAT0000275	ENST00000332966 // sense // intron // 14 /// ENST00000404867 // sense // intron // 14 /// ENST00000519486 // sense // intron // 4 /// ENST00000519560 // sense // intron // 14 /// OTTHUMT00000252792 // sense // intron // 14 /// OTTHUMT00000371504 // sense // intron // 14 /// OTTHUMT00000371506 // sense // intron // 4	---	hsa-miR-218-5p	hsa-miR-218-5p	hsa-miR-218-5p
20500479	-1.57368	1.17645	1.54814	0.893998	1.54814	0.893998	A	A	2	miRNA-4_0	Homo sapiens	2013-12-03	miRNA	miRBase	hsa-miR-218-1-3p	chr4:20529965-20529986 (+)	22	AUGGUUCCGUCAAGCACCAUGG	MIMAT0004565_st	MIMAT0004565	ENST00000273739 // sense // intron // 16 /// ENST00000503823 // sense // intron // 14 /// ENST00000503837 // sense // intron // 15 /// ENST00000504154 // sense // intron // 15 /// OTTHUMT00000250396 // sense // intron // 15 /// OTTHUMT00000359841 // sense // intron // 14 /// OTTHUMT00000359842 // sense // intron // 15 /// OTTHUMT00000359843 // sense // intron // 16	---	hsa-miR-218-1-3p	hsa-miR-218-1-3p	hsa-miR-218-1-3p
20500480	1	1.21047	1.21047	1.21047	1.21047	1.21047	A	A	2	miRNA-4_0	Homo sapiens	2013-12-03	miRNA	miRBase	hsa-miR-218-2-3p	chr5:168195173-168195194 (-)	22	CAUGGUUCUGUCAAGCACCGCG	MIMAT0004566_st	MIMAT0004566	ENST00000332966 // sense // intron // 14 /// ENST00000404867 // sense // intron // 14 /// ENST00000519486 // sense // intron // 4 /// ENST00000519560 // sense // intron // 14 /// OTTHUMT00000252792 // sense // intron // 14 /// OTTHUMT00000371504 // sense // intron // 14 /// OTTHUMT00000371506 // sense // intron // 4	---	hsa-miR-218-2-3p	hsa-miR-218-2-3p	hsa-miR-218-2-3p
20500481	-1.57368	1.17645	1.54814	0.893998	1.54814	0.893998	A	A	2	miRNA-4_0	Homo sapiens	2013-12-03	miRNA	miRBase	hsa-miR-219a-5p	chr6:33175632-33175652 (+) // chr9:131154955-131154975 (-)	21	UGAUUGUCCAAACGCAAUUCU	MIMAT0000276_st	MIMAT0000276	---	hsa-mir-219a-2 // chr9:131154897-131154993 (-) /// hsa-mir-219b // chr9:131154900-131154987 (+)	hsa-miR-219a-5p	hsa-miR-219a-5p	hsa-miR-219a-5p
20500482	1.13386	1.54549	1.45752	1.63876	1.45752	1.63876	A	A	2	miRNA-4_0	Homo sapiens	2013-12-03	miRNA	miRBase	hsa-miR-219a-1-3p	chr6:33175673-33175694 (+)	22	AGAGUUGAGUCUGGACGUCCCG	MIMAT0004567_st	MIMAT0004567	---	---	hsa-miR-219a-1-3p	hsa-miR-219a-1-3p	hsa-miR-219a-1-3p
20500483	1.26525	1.67726	1.51611	1.85554	1.51611	1.85554	A	P	1	miRNA-4_0	Homo sapiens	2013-12-03	miRNA	miRBase	hsa-miR-221-5p	chrX:45605649-45605670 (-)	22	ACCUGGCAUACAAUGUAGAUUU	MIMAT0004568_st	MIMAT0004568	ENST00000602461 // sense // intron // 1 /// OTTHUMT00000467990 // sense // intron // 1	hsa-mir-221 // chrX:45605585-45605694 (-) /// hsa-mir-222 // chrX:45606421-45606530 (-)	hsa-miR-221-5p	hsa-miR-221-5p	hsa-miR-221-5p
20500484	-1.41014	10.1788	10.4298	9.93391	10.4298	9.93391	P	P	0	miRNA-4_0	Homo sapiens	2013-12-03	miRNA	miRBase	hsa-miR-221-3p	chrX:45605608-45605630 (-)	23	AGCUACAUUGUCUGCUGGGUUUC	MIMAT0000278_st	MIMAT0000278	ENST00000602461 // sense // intron // 1 /// OTTHUMT00000467990 // sense // intron // 1	hsa-mir-221 // chrX:45605585-45605694 (-) /// hsa-mir-222 // chrX:45606421-45606530 (-)	hsa-miR-221-3p	hsa-miR-221-3p	hsa-miR-221-3p
20500485	1	1.21047	1.21047	1.21047	1.21047	1.21047	A	A	2	miRNA-4_0	Homo sapiens	2013-12-03	miRNA	miRBase	hsa-miR-222-5p	chrX:45606479-45606500 (-)	22	CUCAGUAGCCAGUGUAGAUCCU	MIMAT0004569_st	MIMAT0004569	ENST00000602461 // sense // intron // 1 /// OTTHUMT00000467990 // sense // intron // 1	hsa-mir-221 // chrX:45605585-45605694 (-) /// hsa-mir-222 // chrX:45606421-45606530 (-)	hsa-miR-222-5p	hsa-miR-222-5p	hsa-miR-222-5p
20500486	-1.59162	10.2949	10.6356	9.96512	10.6356	9.96512	P	P	0	miRNA-4_0	Homo sapiens	2013-12-03	miRNA	miRBase	hsa-miR-222-3p	chrX:45606442-45606462 (-)	21	AGCUACAUCUGGCUACUGGGU	MIMAT0000279_st	MIMAT0000279	ENST00000602461 // sense // intron // 1 /// OTTHUMT00000467990 // sense // intron // 1	hsa-mir-221 // chrX:45605585-45605694 (-) /// hsa-mir-222 // chrX:45606421-45606530 (-)	hsa-miR-222-3p	hsa-miR-222-3p	hsa-miR-222-3p
20500487	-1.13386	0.602344	0.699745	0.5185	0.699745	0.5185	A	A	2	miRNA-4_0	Homo sapiens	2013-12-03	miRNA	miRBase	hsa-miR-223-5p	chrX:65238737-65238758 (+)	22	CGUGUAUUUGACAAGCUGAGUU	MIMAT0004570_st	MIMAT0004570	---	---	hsa-miR-223-5p	hsa-miR-223-5p	hsa-miR-223-5p
20500488	1.17623	1.54666	1.434	1.66817	1.434	1.66817	A	A	2	miRNA-4_0	Homo sapiens	2013-12-03	miRNA	miRBase	hsa-miR-223-3p	chrX:65238779-65238800 (+)	22	UGUCAGUUUGUCAAAUACCCCA	MIMAT0000280_st	MIMAT0000280	---	---	hsa-miR-223-3p	hsa-miR-223-3p	hsa-miR-223-3p
20500489	-1.92958	6.77355	7.26427	6.31598	7.26427	6.31598	P	P	0	miRNA-4_0	Homo sapiens	2013-12-03	miRNA	miRBase	hsa-miR-224-5p	chrX:151127103-151127123 (-)	21	CAAGUCACUAGUGGUUCCGUU	MIMAT0000281_st	MIMAT0000281	ENST00000370325 // sense // intron // 6 /// ENST00000370328 // sense // intron // 6 /// ENST00000393914 // sense // intron // 7 /// ENST00000441219 // sense // intron // 7 /// ENST00000476016 // sense // exon // 3 /// ENST00000486255 // sense // exon // 1 /// OTTHUMT00000060903 // sense // intron // 6 /// OTTHUMT00000060904 // sense // intron // 6 /// OTTHUMT00000060907 // sense // intron // 7 //…	hsa-mir-224 // chrX:151127050-151127130 (-) /// hsa-mir-452 // chrX:151128100-151128184 (-)	hsa-miR-224-5p	hsa-miR-224-5p	hsa-miR-224-5p
20500490	-1.60102	5.96871	6.31785	5.63886	6.31785	5.63886	P	P	0	miRNA-4_0	Homo sapiens	2013-12-03	miRNA	miRBase	hsa-miR-224-3p	chrX:151127056-151127078 (-)	23	AAAAUGGUGCCCUAGUGACUACA	MIMAT0009198_st	MIMAT0009198	ENST00000370325 // sense // intron // 6 /// ENST00000370328 // sense // intron // 6 /// ENST00000393914 // sense // intron // 7 /// ENST00000441219 // sense // intron // 7 /// ENST00000476016 // sense // exon // 3 /// ENST00000486255 // sense // exon // 1 /// OTTHUMT00000060903 // sense // intron // 6 /// OTTHUMT00000060904 // sense // intron // 6 /// OTTHUMT00000060907 // sense // intron // 7 //…	hsa-mir-224 // chrX:151127050-151127130 (-) /// hsa-mir-452 // chrX:151128100-151128184 (-)	hsa-miR-224-3p	hsa-miR-224-3p	hsa-miR-224-3p
20500555	-1.50411	6.66743	6.96838	6.37948	6.96838	6.37948	P	P	0	miRNA-4_0	Homo sapiens	2013-12-03	miRNA	miRBase	hsa-miR-200b-5p	chr1:1102504-1102525 (+)	22	CAUCUUACUGGGCAGCAUUGGA	MIMAT0004571_st	MIMAT0004571	---	hsa-mir-200b // chr1:1102484-1102578 (+) /// hsa-mir-200a // chr1:1103243-1103332 (+) /// hsa-mir-429 // chr1:1104385-1104467 (+)	hsa-miR-200b-5p	hsa-miR-200b-5p	hsa-miR-200b-5p
20500556	-1.56041	7.70431	8.03196	7.39004	8.03196	7.39004	P	P	0	miRNA-4_0	Homo sapiens	2013-12-03	miRNA	miRBase	hsa-miR-200b-3p	chr1:1102540-1102561 (+)	22	UAAUACUGCCUGGUAAUGAUGA	MIMAT0000318_st	MIMAT0000318	---	hsa-mir-200b // chr1:1102484-1102578 (+) /// hsa-mir-200a // chr1:1103243-1103332 (+) /// hsa-mir-429 // chr1:1104385-1104467 (+)	hsa-miR-200b-3p	hsa-miR-200b-3p	hsa-miR-200b-3p
20500713	-1.18875	7.3828	7.50858	7.25913	7.50858	7.25913	P	P	0	miRNA-4_0	Homo sapiens	2013-12-03	miRNA	miRBase	hsa-let-7g-5p	chr3:52302352-52302373 (-)	22	UGAGGUAGUAGUUUGUACAGUU	MIMAT0000414_st	MIMAT0000414	ENST00000296490 // sense // intron // 2 /// ENST00000362280 // sense // exon // 1 /// ENST00000463624 // sense // intron // 3 /// ENST00000469000 // sense // intron // 2 /// OTTHUMT00000317919 // sense // intron // 2 /// OTTHUMT00000350829 // sense // intron // 3 /// OTTHUMT00000350830 // sense // intron // 2	---	hsa-let-7g-5p	hsa-let-7g-5p	hsa-let-7g-5p
20500714	1.38621	0.869043	0.664834	1.13598	0.664834	1.13598	A	A	2	miRNA-4_0	Homo sapiens	2013-12-03	miRNA	miRBase	hsa-let-7g-3p	chr3:52302296-52302316 (-)	21	CUGUACAGGCCACUGCCUUGC	MIMAT0004584_st	MIMAT0004584	ENST00000296490 // sense // intron // 2 /// ENST00000362280 // sense // exon // 1 /// ENST00000463624 // sense // intron // 3 /// ENST00000469000 // sense // intron // 2 /// OTTHUMT00000317919 // sense // intron // 2 /// OTTHUMT00000350829 // sense // intron // 3 /// OTTHUMT00000350830 // sense // intron // 2	---	hsa-let-7g-3p	hsa-let-7g-3p	hsa-let-7g-3p
20500715	-1.07918	7.1546	7.20978	7.09984	7.20978	7.09984	P	P	0	miRNA-4_0	Homo sapiens	2013-12-03	miRNA	miRBase	hsa-let-7i-5p	chr12:62997471-62997492 (+)	22	UGAGGUAGUAGUUUGUGCUGUU	MIMAT0000415_st	MIMAT0000415	ENST00000362309 // sense // exon // 1 /// ENST00000550290 // sense // intron // 1 /// OTTHUMT00000406740 // antisense // 5UTR // 1 /// OTTHUMT00000406759 // sense // intron // 1	---	hsa-let-7i-5p	hsa-let-7i-5p	hsa-let-7i-5p
20500716	-1.45814	0.972465	1.28187	0.737742	1.28187	0.737742	A	A	2	miRNA-4_0	Homo sapiens	2013-12-03	miRNA	miRBase	hsa-let-7i-3p	chr12:62997527-62997548 (+)	22	CUGCGCAAGCUACUGCCUUGCU	MIMAT0004585_st	MIMAT0004585	ENST00000362309 // sense // exon // 1 /// ENST00000550290 // sense // intron // 1 /// OTTHUMT00000406740 // antisense // 5UTR // 1 /// OTTHUMT00000406759 // sense // intron // 1	---	hsa-let-7i-3p	hsa-let-7i-3p	hsa-let-7i-3p
20500717	1.49751	0.966882	0.718522	1.30109	0.718522	1.30109	A	A	2	miRNA-4_0	Homo sapiens	2013-12-03	miRNA	miRBase	hsa-miR-1	chr18:19408976-19408997 (-) // chr20:61151558-61151579 (+)	22	UGGAAUGUAAAGAAGUAUGUAU	MIMAT0000416_st	MIMAT0000416	ENST00000362147 // sense // exon // 1 /// ENST00000370523 // sense // intron // 1 /// ENST00000370524 // sense // intron // 2 /// ENST00000370527 // sense // intron // 2 /// OTTHUMT00000109262 // sense // intron // 2 /// OTTHUMT00000109263 // sense // intron // 1	---	hsa-miR-1	hsa-miR-1	hsa-miR-1
20500718	-2.01798	9.98705	10.5063	9.49343	10.5063	9.49343	P	P	0	miRNA-4_0	Homo sapiens	2013-12-03	miRNA	miRBase	hsa-miR-15b-5p	chr3:160122395-160122416 (+)	22	UAGCAGCACAUCAUGGUUUACA	MIMAT0000417_st	MIMAT0000417	ENST00000344722 // sense // intron // 4 /// ENST00000357388 // sense // intron // 5 /// ENST00000360111 // sense // intron // 5 /// ENST00000462787 // sense // intron // 4 /// ENST00000467468 // sense // intron // 4 /// ENST00000468653 // sense // intron // 5 /// ENST00000469762 // sense // intron // 5 /// ENST00000469858 // sense // intron // 3 /// ENST00000470240 // sense // intron // 2 /// ENS…	hsa-mir-16-2 // chr3:160122533-160122613 (+) /// hsa-mir-15b // chr3:160122376-160122473 (+)	hsa-miR-15b-5p	hsa-miR-15b-5p	hsa-miR-15b-5p
20500719	1.49751	0.782406	0.543586	1.12615	0.543586	1.12615	A	A	2	miRNA-4_0	Homo sapiens	2013-12-03	miRNA	miRBase	hsa-miR-15b-3p	chr3:160122433-160122454 (+)	22	CGAAUCAUUAUUUGCUGCUCUA	MIMAT0004586_st	MIMAT0004586	ENST00000344722 // sense // intron // 4 /// ENST00000357388 // sense // intron // 5 /// ENST00000360111 // sense // intron // 5 /// ENST00000462787 // sense // intron // 4 /// ENST00000467468 // sense // intron // 4 /// ENST00000468653 // sense // intron // 5 /// ENST00000469762 // sense // intron // 5 /// ENST00000469858 // sense // intron // 3 /// ENST00000470240 // sense // intron // 2 /// ENS…	hsa-mir-16-2 // chr3:160122533-160122613 (+) /// hsa-mir-15b // chr3:160122376-160122473 (+)	hsa-miR-15b-3p	hsa-miR-15b-3p	hsa-miR-15b-3p
20500720	-2.5253	5.10416	5.81594	4.47949	5.81594	4.47949	P	P	0	miRNA-4_0	Homo sapiens	2013-12-03	miRNA	miRBase	hsa-miR-23b-5p	chr9:97847509-97847530 (+)	22	UGGGUUCCUGGCAUGCUGAUUU	MIMAT0004587_st	MIMAT0004587	ENST00000297979 // sense // intron // 14 /// ENST00000375315 // sense // intron // 15 /// ENST00000428313 // sense // intron // 15 /// ENST00000463372 // sense // intron // 5 /// ENST00000468164 // sense // intron // 4 /// ENST00000471978 // sense // intron // 5 /// ENST00000478473 // sense // intron // 6 /// OTTHUMT00000053196 // sense // intron // 5 /// OTTHUMT00000053197 // sense // intron // …	hsa-mir-24-1 // chr9:97848303-97848370 (+) /// hsa-mir-23b // chr9:97847490-97847586 (+) /// hsa-mir-27b // chr9:97847727-97847823 (+) /// hsa-mir-3074 // chr9:97848296-97848376 (-)	hsa-miR-23b-5p	hsa-miR-23b-5p	hsa-miR-23b-5p
20500721	-1.45827	12.4991	12.7742	12.2299	12.7742	12.2299	P	P	0	miRNA-4_0	Homo sapiens	2013-12-03	miRNA	miRBase	hsa-miR-23b-3p	chr9:97847547-97847567 (+)	21	AUCACAUUGCCAGGGAUUACC	MIMAT0000418_st	MIMAT0000418	ENST00000297979 // sense // intron // 14 /// ENST00000375315 // sense // intron // 15 /// ENST00000428313 // sense // intron // 15 /// ENST00000463372 // sense // intron // 5 /// ENST00000468164 // sense // intron // 4 /// ENST00000471978 // sense // intron // 5 /// ENST00000478473 // sense // intron // 6 /// OTTHUMT00000053196 // sense // intron // 5 /// OTTHUMT00000053197 // sense // intron // …	hsa-mir-24-1 // chr9:97848303-97848370 (+) /// hsa-mir-23b // chr9:97847490-97847586 (+) /// hsa-mir-27b // chr9:97847727-97847823 (+) /// hsa-mir-3074 // chr9:97848296-97848376 (-)	hsa-miR-23b-3p	hsa-miR-23b-3p	hsa-miR-23b-3p
20500722	-2.13777	6.26551	6.83748	5.74137	6.83748	5.74137	P	P	0	miRNA-4_0	Homo sapiens	2013-12-03	miRNA	miRBase	hsa-miR-27b-5p	chr9:97847745-97847766 (+)	22	AGAGCUUAGCUGAUUGGUGAAC	MIMAT0004588_st	MIMAT0004588	ENST00000297979 // sense // intron // 14 /// ENST00000375315 // sense // intron // 15 /// ENST00000428313 // sense // intron // 15 /// ENST00000463372 // sense // intron // 5 /// ENST00000468164 // sense // intron // 4 /// ENST00000471978 // sense // intron // 5 /// ENST00000478473 // sense // intron // 6 /// OTTHUMT00000053196 // sense // intron // 5 /// OTTHUMT00000053197 // sense // intron // …	hsa-mir-24-1 // chr9:97848303-97848370 (+) /// hsa-mir-23b // chr9:97847490-97847586 (+) /// hsa-mir-27b // chr9:97847727-97847823 (+) /// hsa-mir-3074 // chr9:97848296-97848376 (-)	hsa-miR-27b-5p	hsa-miR-27b-5p	hsa-miR-27b-5p
20500723	-1.69347	10.3099	10.6969	9.93692	10.6969	9.93692	P	P	0	miRNA-4_0	Homo sapiens	2013-12-03	miRNA	miRBase	hsa-miR-27b-3p	chr9:97847787-97847807 (+)	21	UUCACAGUGGCUAAGUUCUGC	MIMAT0000419_st	MIMAT0000419	ENST00000297979 // sense // intron // 14 /// ENST00000375315 // sense // intron // 15 /// ENST00000428313 // sense // intron // 15 /// ENST00000463372 // sense // intron // 5 /// ENST00000468164 // sense // intron // 4 /// ENST00000471978 // sense // intron // 5 /// ENST00000478473 // sense // intron // 6 /// OTTHUMT00000053196 // sense // intron // 5 /// OTTHUMT00000053197 // sense // intron // …	hsa-mir-24-1 // chr9:97848303-97848370 (+) /// hsa-mir-23b // chr9:97847490-97847586 (+) /// hsa-mir-27b // chr9:97847727-97847823 (+) /// hsa-mir-3074 // chr9:97848296-97848376 (-)	hsa-miR-27b-3p	hsa-miR-27b-3p	hsa-miR-27b-3p
20500724	-1.30155	7.87141	8.06382	7.68359	8.06382	7.68359	P	P	0	miRNA-4_0	Homo sapiens	2013-12-03	miRNA	miRBase	hsa-miR-30b-5p	chr8:135812813-135812834 (-)	22	UGUAAACAUCCUACACUCAGCU	MIMAT0000420_st	MIMAT0000420	---	hsa-mir-30d // chr8:135817119-135817188 (-) /// hsa-mir-30b // chr8:135812763-135812850 (-)	hsa-miR-30b-5p	hsa-miR-30b-5p	hsa-miR-30b-5p
20500725	-1.85497	3.3956	3.87043	2.97903	3.87043	2.97903	P	P	0	miRNA-4_0	Homo sapiens	2013-12-03	miRNA	miRBase	hsa-miR-30b-3p	chr8:135812775-135812796 (-)	22	CUGGGAGGUGGAUGUUUACUUC	MIMAT0004589_st	MIMAT0004589	---	hsa-mir-30d // chr8:135817119-135817188 (-) /// hsa-mir-30b // chr8:135812763-135812850 (-)	hsa-miR-30b-3p	hsa-miR-30b-3p	hsa-miR-30b-3p
20500726	-1.92347	9.99558	10.4786	9.53486	10.4786	9.53486	P	P	0	miRNA-4_0	Homo sapiens	2013-12-03	miRNA	miRBase	hsa-miR-122-5p	chr18:56118320-56118341 (+)	22	UGGAGUGUGACAAUGGUGUUUG	MIMAT0000421_st	MIMAT0000421	---	hsa-mir-122 // chr18:56118306-56118390 (+) /// hsa-mir-3591 // chr18:56118312-56118384 (-)	hsa-miR-122-5p	hsa-miR-122-5p	hsa-miR-122-5p
20500727	-1.60352	1.27602	1.66132	0.980077	1.66132	0.980077	A	A	2	miRNA-4_0	Homo sapiens	2013-12-03	miRNA	miRBase	hsa-miR-122-3p	chr18:56118356-56118377 (+)	22	AACGCCAUUAUCACACUAAAUA	MIMAT0004590_st	MIMAT0004590	---	hsa-mir-122 // chr18:56118306-56118390 (+) /// hsa-mir-3591 // chr18:56118312-56118384 (-)	hsa-miR-122-3p	hsa-miR-122-3p	hsa-miR-122-3p
20500728	-1.45814	0.858319	1.17247	0.628342	1.17247	0.628342	A	A	2	miRNA-4_0	Homo sapiens	2013-12-03	miRNA	miRBase	hsa-miR-124-5p	chr20:61809866-61809887 (+) // chr8:9760948-9760969 (-) // chr8:65291730-65291751 (+)	22	CGUGUUCACAGCGGACCUUGAU	MIMAT0004591_st	MIMAT0004591	ENST00000423020 // antisense // intron // 1 /// OTTHUMT00000276288 // antisense // intron // 1	---	hsa-miR-124-5p	hsa-miR-124-5p	hsa-miR-124-5p
20500729	1.26627	1.8281	1.66572	2.00631	1.66572	2.00631	A	A	2	miRNA-4_0	Homo sapiens	2013-12-03	miRNA	miRBase	hsa-miR-124-3p	chr20:61809904-61809923 (+) // chr8:9760911-9760930 (-) // chr8:65291767-65291786 (+)	20	UAAGGCACGCGGUGAAUGCC	MIMAT0000422_st	MIMAT0000422	ENST00000423020 // antisense // intron // 1 /// OTTHUMT00000276288 // antisense // intron // 1	---	hsa-miR-124-3p	hsa-miR-124-3p	hsa-miR-124-3p
20500730	1.2481	1.38156	1.23091	1.55065	1.23091	1.55065	A	A	2	miRNA-4_0	Homo sapiens	2013-12-03	miRNA	miRBase	hsa-miR-125b-5p	chr11:121970517-121970538 (-) // chr21:17962573-17962594 (+)	22	UCCCUGAGACCCUAACUUGUGA	MIMAT0000423_st	MIMAT0000423	ENST00000400178 // sense // intron // 5 /// ENST00000418813 // sense // intron // 3 /// ENST00000428669 // sense // intron // 5 /// ENST00000441820 // sense // intron // 1 /// ENST00000445461 // sense // intron // 5 /// ENST00000453910 // sense // intron // 3 /// ENST00000456342 // sense // intron // 6 /// ENST00000458468 // sense // intron // 6 /// ENST00000602280 // sense // intron // 1 /// ENS…	---	hsa-miR-125b-5p	hsa-miR-125b-5p	hsa-miR-125b-5p
20500731	1.32072	1.72812	1.53907	1.9404	1.53907	1.9404	A	A	2	miRNA-4_0	Homo sapiens	2013-12-03	miRNA	miRBase	hsa-miR-125b-1-3p	chr11:121970477-121970498 (-)	22	ACGGGUUAGGCUCUUGGGAGCU	MIMAT0004592_st	MIMAT0004592	ENST00000524376 // sense // intron // 1 /// ENST00000528986 // sense // intron // 1 /// ENST00000529823 // sense // intron // 1 /// ENST00000530955 // sense // intron // 1 /// ENST00000531071 // sense // intron // 2 /// ENST00000531381 // sense // intron // 1 /// ENST00000532315 // sense // intron // 1 /// ENST00000532319 // sense // intron // 1 /// ENST00000532890 // sense // intron // 2 /// ENS…	---	hsa-miR-125b-1-3p	hsa-miR-125b-1-3p	hsa-miR-125b-1-3p
20500732	-1.68318	2.38712	2.79209	2.04089	2.79209	2.04089	A	A	2	miRNA-4_0	Homo sapiens	2013-12-03	miRNA	miRBase	hsa-miR-128-1-5p	chr2:136422981-136423003 (+)	23	CGGGGCCGUAGCACUGUCUGAGA	MIMAT0026477_st	MIMAT0026477	ENST00000264160 // sense // intron // 18 /// ENST00000329971 // sense // intron // 15 /// ENST00000409478 // sense // intron // 15 /// ENST00000409606 // sense // intron // 18 /// ENST00000410054 // sense // intron // 15 /// ENST00000429703 // sense // intron // 7 /// OTTHUMT00000254659 // sense // intron // 18 /// OTTHUMT00000331545 // sense // intron // 15 /// OTTHUMT00000331546 // sense // int…	---	hsa-miR-128-1-5p	hsa-miR-128-1-5p	hsa-miR-128-1-5p
20500733	-1.53176	7.21075	7.5249	6.90971	7.5249	6.90971	P	P	0	miRNA-4_0	Homo sapiens	2013-12-03	miRNA	miRBase	hsa-miR-128-3p	chr2:136423016-136423036 (+) // chr3:35786019-35786039 (+)	21	UCACAGUGAACCGGUCUCUUU	MIMAT0000424_st	MIMAT0000424	ENST00000187397 // sense // intron // 18 /// ENST00000337271 // sense // intron // 17 /// ENST00000417925 // sense // intron // 17 /// ENST00000444190 // sense // intron // 17 /// ENST00000457165 // sense // intron // 6 /// ENST00000458225 // sense // intron // 18 /// ENST00000462173 // sense // intron // 3 /// OTTHUMT00000253334 // sense // intron // 18 /// OTTHUMT00000341609 // sense // intron …	---	hsa-miR-128-3p	hsa-miR-128-3p	hsa-miR-128-3p
20500734	-1.13386	0.804696	0.900405	0.719161	0.900405	0.719161	A	A	2	miRNA-4_0	Homo sapiens	2013-12-03	miRNA	miRBase	hsa-miR-130a-5p	chr11:57408691-57408712 (+)	22	UUCACAUUGUGCUACUGUCUGC	MIMAT0004593_st	MIMAT0004593	ENST00000528466 // sense // intron // 1 /// ENST00000530595 // sense // intron // 1 /// OTTHUMT00000393362 // sense // intron // 1 /// OTTHUMT00000393363 // sense // intron // 1	---	hsa-miR-130a-5p	hsa-miR-130a-5p	hsa-miR-130a-5p
20500735	-1.63411	6.21445	6.57879	5.87028	6.57879	5.87028	P	P	0	miRNA-4_0	Homo sapiens	2013-12-03	miRNA	miRBase	hsa-miR-130a-3p	chr11:57408725-57408746 (+)	22	CAGUGCAAUGUUAAAAGGGCAU	MIMAT0000425_st	MIMAT0000425	ENST00000528466 // sense // intron // 1 /// ENST00000530595 // sense // intron // 1 /// OTTHUMT00000393362 // sense // intron // 1 /// OTTHUMT00000393363 // sense // intron // 1	---	hsa-miR-130a-3p	hsa-miR-130a-3p	hsa-miR-130a-3p
20500736	1.14413	1.00512	0.912679	1.10693	0.912679	1.10693	A	A	2	miRNA-4_0	Homo sapiens	2013-12-03	miRNA	miRBase	hsa-miR-132-5p	chr17:1953259-1953280 (-)	22	ACCGUGGCUUUCGAUUGUUACU	MIMAT0004594_st	MIMAT0004594	---	hsa-mir-212 // chr17:1953565-1953674 (-) /// hsa-mir-132 // chr17:1953202-1953302 (-)	hsa-miR-132-5p	hsa-miR-132-5p	hsa-miR-132-5p
20500737	-1.34636	6.16612	6.38438	5.95532	6.38438	5.95532	P	P	0	miRNA-4_0	Homo sapiens	2013-12-03	miRNA	miRBase	hsa-miR-132-3p	chr17:1953223-1953244 (-)	22	UAACAGUCUACAGCCAUGGUCG	MIMAT0000426_st	MIMAT0000426	---	hsa-mir-212 // chr17:1953565-1953674 (-) /// hsa-mir-132 // chr17:1953202-1953302 (-)	hsa-miR-132-3p	hsa-miR-132-3p	hsa-miR-132-3p
20500738	1	0.919183	0.919183	0.919183	0.919183	0.919183	A	A	2	miRNA-4_0	Homo sapiens	2013-12-03	miRNA	miRBase	hsa-miR-133a-5p	chr18:19405710-19405731 (-)	22	AGCUGGUAAAAUGGAACCAAAU	MIMAT0026478_st	MIMAT0026478	ENST00000370523 // sense // intron // 1 /// ENST00000370524 // sense // intron // 2 /// ENST00000370527 // sense // 3UTR // 3 /// OTTHUMT00000109262 // sense // 3UTR // 3 /// OTTHUMT00000109263 // sense // intron // 1	---	hsa-miR-133a-5p	hsa-miR-133a-5p	hsa-miR-133a-5p
20500739	1.95883	0.91243	0.548323	1.51832	0.548323	1.51832	A	A	2	miRNA-4_0	Homo sapiens	2013-12-03	miRNA	miRBase	hsa-miR-133a-3p	chr18:19405673-19405694 (-) // chr20:61162177-61162198 (+)	22	UUUGGUCCCCUUCAACCAGCUG	MIMAT0000427_st	MIMAT0000427	ENST00000370523 // sense // intron // 1 /// ENST00000370524 // sense // intron // 2 /// ENST00000370527 // sense // 3UTR // 3 /// OTTHUMT00000109262 // sense // 3UTR // 3 /// OTTHUMT00000109263 // sense // intron // 1	---	hsa-miR-133a-3p	hsa-miR-133a-3p	hsa-miR-133a-3p
20500740	1	1.31987	1.31987	1.31987	1.31987	1.31987	A	P	1	miRNA-4_0	Homo sapiens	2013-12-03	miRNA	miRBase	hsa-miR-135a-5p	chr12:97957612-97957634 (+) // chr3:52328286-52328308 (-)	23	UAUGGCUUUUUAUUCCUAUGUGA	MIMAT0000428_st	MIMAT0000428	ENST00000538559 // sense // intron // 12 /// OTTHUMT00000407671 // sense // intron // 12 /// OTTHUMT00000407677 // antisense // exon // 1	---	hsa-miR-135a-5p	hsa-miR-135a-5p	hsa-miR-135a-5p
20500741	-1.1612	2.90488	3.01469	2.79907	3.01469	2.79907	P	P	0	miRNA-4_0	Homo sapiens	2013-12-03	miRNA	miRBase	hsa-miR-135a-3p	chr3:52328248-52328269 (-)	22	UAUAGGGAUUGGAGCCGUGGCG	MIMAT0004595_st	MIMAT0004595	ENST00000354773 // antisense // exon // 4 /// ENST00000467187 // sense // intron // 1 /// ENST00000493616 // sense // intron // 1 /// OTTHUMT00000350824 // sense // intron // 1 /// OTTHUMT00000350826 // sense // intron // 1	---	hsa-miR-135a-3p	hsa-miR-135a-3p	hsa-miR-135a-3p
20500742	1	1.29365	1.29365	1.29365	1.29365	1.29365	A	A	2	miRNA-4_0	Homo sapiens	2013-12-03	miRNA	miRBase	hsa-miR-137	chr1:98511647-98511669 (-)	23	UUAUUGCUUAAGAAUACGCGUAG	MIMAT0000429_st	MIMAT0000429	ENST00000424528 // sense // exon // 3 /// ENST00000602852 // sense // exon // 1 /// ENST00000602984 // sense // exon // 1 /// OTTHUMT00000029437 // sense // exon // 3 /// OTTHUMT00000467512 // sense // exon // 1 /// OTTHUMT00000467513 // sense // exon // 1	hsa-mir-137 // chr1:98511626-98511727 (-) /// hsa-mir-2682 // chr1:98510798-98510907 (-)	hsa-miR-137	hsa-miR-137	hsa-miR-137
20500743	-3.66908	4.086	5.12992	3.2545	5.12992	3.2545	P	P	0	miRNA-4_0	Homo sapiens	2013-12-03	miRNA	miRBase	hsa-miR-138-5p	chr16:56892439-56892461 (+) // chr3:44155726-44155748 (+)	23	AGCUGGUGUUGUGAAUCAGGCCG	MIMAT0000430_st	MIMAT0000430	---	---	hsa-miR-138-5p	hsa-miR-138-5p	hsa-miR-138-5p
20500744	-1.74597	1.90827	2.35217	1.54814	2.35217	1.54814	P	A	1	miRNA-4_0	Homo sapiens	2013-12-03	miRNA	miRBase	hsa-miR-138-2-3p	chr16:56892486-56892507 (+)	22	GCUAUUUCACGACACCAGGGUU	MIMAT0004596_st	MIMAT0004596	---	---	hsa-miR-138-2-3p	hsa-miR-138-2-3p	hsa-miR-138-2-3p
20500745	-1.32717	5.51272	5.72067	5.31232	5.72067	5.31232	P	P	0	miRNA-4_0	Homo sapiens	2013-12-03	miRNA	miRBase	hsa-miR-140-5p	chr16:69967006-69967027 (+)	22	CAGUGGUUUUACCCUAUGGUAG	MIMAT0000431_st	MIMAT0000431	ENST00000356003 // sense // intron // 15 /// ENST00000359154 // sense // intron // 16 /// ENST00000448661 // sense // intron // 16 /// ENST00000542271 // sense // intron // 13 /// ENST00000544162 // sense // intron // 14 /// ENST00000566463 // sense // intron // 7 /// ENST00000568684 // sense // intron // 6 /// ENST00000568818 // sense // intron // 3 /// ENST00000569297 // sense // intron // 9 //…	---	hsa-miR-140-5p	hsa-miR-140-5p	hsa-miR-140-5p
20500746	-1.78823	8.69436	9.12373	8.2852	9.12373	8.2852	P	P	0	miRNA-4_0	Homo sapiens	2013-12-03	miRNA	miRBase	hsa-miR-140-3p	chr16:69967045-69967065 (+)	21	UACCACAGGGUAGAACCACGG	MIMAT0004597_st	MIMAT0004597	ENST00000356003 // sense // intron // 15 /// ENST00000359154 // sense // intron // 16 /// ENST00000448661 // sense // intron // 16 /// ENST00000542271 // sense // intron // 13 /// ENST00000544162 // sense // intron // 14 /// ENST00000566463 // sense // intron // 7 /// ENST00000568684 // sense // intron // 6 /// ENST00000568818 // sense // intron // 3 /// ENST00000569297 // sense // intron // 9 //…	---	hsa-miR-140-3p	hsa-miR-140-3p	hsa-miR-140-3p
20500747	1.45814	0.959715	0.725468	1.2696	0.725468	1.2696	A	A	2	miRNA-4_0	Homo sapiens	2013-12-03	miRNA	miRBase	hsa-miR-141-5p	chr12:7073276-7073297 (+)	22	CAUCUUCCAGUACAGUGUUGGA	MIMAT0004598_st	MIMAT0004598	ENST00000537269 // sense // intron // 1 /// OTTHUMT00000402989 // sense // intron // 1	hsa-mir-141 // chr12:7073260-7073354 (+) /// hsa-mir-200c // chr12:7072862-7072929 (+)	hsa-miR-141-5p	hsa-miR-141-5p	hsa-miR-141-5p
20500748	1.36327	1.21601	1.01285	1.45992	1.01285	1.45992	A	P	1	miRNA-4_0	Homo sapiens	2013-12-03	miRNA	miRBase	hsa-miR-141-3p	chr12:7073318-7073339 (+)	22	UAACACUGUCUGGUAAAGAUGG	MIMAT0000432_st	MIMAT0000432	ENST00000537269 // sense // intron // 1 /// OTTHUMT00000402989 // sense // intron // 1	hsa-mir-141 // chr12:7073260-7073354 (+) /// hsa-mir-200c // chr12:7072862-7072929 (+)	hsa-miR-141-3p	hsa-miR-141-3p	hsa-miR-141-3p
20500749	-1.15434	0.992145	1.10107	0.893998	1.10107	0.893998	A	A	2	miRNA-4_0	Homo sapiens	2013-12-03	miRNA	miRBase	hsa-miR-142-5p	chr17:56408644-56408664 (-)	21	CAUAAAGUAGAAAGCACUACU	MIMAT0000433_st	MIMAT0000433	ENST00000578334 // antisense // intron // 1 /// ENST00000579003 // sense // exon // 1 /// ENST00000579527 // antisense // intron // 2 /// ENST00000580515 // antisense // intron // 1 /// ENST00000580633 // antisense // intron // 1 /// OTTHUMT00000443987 // antisense // intron // 2 /// OTTHUMT00000443988 // antisense // intron // 1 /// OTTHUMT00000443989 // antisense // intron // 1 /// OTTHUMT00000…	hsa-mir-142 // chr17:56408593-56408679 (-) /// hsa-mir-4736 // chr17:56413337-56413383 (-)	hsa-miR-142-5p	hsa-miR-142-5p	hsa-miR-142-5p
20500750	-1.15434	1.32055	1.42814	1.22107	1.42814	1.22107	A	A	2	miRNA-4_0	Homo sapiens	2013-12-03	miRNA	miRBase	hsa-miR-142-3p	chr17:56408606-56408628 (-)	23	UGUAGUGUUUCCUACUUUAUGGA	MIMAT0000434_st	MIMAT0000434	ENST00000578334 // antisense // intron // 1 /// ENST00000579003 // sense // exon // 1 /// ENST00000579527 // antisense // intron // 2 /// ENST00000580515 // antisense // intron // 1 /// ENST00000580633 // antisense // intron // 1 /// OTTHUMT00000443987 // antisense // intron // 2 /// OTTHUMT00000443988 // antisense // intron // 1 /// OTTHUMT00000443989 // antisense // intron // 1 /// OTTHUMT00000…	hsa-mir-142 // chr17:56408593-56408679 (-) /// hsa-mir-4736 // chr17:56413337-56413383 (-)	hsa-miR-142-3p	hsa-miR-142-3p	hsa-miR-142-3p
20500751	1.79831	1.25514	0.901283	1.74792	0.901283	1.74792	A	A	2	miRNA-4_0	Homo sapiens	2013-12-03	miRNA	miRBase	hsa-miR-143-5p	chr5:148808507-148808528 (+)	22	GGUGCAGUGCUGCAUCUCUGGU	MIMAT0004599_st	MIMAT0004599	---	hsa-mir-143 // chr5:148808481-148808586 (+) /// hsa-mir-145 // chr5:148810209-148810296 (+)	hsa-miR-143-5p	hsa-miR-143-5p	hsa-miR-143-5p
20500752	-1.63618	6.4898	6.85468	6.14434	6.85468	6.14434	P	P	0	miRNA-4_0	Homo sapiens	2013-12-03	miRNA	miRBase	hsa-miR-143-3p	chr5:148808541-148808561 (+)	21	UGAGAUGAAGCACUGUAGCUC	MIMAT0000435_st	MIMAT0000435	---	hsa-mir-143 // chr5:148808481-148808586 (+) /// hsa-mir-145 // chr5:148810209-148810296 (+)	hsa-miR-143-3p	hsa-miR-143-3p	hsa-miR-143-3p
20500753	-1.32072	1.13277	1.35107	0.949745	1.35107	0.949745	A	A	2	miRNA-4_0	Homo sapiens	2013-12-03	miRNA	miRBase	hsa-miR-144-5p	chr17:27188601-27188622 (-)	22	GGAUAUCAUCAUAUACUGUAAG	MIMAT0004600_st	MIMAT0004600	ENST00000582320 // sense // exon // 1 /// OTTHUMT00000446722 // sense // exon // 1	hsa-mir-144 // chr17:27188551-27188636 (-) /// hsa-mir-451a // chr17:27188387-27188458 (-) /// hsa-mir-451b // chr17:27188389-27188456 (+) /// hsa-mir-4732 // chr17:27188673-27188748 (-)	hsa-miR-144-5p	hsa-miR-144-5p	hsa-miR-144-5p
20500754	1.17623	1.05964	0.949006	1.18318	0.949006	1.18318	A	A	2	miRNA-4_0	Homo sapiens	2013-12-03	miRNA	miRBase	hsa-miR-144-3p	chr17:27188566-27188585 (-)	20	UACAGUAUAGAUGAUGUACU	MIMAT0000436_st	MIMAT0000436	ENST00000582320 // sense // exon // 1 /// OTTHUMT00000446722 // sense // exon // 1	hsa-mir-144 // chr17:27188551-27188636 (-) /// hsa-mir-451a // chr17:27188387-27188458 (-) /// hsa-mir-451b // chr17:27188389-27188456 (+) /// hsa-mir-4732 // chr17:27188673-27188748 (-)	hsa-miR-144-3p	hsa-miR-144-3p	hsa-miR-144-3p
20500755	-2.01389	8.7945	9.31398	8.304	9.31398	8.304	P	P	0	miRNA-4_0	Homo sapiens	2013-12-03	miRNA	miRBase	hsa-miR-145-5p	chr5:148810224-148810246 (+)	23	GUCCAGUUUUCCCAGGAAUCCCU	MIMAT0000437_st	MIMAT0000437	ENST00000602315 // sense // exon // 1 /// OTTHUMT00000468029 // sense // exon // 1	hsa-mir-143 // chr5:148808481-148808586 (+) /// hsa-mir-145 // chr5:148810209-148810296 (+)	hsa-miR-145-5p	hsa-miR-145-5p	hsa-miR-145-5p
20500756	1.537	0.865309	0.609123	1.22924	0.609123	1.22924	A	A	2	miRNA-4_0	Homo sapiens	2013-12-03	miRNA	miRBase	hsa-miR-145-3p	chr5:148810262-148810283 (+)	22	GGAUUCCUGGAAAUACUGUUCU	MIMAT0004601_st	MIMAT0004601	ENST00000602315 // sense // exon // 1 /// OTTHUMT00000468029 // sense // exon // 1	hsa-mir-143 // chr5:148808481-148808586 (+) /// hsa-mir-145 // chr5:148810209-148810296 (+)	hsa-miR-145-3p	hsa-miR-145-3p	hsa-miR-145-3p
20500757	1	0.893998	0.893998	0.893998	0.893998	0.893998	A	A	2	miRNA-4_0	Homo sapiens	2013-12-03	miRNA	miRBase	hsa-miR-152-5p	chr17:46114576-46114598 (-)	23	AGGUUCUGUGAUACACUCCGACU	MIMAT0026479_st	MIMAT0026479	ENST00000006101 // sense // intron // 2 /// ENST00000580174 // sense // intron // 1 /// ENST00000582553 // sense // intron // 1 /// ENST00000584666 // sense // intron // 1 /// OTTHUMT00000442953 // sense // intron // 1 /// OTTHUMT00000442955 // sense // intron // 1 /// OTTHUMT00000442957 // sense // intron // 1	---	hsa-miR-152-5p	hsa-miR-152-5p	hsa-miR-152-5p
20500758	-1.8773	5.83279	6.30479	5.39613	6.30479	5.39613	P	P	0	miRNA-4_0	Homo sapiens	2013-12-03	miRNA	miRBase	hsa-miR-152-3p	chr17:46114540-46114560 (-)	21	UCAGUGCAUGACAGAACUUGG	MIMAT0000438_st	MIMAT0000438	ENST00000006101 // sense // intron // 2 /// ENST00000580174 // sense // intron // 1 /// ENST00000582553 // sense // intron // 1 /// ENST00000584666 // sense // intron // 1 /// OTTHUMT00000442953 // sense // intron // 1 /// OTTHUMT00000442955 // sense // intron // 1 /// OTTHUMT00000442957 // sense // intron // 1	---	hsa-miR-152-3p	hsa-miR-152-3p	hsa-miR-152-3p
20500759	1	1.03332	1.03332	1.03332	1.03332	1.03332	A	A	2	miRNA-4_0	Homo sapiens	2013-12-03	miRNA	miRBase	hsa-miR-153-3p	chr2:220158848-220158869 (-) // chr7:157367041-157367062 (-)	22	UUGCAUAGUCACAAAAGUGAUC	MIMAT0000439_st	MIMAT0000439	ENST00000389413 // sense // intron // 18 /// ENST00000389416 // sense // intron // 18 /// ENST00000389418 // sense // intron // 19 /// ENST00000404321 // sense // intron // 19 /// ENST00000409483 // sense // intron // 18 /// OTTHUMT00000327120 // sense // intron // 18 /// OTTHUMT00000327121 // sense // intron // 18 /// OTTHUMT00000353213 // sense // intron // 18 /// OTTHUMT00000353214 // sense //…	---	hsa-miR-153-3p	hsa-miR-153-3p	hsa-miR-153-3p
20500760	1	0.796872	0.796872	0.796872	0.796872	0.796872	A	A	2	miRNA-4_0	Homo sapiens	2013-12-03	miRNA	miRBase	hsa-miR-153-5p	chr7:157367079-157367100 (-)	22	UCAUUUUUGUGAUGUUGCAGCU	MIMAT0026480_st	MIMAT0026480	ENST00000389413 // sense // intron // 18 /// ENST00000389416 // sense // intron // 18 /// ENST00000389418 // sense // intron // 19 /// ENST00000404321 // sense // intron // 19 /// ENST00000409483 // sense // intron // 18 /// OTTHUMT00000327120 // sense // intron // 18 /// OTTHUMT00000327121 // sense // intron // 18 /// OTTHUMT00000353213 // sense // intron // 18 /// OTTHUMT00000353214 // sense //…	---	hsa-miR-153-5p	hsa-miR-153-5p	hsa-miR-153-5p
20500761	-1.34146	12.1292	12.343	11.9192	12.343	11.9192	P	P	0	miRNA-4_0	Homo sapiens	2013-12-03	miRNA	miRBase	hsa-miR-191-5p	chr3:49058105-49058127 (-)	23	CAACGGAAUCCCAAAAGCAGCUG	MIMAT0000440_st	MIMAT0000440	ENST00000313778 // sense // intron // 1 /// ENST00000326912 // antisense // intron // 1 /// ENST00000440857 // sense // intron // 1 /// ENST00000492585 // sense // intron // 1 /// ENST00000496568 // sense // intron // 1 /// OTTHUMT00000345586 // sense // intron // 1 /// OTTHUMT00000345587 // sense // intron // 1 /// OTTHUMT00000345595 // sense // intron // 1 /// OTTHUMT00000345596 // sense // int…	hsa-mir-191 // chr3:49058051-49058142 (-) /// hsa-mir-425 // chr3:49057581-49057667 (-)	hsa-miR-191-5p	hsa-miR-191-5p	hsa-miR-191-5p
20500762	-1.22699	2.4092	2.56128	2.26615	2.56128	2.26615	A	A	2	miRNA-4_0	Homo sapiens	2013-12-03	miRNA	miRBase	hsa-miR-191-3p	chr3:49058064-49058085 (-)	22	GCUGCGCUUGGAUUUCGUCCCC	MIMAT0001618_st	MIMAT0001618	ENST00000313778 // sense // intron // 1 /// ENST00000326912 // antisense // intron // 1 /// ENST00000440857 // sense // intron // 1 /// ENST00000492585 // sense // intron // 1 /// ENST00000496568 // sense // intron // 1 /// OTTHUMT00000345586 // sense // intron // 1 /// OTTHUMT00000345587 // sense // intron // 1 /// OTTHUMT00000345595 // sense // intron // 1 /// OTTHUMT00000345596 // sense // int…	hsa-mir-191 // chr3:49058051-49058142 (-) /// hsa-mir-425 // chr3:49057581-49057667 (-)	hsa-miR-191-3p	hsa-miR-191-3p	hsa-miR-191-3p
20500763	-1.42072	0.977518	1.26312	0.756495	1.26312	0.756495	P	A	1	miRNA-4_0	Homo sapiens	2013-12-03	miRNA	miRBase	hsa-miR-9-5p	chr1:156390184-156390206 (-) // chr15:89911263-89911285 (+) // chr5:87962720-87962742 (-)	23	UCUUUGGUUAUCUAGCUGUAUGA	MIMAT0000441_st	MIMAT0000441	ENST00000536780 // sense // intron // 1 /// ENST00000560008 // sense // intron // 1 /// ENST00000561327 // sense // intron // 1 /// OTTHUMT00000416278 // sense // intron // 1 /// OTTHUMT00000416279 // sense // intron // 1 /// OTTHUMT00000416280 // sense // intron // 1	---	hsa-miR-9-5p	hsa-miR-9-5p	hsa-miR-9-5p
20500764	1	1.434	1.434	1.434	1.434	1.434	A	A	2	miRNA-4_0	Homo sapiens	2013-12-03	miRNA	miRBase	hsa-miR-9-3p	chr1:156390146-156390167 (-) // chr15:89911302-89911323 (+) // chr5:87962684-87962705 (-)	22	AUAAAGCUAGAUAACCGAAAGU	MIMAT0000442_st	MIMAT0000442	ENST00000536780 // sense // intron // 1 /// ENST00000560008 // sense // intron // 1 /// ENST00000561327 // sense // intron // 1 /// OTTHUMT00000416278 // sense // intron // 1 /// OTTHUMT00000416279 // sense // intron // 1 /// OTTHUMT00000416280 // sense // intron // 1	---	hsa-miR-9-3p	hsa-miR-9-3p	hsa-miR-9-3p
20500765	-3.56209	9.67308	10.6327	8.80003	10.6327	8.80003	P	P	0	miRNA-4_0	Homo sapiens	2013-12-03	miRNA	miRBase	hsa-miR-125a-5p	chr19:52196521-52196544 (+)	24	UCCCUGAGACCCUUUAACCUGUGA	MIMAT0000443_st	MIMAT0000443	ENST00000602324 // antisense // exon // 1 /// OTTHUMT00000467329 // antisense // exon // 1	hsa-let-7e // chr19:52196039-52196117 (+) /// hsa-mir-125a // chr19:52196507-52196592 (+) /// hsa-mir-99b // chr19:52195865-52195934 (+)	hsa-miR-125a-5p	hsa-miR-125a-5p	hsa-miR-125a-5p
20500766	-2.54752	3.72604	4.46115	3.11206	4.46115	3.11206	P	P	0	miRNA-4_0	Homo sapiens	2013-12-03	miRNA	miRBase	hsa-miR-125a-3p	chr19:52196559-52196580 (+)	22	ACAGGUGAGGUUCUUGGGAGCC	MIMAT0004602_st	MIMAT0004602	ENST00000602324 // antisense // exon // 1 /// OTTHUMT00000467329 // antisense // exon // 1	hsa-let-7e // chr19:52196039-52196117 (+) /// hsa-mir-125a // chr19:52196507-52196592 (+) /// hsa-mir-99b // chr19:52195865-52195934 (+)	hsa-miR-125a-3p	hsa-miR-125a-3p	hsa-miR-125a-3p
20500767	-1.17623	1.94909	2.06969	1.83552	2.06969	1.83552	P	A	1	miRNA-4_0	Homo sapiens	2013-12-03	miRNA	miRBase	hsa-miR-125b-2-3p	chr21:17962610-17962631 (+)	22	UCACAAGUCAGGCUCUUGGGAC	MIMAT0004603_st	MIMAT0004603	ENST00000400178 // sense // intron // 5 /// ENST00000418813 // sense // intron // 3 /// ENST00000428669 // sense // intron // 5 /// ENST00000441820 // sense // intron // 1 /// ENST00000445461 // sense // intron // 5 /// ENST00000453910 // sense // intron // 3 /// ENST00000456342 // sense // intron // 6 /// ENST00000458468 // sense // intron // 6 /// ENST00000602280 // sense // intron // 1 /// ENS…	---	hsa-miR-125b-2-3p	hsa-miR-125b-2-3p	hsa-miR-125b-2-3p
20500768	1	0.997532	0.997532	0.997532	0.997532	0.997532	A	A	2	miRNA-4_0	Homo sapiens	2013-12-03	miRNA	miRBase	hsa-miR-126-5p	chr9:139565068-139565088 (+)	21	CAUUAUUACUUUUGGUACGCG	MIMAT0000444_st	MIMAT0000444	ENST00000308874 // sense // intron // 7 /// ENST00000371698 // sense // intron // 6 /// ENST00000371699 // sense // intron // 7 /// ENST00000406555 // sense // intron // 7 /// ENST00000492002 // sense // intron // 5 /// OTTHUMT00000055094 // sense // intron // 7 /// OTTHUMT00000055095 // sense // intron // 7 /// OTTHUMT00000055096 // sense // intron // 6 /// OTTHUMT00000055099 // sense // intron …	---	hsa-miR-126-5p	hsa-miR-126-5p	hsa-miR-126-5p
20500769	1.26333	2.11315	1.95125	2.28848	1.95125	2.28848	P	P	0	miRNA-4_0	Homo sapiens	2013-12-03	miRNA	miRBase	hsa-miR-126-3p	chr9:139565105-139565126 (+)	22	UCGUACCGUGAGUAAUAAUGCG	MIMAT0000445_st	MIMAT0000445	ENST00000308874 // sense // intron // 7 /// ENST00000371698 // sense // intron // 6 /// ENST00000371699 // sense // intron // 7 /// ENST00000406555 // sense // intron // 7 /// ENST00000492002 // sense // intron // 5 /// OTTHUMT00000055094 // sense // intron // 7 /// OTTHUMT00000055095 // sense // intron // 7 /// OTTHUMT00000055096 // sense // intron // 6 /// OTTHUMT00000055099 // sense // intron …	---	hsa-miR-126-3p	hsa-miR-126-3p	hsa-miR-126-3p
20500770	1	1.00981	1.00981	1.00981	1.00981	1.00981	A	A	2	miRNA-4_0	Homo sapiens	2013-12-03	miRNA	miRBase	hsa-miR-127-5p	chr14:101349338-101349359 (+)	22	CUGAAGCUCAGAGGGCUCUGAU	MIMAT0004604_st	MIMAT0004604	ENST00000534062 // antisense // exon // 1 /// OTTHUMT00000395127 // antisense // exon // 1	hsa-mir-127 // chr14:101349316-101349412 (+) /// hsa-mir-136 // chr14:101351039-101351120 (+) /// hsa-mir-337 // chr14:101340830-101340922 (+) /// hsa-mir-431 // chr14:101347344-101347457 (+) /// hsa-mir-433 // chr14:101348223-101348315 (+) /// hsa-mir-432 // chr14:101350820-101350913 (+) /// hsa-mir-665 // chr14:101341370-101341441 (+)	hsa-miR-127-5p	hsa-miR-127-5p	hsa-miR-127-5p
20500771	-1.17623	1.52593	1.6475	1.41333	1.6475	1.41333	A	A	2	miRNA-4_0	Homo sapiens	2013-12-03	miRNA	miRBase	hsa-miR-127-3p	chr14:101349372-101349393 (+)	22	UCGGAUCCGUCUGAGCUUGGCU	MIMAT0000446_st	MIMAT0000446	ENST00000534062 // antisense // exon // 1 /// OTTHUMT00000395127 // antisense // exon // 1	hsa-mir-127 // chr14:101349316-101349412 (+) /// hsa-mir-136 // chr14:101351039-101351120 (+) /// hsa-mir-337 // chr14:101340830-101340922 (+) /// hsa-mir-431 // chr14:101347344-101347457 (+) /// hsa-mir-433 // chr14:101348223-101348315 (+) /// hsa-mir-432 // chr14:101350820-101350913 (+) /// hsa-mir-665 // chr14:101341370-101341441 (+)	hsa-miR-127-3p	hsa-miR-127-3p	hsa-miR-127-3p
20500772	1	1.24103	1.24103	1.24103	1.24103	1.24103	A	A	2	miRNA-4_0	Homo sapiens	2013-12-03	miRNA	miRBase	hsa-miR-129-2-3p	chr11:43603000-43603021 (+)	22	AAGCCCUUACCCCAAAAAGCAU	MIMAT0004605_st	MIMAT0004605	ENST00000526615 // sense // intron // 2 /// ENST00000532864 // sense // intron // 1 /// ENST00000533358 // sense // intron // 1 /// OTTHUMT00000389683 // sense // intron // 2 /// OTTHUMT00000389684 // sense // intron // 1 /// OTTHUMT00000389685 // sense // intron // 1	---	hsa-miR-129-2-3p	hsa-miR-129-2-3p	hsa-miR-129-2-3p
20500773	-2.5869	3.07012	3.83135	2.46013	3.83135	2.46013	P	P	0	miRNA-4_0	Homo sapiens	2013-12-03	miRNA	miRBase	hsa-miR-134-5p	chr14:101521031-101521052 (+)	22	UGUGACUGGUUGACCAGAGGGG	MIMAT0000447_st	MIMAT0000447	ENST00000385258 // sense // exon // 1	hsa-mir-134 // chr14:101521024-101521096 (+) /// hsa-mir-154 // chr14:101526092-101526175 (+) /// hsa-mir-377 // chr14:101528387-101528455 (+) /// hsa-mir-381 // chr14:101512257-101512331 (+) /// hsa-mir-382 // chr14:101520643-101520718 (+) /// hsa-mir-485 // chr14:101521756-101521828 (+) /// hsa-mir-487a // chr14:101518783-101518862 (+) /// hsa-mir-496 // chr14:101526910-101527011 (+) /// hsa-mi…	hsa-miR-134-5p	hsa-miR-134-5p	hsa-miR-134-5p
20500774	-1.12399	0.701198	0.790564	0.621935	0.790564	0.621935	A	A	2	miRNA-4_0	Homo sapiens	2013-12-03	miRNA	miRBase	hsa-miR-134-3p	chr14:101521069-101521091 (+)	23	CCUGUGGGCCACCUAGUCACCAA	MIMAT0026481_st	MIMAT0026481	ENST00000385258 // sense // exon // 1	hsa-mir-134 // chr14:101521024-101521096 (+) /// hsa-mir-154 // chr14:101526092-101526175 (+) /// hsa-mir-377 // chr14:101528387-101528455 (+) /// hsa-mir-381 // chr14:101512257-101512331 (+) /// hsa-mir-382 // chr14:101520643-101520718 (+) /// hsa-mir-485 // chr14:101521756-101521828 (+) /// hsa-mir-487a // chr14:101518783-101518862 (+) /// hsa-mir-496 // chr14:101526910-101527011 (+) /// hsa-mi…	hsa-miR-134-3p	hsa-miR-134-3p	hsa-miR-134-3p
20500775	-1.42072	0.914574	1.20232	0.695696	1.20232	0.695696	A	A	2	miRNA-4_0	Homo sapiens	2013-12-03	miRNA	miRBase	hsa-miR-136-5p	chr14:101351053-101351075 (+)	23	ACUCCAUUUGUUUUGAUGAUGGA	MIMAT0000448_st	MIMAT0000448	ENST00000385207 // sense // exon // 1 /// ENST00000534062 // antisense // exon // 1 /// OTTHUMT00000395127 // antisense // exon // 1	hsa-mir-127 // chr14:101349316-101349412 (+) /// hsa-mir-136 // chr14:101351039-101351120 (+) /// hsa-mir-431 // chr14:101347344-101347457 (+) /// hsa-mir-433 // chr14:101348223-101348315 (+) /// hsa-mir-432 // chr14:101350820-101350913 (+) /// hsa-mir-665 // chr14:101341370-101341441 (+)	hsa-miR-136-5p	hsa-miR-136-5p	hsa-miR-136-5p
20500776	1	0.809783	0.809783	0.809783	0.809783	0.809783	A	A	2	miRNA-4_0	Homo sapiens	2013-12-03	miRNA	miRBase	hsa-miR-136-3p	chr14:101351087-101351108 (+)	22	CAUCAUCGUCUCAAAUGAGUCU	MIMAT0004606_st	MIMAT0004606	ENST00000385207 // sense // exon // 1 /// ENST00000534062 // antisense // exon // 1 /// OTTHUMT00000395127 // antisense // exon // 1	hsa-mir-127 // chr14:101349316-101349412 (+) /// hsa-mir-136 // chr14:101351039-101351120 (+) /// hsa-mir-431 // chr14:101347344-101347457 (+) /// hsa-mir-433 // chr14:101348223-101348315 (+) /// hsa-mir-432 // chr14:101350820-101350913 (+) /// hsa-mir-665 // chr14:101341370-101341441 (+)	hsa-miR-136-3p	hsa-miR-136-3p	hsa-miR-136-3p
20500777	-5.60137	5.04374	6.43751	3.95173	6.43751	3.95173	P	P	0	miRNA-4_0	Homo sapiens	2013-12-03	miRNA	miRBase	hsa-miR-138-1-3p	chr3:44155766-44155787 (+)	22	GCUACUUCACAACACCAGGGCC	MIMAT0004607_st	MIMAT0004607	---	---	hsa-miR-138-1-3p	hsa-miR-138-1-3p	hsa-miR-138-1-3p
20500778	-1.0076	9.46296	9.46842	9.4575	9.46842	9.4575	P	P	0	miRNA-4_0	Homo sapiens	2013-12-03	miRNA	miRBase	hsa-miR-146a-5p	chr5:159912379-159912400 (+)	22	UGAGAACUGAAUUCCAUGGGUU	MIMAT0000449_st	MIMAT0000449	ENST00000517927 // sense // exon // 2 /// OTTHUMT00000374137 // sense // exon // 2	---	hsa-miR-146a-5p	hsa-miR-146a-5p	hsa-miR-146a-5p
20500779	-1.13386	0.719786	0.816091	0.634846	0.816091	0.634846	A	A	2	miRNA-4_0	Homo sapiens	2013-12-03	miRNA	miRBase	hsa-miR-146a-3p	chr5:159912415-159912436 (+)	22	CCUCUGAAAUUCAGUUCUUCAG	MIMAT0004608_st	MIMAT0004608	ENST00000517927 // sense // exon // 2 /// OTTHUMT00000374137 // sense // exon // 2	---	hsa-miR-146a-3p	hsa-miR-146a-3p	hsa-miR-146a-3p
20500780	-2.68967	5.58403	6.34317	4.91575	6.34317	4.91575	P	P	0	miRNA-4_0	Homo sapiens	2013-12-03	miRNA	miRBase	hsa-miR-149-5p	chr2:241395432-241395454 (+)	23	UCUGGCUCCGUGUCUUCACUCCC	MIMAT0000450_st	MIMAT0000450	ENST00000264039 // sense // intron // 1 /// ENST00000404327 // antisense // intron // 1 /// ENST00000404891 // antisense // intron // 1 /// ENST00000420138 // sense // intron // 1 /// ENST00000426280 // sense // intron // 1 /// ENST00000469694 // sense // intron // 1 /// OTTHUMT00000257179 // sense // intron // 1 /// OTTHUMT00000325970 // sense // intron // 1 /// OTTHUMT00000325972 // sense // in…	---	hsa-miR-149-5p	hsa-miR-149-5p	hsa-miR-149-5p
20500781	2.15529	10.7509	10.2112	11.3191	10.2112	11.3191	P	P	0	miRNA-4_0	Homo sapiens	2013-12-03	miRNA	miRBase	hsa-miR-149-3p	chr2:241395473-241395493 (+)	21	AGGGAGGGACGGGGGCUGUGC	MIMAT0004609_st	MIMAT0004609	ENST00000264039 // sense // intron // 1 /// ENST00000404327 // antisense // intron // 1 /// ENST00000404891 // antisense // intron // 1 /// ENST00000420138 // sense // intron // 1 /// ENST00000426280 // sense // intron // 1 /// ENST00000469694 // sense // intron // 1 /// OTTHUMT00000257179 // sense // intron // 1 /// OTTHUMT00000325970 // sense // intron // 1 /// OTTHUMT00000325972 // sense // in…	---	hsa-miR-149-3p	hsa-miR-149-3p	hsa-miR-149-3p
20500782	1.11477	1.23855	1.16265	1.3194	1.16265	1.3194	A	A	2	miRNA-4_0	Homo sapiens	2013-12-03	miRNA	miRBase	hsa-miR-150-5p	chr19:50004089-50004110 (-)	22	UCUCCCAACCCUUGUACCAGUG	MIMAT0000451_st	MIMAT0000451	ENST00000602157 // antisense // 3UTR // 1	---	hsa-miR-150-5p	hsa-miR-150-5p	hsa-miR-150-5p
20500783	1.62431	4.94105	4.60351	5.30334	4.60351	5.30334	P	P	0	miRNA-4_0	Homo sapiens	2013-12-03	miRNA	miRBase	hsa-miR-150-3p	chr19:50004054-50004075 (-)	22	CUGGUACAGGCCUGGGGGACAG	MIMAT0004610_st	MIMAT0004610	ENST00000602157 // antisense // 3UTR // 1	---	hsa-miR-150-3p	hsa-miR-150-3p	hsa-miR-150-3p
20500784	1.15434	1.06105	0.962557	1.16962	0.962557	1.16962	A	A	2	miRNA-4_0	Homo sapiens	2013-12-03	miRNA	miRBase	hsa-miR-154-5p	chr14:101526106-101526127 (+)	22	UAGGUUAUCCGUGUUGCCUUCG	MIMAT0000452_st	MIMAT0000452	---	hsa-mir-134 // chr14:101521024-101521096 (+) /// hsa-mir-154 // chr14:101526092-101526175 (+) /// hsa-mir-369 // chr14:101531935-101532004 (+) /// hsa-mir-377 // chr14:101528387-101528455 (+) /// hsa-mir-382 // chr14:101520643-101520718 (+) /// hsa-mir-409 // chr14:101531637-101531715 (+) /// hsa-mir-412 // chr14:101531784-101531874 (+) /// hsa-mir-410 // chr14:101532249-101532328 (+) /// hsa-mir…	hsa-miR-154-5p	hsa-miR-154-5p	hsa-miR-154-5p
20500785	1.15434	0.992145	0.893998	1.10107	0.893998	1.10107	A	A	2	miRNA-4_0	Homo sapiens	2013-12-03	miRNA	miRBase	hsa-miR-154-3p	chr14:101526142-101526163 (+)	22	AAUCAUACACGGUUGACCUAUU	MIMAT0000453_st	MIMAT0000453	---	hsa-mir-134 // chr14:101521024-101521096 (+) /// hsa-mir-154 // chr14:101526092-101526175 (+) /// hsa-mir-369 // chr14:101531935-101532004 (+) /// hsa-mir-377 // chr14:101528387-101528455 (+) /// hsa-mir-382 // chr14:101520643-101520718 (+) /// hsa-mir-409 // chr14:101531637-101531715 (+) /// hsa-mir-412 // chr14:101531784-101531874 (+) /// hsa-mir-410 // chr14:101532249-101532328 (+) /// hsa-mir…	hsa-miR-154-3p	hsa-miR-154-3p	hsa-miR-154-3p
20500786	1.17224	2.50942	2.3974	2.62667	2.3974	2.62667	P	P	0	miRNA-4_0	Homo sapiens	2013-12-03	miRNA	miRBase	hsa-miR-184	chr15:79502182-79502203 (+)	22	UGGACGGAGAACUGAUAAGGGU	MIMAT0000454_st	MIMAT0000454	ENST00000559225 // antisense // intron // 2 /// ENST00000560872 // antisense // intron // 1 /// OTTHUMT00000417802 // antisense // intron // 1 /// OTTHUMT00000417803 // antisense // intron // 2	---	hsa-miR-184	hsa-miR-184	hsa-miR-184
20500787	-1.37856	9.7535	9.98783	9.52467	9.98783	9.52467	P	P	0	miRNA-4_0	Homo sapiens	2013-12-03	miRNA	miRBase	hsa-miR-185-5p	chr22:20020676-20020697 (+)	22	UGGAGAGAAAGGCAGUUCCUGA	MIMAT0000455_st	MIMAT0000455	ENST00000327374 // sense // intron // 1 /// ENST00000398042 // sense // intron // 1 /// ENST00000399807 // sense // intron // 1 /// ENST00000401833 // sense // intron // 1 /// ENST00000401886 // sense // intron // 1 /// ENST00000411907 // sense // intron // 1 /// ENST00000430807 // sense // intron // 1 /// ENST00000432198 // sense // intron // 2 /// ENST00000432883 // sense // intron // 1 /// ENS…	---	hsa-miR-185-5p	hsa-miR-185-5p	hsa-miR-185-5p
20500788	1.44481	3.14457	2.89031	3.42119	2.89031	3.42119	A	P	1	miRNA-4_0	Homo sapiens	2013-12-03	miRNA	miRBase	hsa-miR-185-3p	chr22:20020711-20020732 (+)	22	AGGGGCUGGCUUUCCUCUGGUC	MIMAT0004611_st	MIMAT0004611	ENST00000327374 // sense // intron // 1 /// ENST00000398042 // sense // intron // 1 /// ENST00000399807 // sense // intron // 1 /// ENST00000401833 // sense // intron // 1 /// ENST00000401886 // sense // intron // 1 /// ENST00000411907 // sense // intron // 1 /// ENST00000430807 // sense // intron // 1 /// ENST00000432198 // sense // intron // 2 /// ENST00000432883 // sense // intron // 1 /// ENS…	---	hsa-miR-185-3p	hsa-miR-185-3p	hsa-miR-185-3p
20500789	-1.15434	1.03518	1.14388	0.93681	1.14388	0.93681	A	A	2	miRNA-4_0	Homo sapiens	2013-12-03	miRNA	miRBase	hsa-miR-186-5p	chr1:71533364-71533385 (-)	22	CAAAGAAUUCUCCUUUUGGGCU	MIMAT0000456_st	MIMAT0000456	ENST00000254821 // sense // intron // 8 /// ENST00000370920 // sense // intron // 8 /// ENST00000487510 // sense // intron // 1 /// OTTHUMT00000026636 // sense // intron // 8 /// OTTHUMT00000026637 // sense // intron // 8 /// OTTHUMT00000026639 // sense // intron // 1	---	hsa-miR-186-5p	hsa-miR-186-5p	hsa-miR-186-5p
20500790	1.32072	0.977142	0.796872	1.19819	0.796872	1.19819	A	A	2	miRNA-4_0	Homo sapiens	2013-12-03	miRNA	miRBase	hsa-miR-186-3p	chr1:71533325-71533346 (-)	22	GCCCAAAGGUGAAUUUUUUGGG	MIMAT0004612_st	MIMAT0004612	ENST00000254821 // sense // intron // 8 /// ENST00000370920 // sense // intron // 8 /// ENST00000487510 // sense // intron // 1 /// OTTHUMT00000026636 // sense // intron // 8 /// OTTHUMT00000026637 // sense // intron // 8 /// OTTHUMT00000026639 // sense // intron // 1	---	hsa-miR-186-3p	hsa-miR-186-3p	hsa-miR-186-3p
20500791	-3.00224	4.33409	5.19906	3.61302	5.19906	3.61302	P	P	0	miRNA-4_0	Homo sapiens	2013-12-03	miRNA	miRBase	hsa-miR-188-5p	chrX:49768123-49768143 (+)	21	CAUCCCUUGCAUGGUGGAGGG	MIMAT0000457_st	MIMAT0000457	ENST00000376088 // sense // intron // 3 /// ENST00000376091 // sense // intron // 3 /// ENST00000482218 // sense // intron // 3 /// OTTHUMT00000056542 // sense // intron // 3 /// OTTHUMT00000056543 // sense // intron // 3 /// OTTHUMT00000109349 // sense // intron // 3	hsa-mir-188 // chrX:49768109-49768194 (+) /// hsa-mir-362 // chrX:49773572-49773636 (+) /// hsa-mir-500a // chrX:49773039-49773122 (+) /// hsa-mir-501 // chrX:49774330-49774413 (+) /// hsa-mir-532 // chrX:49767754-49767844 (+) /// hsa-mir-660 // chrX:49777849-49777945 (+) /// hsa-mir-500b // chrX:49775280-49775358 (+)	hsa-miR-188-5p	hsa-miR-188-5p	hsa-miR-188-5p
20500792	1.52341	1.46314	1.19066	1.79797	1.19066	1.79797	A	A	2	miRNA-4_0	Homo sapiens	2013-12-03	miRNA	miRBase	hsa-miR-188-3p	chrX:49768162-49768182 (+)	21	CUCCCACAUGCAGGGUUUGCA	MIMAT0004613_st	MIMAT0004613	ENST00000376088 // sense // intron // 3 /// ENST00000376091 // sense // intron // 3 /// ENST00000482218 // sense // intron // 3 /// OTTHUMT00000056542 // sense // intron // 3 /// OTTHUMT00000056543 // sense // intron // 3 /// OTTHUMT00000109349 // sense // intron // 3	hsa-mir-188 // chrX:49768109-49768194 (+) /// hsa-mir-362 // chrX:49773572-49773636 (+) /// hsa-mir-500a // chrX:49773039-49773122 (+) /// hsa-mir-501 // chrX:49774330-49774413 (+) /// hsa-mir-532 // chrX:49767754-49767844 (+) /// hsa-mir-660 // chrX:49777849-49777945 (+) /// hsa-mir-500b // chrX:49775280-49775358 (+)	hsa-miR-188-3p	hsa-miR-188-3p	hsa-miR-188-3p
20500793	-2.29464	1.17605	1.919	0.720731	1.919	0.720731	A	A	2	miRNA-4_0	Homo sapiens	2013-12-03	miRNA	miRBase	hsa-miR-190a-5p	chr15:63116170-63116191 (+)	22	UGAUAUGUUUGAUAUAUUAGGU	MIMAT0000458_st	MIMAT0000458	ENST00000306829 // sense // intron // 51 /// ENST00000489129 // sense // intron // 22 /// ENST00000494733 // sense // intron // 27 /// ENST00000561311 // sense // intron // 53 /// OTTHUMT00000257878 // sense // intron // 53 /// OTTHUMT00000257879 // sense // intron // 22 /// OTTHUMT00000257881 // sense // intron // 27	---	hsa-miR-190a-5p	hsa-miR-190a-5p	hsa-miR-190a-5p
20500794	-1.62549	0.71568	1.14731	0.446434	1.14731	0.446434	A	A	2	miRNA-4_0	Homo sapiens	2013-12-03	miRNA	miRBase	hsa-miR-190a-3p	chr15:63116207-63116227 (+)	21	CUAUAUAUCAAACAUAUUCCU	MIMAT0026482_st	MIMAT0026482	ENST00000306829 // sense // intron // 51 /// ENST00000489129 // sense // intron // 22 /// ENST00000494733 // sense // intron // 27 /// ENST00000561311 // sense // intron // 53 /// OTTHUMT00000257878 // sense // intron // 53 /// OTTHUMT00000257879 // sense // intron // 22 /// OTTHUMT00000257881 // sense // intron // 27	---	hsa-miR-190a-3p	hsa-miR-190a-3p	hsa-miR-190a-3p
20500795	-1.58528	5.86384	6.20562	5.54088	6.20562	5.54088	P	P	0	miRNA-4_0	Homo sapiens	2013-12-03	miRNA	miRBase	hsa-miR-193a-5p	chr17:29887035-29887056 (+)	22	UGGGUCUUUGCGGGCGAGAUGA	MIMAT0004614_st	MIMAT0004614	---	---	hsa-miR-193a-5p	hsa-miR-193a-5p	hsa-miR-193a-5p
20500796	-1.31065	1.32385	1.5333	1.14301	1.5333	1.14301	A	A	2	miRNA-4_0	Homo sapiens	2013-12-03	miRNA	miRBase	hsa-miR-193a-3p	chr17:29887069-29887090 (+)	22	AACUGGCCUACAAAGUCCCAGU	MIMAT0000459_st	MIMAT0000459	---	---	hsa-miR-193a-3p	hsa-miR-193a-3p	hsa-miR-193a-3p
20500797	-1.24957	11.7995	11.9613	11.6399	11.9613	11.6399	P	P	0	miRNA-4_0	Homo sapiens	2013-12-03	miRNA	miRBase	hsa-miR-194-5p	chr1:220291548-220291569 (-) // chr11:64658876-64658897 (-)	22	UGUAACAGCAACUCCAUGUGGA	MIMAT0000460_st	MIMAT0000460	ENST00000413053 // sense // exon // 2 /// OTTHUMT00000143253 // sense // exon // 2	hsa-mir-192 // chr11:64658609-64658718 (-) /// hsa-mir-194-2 // chr11:64658827-64658911 (-) /// hsa-mir-6750 // chr11:64665835-64665909 (-)	hsa-miR-194-5p	hsa-miR-194-5p	hsa-miR-194-5p
20500798	-1.81238	5.0278	5.47501	4.61712	5.47501	4.61712	P	P	0	miRNA-4_0	Homo sapiens	2013-12-03	miRNA	miRBase	hsa-miR-195-5p	chr17:6920986-6921006 (-)	21	UAGCAGCACAGAAAUAUUGGC	MIMAT0000461_st	MIMAT0000461	ENST00000443997 // sense // intron // 1 /// ENST00000572453 // sense // exon // 1 /// ENST00000572547 // sense // intron // 1 /// OTTHUMT00000450298 // sense // intron // 1 /// OTTHUMT00000450299 // sense // intron // 1 /// OTTHUMT00000450300 // sense // exon // 1	hsa-mir-195 // chr17:6920934-6921020 (-) /// hsa-mir-497 // chr17:6921230-6921341 (-)	hsa-miR-195-5p	hsa-miR-195-5p	hsa-miR-195-5p
20500799	2.58016	1.59893	1.05526	2.42272	1.05526	2.42272	A	P	1	miRNA-4_0	Homo sapiens	2013-12-03	miRNA	miRBase	hsa-miR-195-3p	chr17:6920947-6920968 (-)	22	CCAAUAUUGGCUGUGCUGCUCC	MIMAT0004615_st	MIMAT0004615	ENST00000443997 // sense // intron // 1 /// ENST00000572453 // sense // exon // 1 /// ENST00000572547 // sense // intron // 1 /// OTTHUMT00000450298 // sense // intron // 1 /// OTTHUMT00000450299 // sense // intron // 1 /// OTTHUMT00000450300 // sense // exon // 1	hsa-mir-195 // chr17:6920934-6921020 (-) /// hsa-mir-497 // chr17:6921230-6921341 (-)	hsa-miR-195-3p	hsa-miR-195-3p	hsa-miR-195-3p
20500800	-1.46308	2.12199	2.41418	1.86517	2.41418	1.86517	P	P	0	miRNA-4_0	Homo sapiens	2013-12-03	miRNA	miRBase	hsa-miR-206	chr6:52009199-52009220 (+)	22	UGGAAUGUAAGGAAGUGUGUGG	MIMAT0000462_st	MIMAT0000462	---	hsa-mir-206 // chr6:52009147-52009232 (+) /// hsa-mir-133b // chr6:52013721-52013839 (+)	hsa-miR-206	hsa-miR-206	hsa-miR-206
20500848	-1.45996	11.5401	11.8163	11.2704	11.8163	11.2704	P	P	0	miRNA-4_0	Homo sapiens	2013-12-03	miRNA	miRBase	hsa-miR-320a	chr8:22102488-22102509 (-)	22	AAAAGCUGGGUUGAGAGGGCGA	MIMAT0000510_st	MIMAT0000510	---	---	hsa-miR-320a	hsa-miR-320a	hsa-miR-320a
20501035	1.26525	1.22937	1.07132	1.41074	1.07132	1.41074	A	A	2	miRNA-4_0	Homo sapiens	2013-12-03	miRNA	miRBase	hsa-miR-200c-5p	chr12:7072866-7072887 (+)	22	CGUCUUACCCAGCAGUGUUUGG	MIMAT0004657_st	MIMAT0004657	ENST00000537269 // sense // intron // 1 /// OTTHUMT00000402989 // sense // intron // 1	hsa-mir-141 // chr12:7073260-7073354 (+) /// hsa-mir-200c // chr12:7072862-7072929 (+)	hsa-miR-200c-5p	hsa-miR-200c-5p	hsa-miR-200c-5p
20501036	-1.66864	7.9051	8.28306	7.54439	8.28306	7.54439	P	P	0	miRNA-4_0	Homo sapiens	2013-12-03	miRNA	miRBase	hsa-miR-200c-3p	chr12:7072905-7072927 (+)	23	UAAUACUGCCGGGUAAUGAUGGA	MIMAT0000617_st	MIMAT0000617	ENST00000537269 // sense // intron // 1 /// OTTHUMT00000402989 // sense // intron // 1	hsa-mir-141 // chr12:7073260-7073354 (+) /// hsa-mir-200c // chr12:7072862-7072929 (+)	hsa-miR-200c-3p	hsa-miR-200c-3p	hsa-miR-200c-3p
20501083	-1.17143	1.54688	1.66523	1.43695	1.66523	1.43695	A	A	2	miRNA-4_0	Homo sapiens	2013-12-03	miRNA	miRBase	hsa-miR-155-5p	chr21:26946295-26946317 (+)	23	UUAAUGCUAAUCGUGAUAGGGGU	MIMAT0000646_st	MIMAT0000646	ENST00000456917 // sense // exon // 4 /// OTTHUMT00000171187 // sense // exon // 4	---	hsa-miR-155-5p	hsa-miR-155-5p	hsa-miR-155-5p
20501084	-1.17623	1.54371	1.66523	1.43106	1.66523	1.43106	A	A	2	miRNA-4_0	Homo sapiens	2013-12-03	miRNA	miRBase	hsa-miR-155-3p	chr21:26946334-26946355 (+)	22	CUCCUACAUAUUAGCAUUAACA	MIMAT0004658_st	MIMAT0004658	ENST00000456917 // sense // exon // 4 /// OTTHUMT00000171187 // sense // exon // 4	---	hsa-miR-155-3p	hsa-miR-155-3p	hsa-miR-155-3p
20501147	1.48943	1.2073	0.953649	1.52841	0.953649	1.52841	A	A	2	miRNA-4_0	Homo sapiens	2013-12-03	miRNA	miRBase	hsa-miR-128-2-5p	chr3:35785982-35786004 (+)	23	GGGGGCCGAUACACUGUACGAGA	MIMAT0031095_st	MIMAT0031095	ENST00000187397 // sense // intron // 18 /// ENST00000337271 // sense // intron // 17 /// ENST00000417925 // sense // intron // 17 /// ENST00000444190 // sense // intron // 17 /// ENST00000457165 // sense // intron // 6 /// ENST00000458225 // sense // intron // 18 /// ENST00000462173 // sense // intron // 3 /// OTTHUMT00000253334 // sense // intron // 18 /// OTTHUMT00000341609 // sense // intron …	---	hsa-miR-128-2-5p	hsa-miR-128-2-5p	hsa-miR-128-2-5p
20501155	-2.33392	5.54339	6.18838	4.96562	6.18838	4.96562	P	P	0	miRNA-4_0	Homo sapiens	2013-12-03	miRNA	miRBase	hsa-miR-194-3p	chr11:64658840-64658861 (-)	22	CCAGUGGGGCUGCUGUUAUCUG	MIMAT0004671_st	MIMAT0004671	ENST00000413053 // sense // exon // 2 /// OTTHUMT00000143253 // sense // exon // 2	hsa-mir-192 // chr11:64658609-64658718 (-) /// hsa-mir-194-2 // chr11:64658827-64658911 (-) /// hsa-mir-6750 // chr11:64665835-64665909 (-)	hsa-miR-194-3p	hsa-miR-194-3p	hsa-miR-194-3p
20501157	-1.45945	11.4981	11.7741	11.2287	11.7741	11.2287	P	P	0	miRNA-4_0	Homo sapiens	2013-12-03	miRNA	miRBase	hsa-miR-106b-5p	chr7:99691666-99691686 (-)	21	UAAAGUGCUGACAGUGCAGAU	MIMAT0000680_st	MIMAT0000680	ENST00000303887 // sense // intron // 13 /// ENST00000343023 // sense // intron // 8 /// ENST00000354230 // sense // intron // 12 /// ENST00000485286 // sense // intron // 12 /// ENST00000489841 // sense // intron // 12 /// ENST00000491245 // sense // intron // 4 /// ENST00000493352 // sense // intron // 2 /// OTTHUMT00000336534 // sense // intron // 13 /// OTTHUMT00000336598 // sense // intron /…	hsa-mir-25 // chr7:99691183-99691266 (-) /// hsa-mir-93 // chr7:99691391-99691470 (-) /// hsa-mir-106b // chr7:99691616-99691697 (-)	hsa-miR-106b-5p	hsa-miR-106b-5p	hsa-miR-106b-5p
20501158	-2.16067	7.2347	7.81176	6.70028	7.81176	6.70028	P	P	0	miRNA-4_0	Homo sapiens	2013-12-03	miRNA	miRBase	hsa-miR-106b-3p	chr7:99691625-99691646 (-)	22	CCGCACUGUGGGUACUUGCUGC	MIMAT0004672_st	MIMAT0004672	ENST00000303887 // sense // intron // 13 /// ENST00000343023 // sense // intron // 8 /// ENST00000354230 // sense // intron // 12 /// ENST00000485286 // sense // intron // 12 /// ENST00000489841 // sense // intron // 12 /// ENST00000491245 // sense // intron // 4 /// ENST00000493352 // sense // intron // 2 /// OTTHUMT00000336534 // sense // intron // 13 /// OTTHUMT00000336598 // sense // intron /…	hsa-mir-25 // chr7:99691183-99691266 (-) /// hsa-mir-93 // chr7:99691391-99691470 (-) /// hsa-mir-106b // chr7:99691616-99691697 (-)	hsa-miR-106b-3p	hsa-miR-106b-3p	hsa-miR-106b-3p
20501159	1.48216	1.98504	1.72138	2.28908	1.72138	2.28908	A	P	1	miRNA-4_0	Homo sapiens	2013-12-03	miRNA	miRBase	hsa-miR-29c-5p	chr1:207975248-207975269 (-)	22	UGACCGAUUUCUCCUGGUGUUC	MIMAT0004673_st	MIMAT0004673	---	hsa-mir-29b-2 // chr1:207975788-207975868 (-) /// hsa-mir-29c // chr1:207975197-207975284 (-)	hsa-miR-29c-5p	hsa-miR-29c-5p	hsa-miR-29c-5p
20501160	1.76352	3.03803	2.65624	3.4747	2.65624	3.4747	P	P	0	miRNA-4_0	Homo sapiens	2013-12-03	miRNA	miRBase	hsa-miR-29c-3p	chr1:207975210-207975231 (-)	22	UAGCACCAUUUGAAAUCGGUUA	MIMAT0000681_st	MIMAT0000681	---	hsa-mir-29b-2 // chr1:207975788-207975868 (-) /// hsa-mir-29c // chr1:207975197-207975284 (-)	hsa-miR-29c-3p	hsa-miR-29c-3p	hsa-miR-29c-3p
20501161	1.46308	2.58901	2.32901	2.87802	2.32901	2.87802	P	P	0	miRNA-4_0	Homo sapiens	2013-12-03	miRNA	miRBase	hsa-miR-30c-1-3p	chr1:41223011-41223032 (+)	22	CUGGGAGAGGGUUGUUUACUCC	MIMAT0004674_st	MIMAT0004674	ENST00000308733 // sense // intron // 4 /// ENST00000372651 // sense // intron // 5 /// ENST00000372652 // sense // intron // 5 /// ENST00000372653 // sense // intron // 10 /// ENST00000372654 // sense // intron // 6 /// ENST00000372669 // sense // intron // 5 /// ENST00000414185 // sense // intron // 1 /// ENST00000416859 // sense // intron // 3 /// ENST00000424419 // sense // intron // 2 /// EN…	hsa-mir-30c-1 // chr1:41222956-41223044 (+) /// hsa-mir-30e // chr1:41220027-41220118 (+)	hsa-miR-30c-1-3p	hsa-miR-30c-1-3p	hsa-miR-30c-1-3p
20501162	-1.73317	5.35656	5.76794	4.97452	5.76794	4.97452	P	P	0	miRNA-4_0	Homo sapiens	2013-12-03	miRNA	miRBase	hsa-miR-200a-5p	chr1:1103258-1103279 (+)	22	CAUCUUACCGGACAGUGCUGGA	MIMAT0001620_st	MIMAT0001620	---	hsa-mir-200b // chr1:1102484-1102578 (+) /// hsa-mir-200a // chr1:1103243-1103332 (+) /// hsa-mir-429 // chr1:1104385-1104467 (+)	hsa-miR-200a-5p	hsa-miR-200a-5p	hsa-miR-200a-5p
20501163	-1.25382	6.48536	6.65058	6.32425	6.65058	6.32425	P	P	0	miRNA-4_0	Homo sapiens	2013-12-03	miRNA	miRBase	hsa-miR-200a-3p	chr1:1103296-1103317 (+)	22	UAACACUGUCUGGUAACGAUGU	MIMAT0000682_st	MIMAT0000682	---	hsa-mir-200b // chr1:1102484-1102578 (+) /// hsa-mir-200a // chr1:1103243-1103332 (+) /// hsa-mir-429 // chr1:1104385-1104467 (+)	hsa-miR-200a-3p	hsa-miR-200a-3p	hsa-miR-200a-3p
20501164	1	1.12394	1.12394	1.12394	1.12394	1.12394	A	A	2	miRNA-4_0	Homo sapiens	2013-12-03	miRNA	miRBase	hsa-miR-302a-5p	chr4:113569380-113569402 (-)	23	ACUUAAACGUGGAUGUACUUGCU	MIMAT0000683_st	MIMAT0000683	ENST00000324052 // antisense // intron // 8 /// ENST00000344442 // antisense // intron // 8 /// ENST00000505215 // sense // intron // 1 /// ENST00000509061 // antisense // intron // 10 /// ENST00000509622 // antisense // intron // 8 /// ENST00000509938 // sense // intron // 1 /// ENST00000510655 // sense // intron // 2 /// ENST00000511529 // antisense // intron // 2 /// ENST00000513553 // antisen…	hsa-mir-302a // chr4:113569339-113569407 (-) /// hsa-mir-302b // chr4:113569641-113569713 (-) /// hsa-mir-302c // chr4:113569519-113569586 (-) /// hsa-mir-302d // chr4:113569160-113569227 (-) /// hsa-mir-367 // chr4:113569030-113569097 (-)	hsa-miR-302a-5p	hsa-miR-302a-5p	hsa-miR-302a-5p
20501165	1	1.50845	1.50845	1.50845	1.50845	1.50845	A	A	2	miRNA-4_0	Homo sapiens	2013-12-03	miRNA	miRBase	hsa-miR-302a-3p	chr4:113569342-113569364 (-)	23	UAAGUGCUUCCAUGUUUUGGUGA	MIMAT0000684_st	MIMAT0000684	ENST00000324052 // antisense // intron // 8 /// ENST00000344442 // antisense // intron // 8 /// ENST00000505215 // sense // intron // 1 /// ENST00000509061 // antisense // intron // 10 /// ENST00000509622 // antisense // intron // 8 /// ENST00000509938 // sense // intron // 1 /// ENST00000510655 // sense // intron // 2 /// ENST00000511529 // antisense // intron // 2 /// ENST00000513553 // antisen…	hsa-mir-302a // chr4:113569339-113569407 (-) /// hsa-mir-302b // chr4:113569641-113569713 (-) /// hsa-mir-302c // chr4:113569519-113569586 (-) /// hsa-mir-302d // chr4:113569160-113569227 (-) /// hsa-mir-367 // chr4:113569030-113569097 (-)	hsa-miR-302a-3p	hsa-miR-302a-3p	hsa-miR-302a-3p
20501166	1.14413	1.02875	0.936194	1.13045	0.936194	1.13045	A	A	2	miRNA-4_0	Homo sapiens	2013-12-03	miRNA	miRBase	hsa-miR-219a-2-3p	chr9:131154911-131154932 (-)	22	AGAAUUGUGGCUGGACAUCUGU	MIMAT0004675_st	MIMAT0004675	---	hsa-mir-219a-2 // chr9:131154897-131154993 (-) /// hsa-mir-219b // chr9:131154900-131154987 (+)	hsa-miR-219a-2-3p	hsa-miR-219a-2-3p	hsa-miR-219a-2-3p
20501168	-1.26627	1.40101	1.58161	1.24103	1.58161	1.24103	A	A	2	miRNA-4_0	Homo sapiens	2013-12-03	miRNA	miRBase	hsa-miR-34b-5p	chr11:111383675-111383697 (+)	23	UAGGCAGUGUCAUUAGCUGAUUG	MIMAT0000685_st	MIMAT0000685	---	hsa-mir-34b // chr11:111383663-111383746 (+) /// hsa-mir-34c // chr11:111384164-111384240 (+)	hsa-miR-34b-5p	hsa-miR-34b-5p	hsa-miR-34b-5p
20501169	1	0.987717	0.987717	0.987717	0.987717	0.987717	A	A	2	miRNA-4_0	Homo sapiens	2013-12-03	miRNA	miRBase	hsa-miR-34b-3p	chr11:111383712-111383733 (+)	22	CAAUCACUAACUCCACUGCCAU	MIMAT0004676_st	MIMAT0004676	---	hsa-mir-34b // chr11:111383663-111383746 (+) /// hsa-mir-34c // chr11:111384164-111384240 (+)	hsa-miR-34b-3p	hsa-miR-34b-3p	hsa-miR-34b-3p
20501170	-1.13386	1.09733	1.19169	1.01044	1.19169	1.01044	A	A	2	miRNA-4_0	Homo sapiens	2013-12-03	miRNA	miRBase	hsa-miR-34c-5p	chr11:111384176-111384198 (+)	23	AGGCAGUGUAGUUAGCUGAUUGC	MIMAT0000686_st	MIMAT0000686	---	hsa-mir-34b // chr11:111383663-111383746 (+) /// hsa-mir-34c // chr11:111384164-111384240 (+)	hsa-miR-34c-5p	hsa-miR-34c-5p	hsa-miR-34c-5p
20501171	1	1.43534	1.43534	1.43534	1.43534	1.43534	A	A	2	miRNA-4_0	Homo sapiens	2013-12-03	miRNA	miRBase	hsa-miR-34c-3p	chr11:111384209-111384230 (+)	22	AAUCACUAACCACACGGCCAGG	MIMAT0004677_st	MIMAT0004677	---	hsa-mir-34b // chr11:111383663-111383746 (+) /// hsa-mir-34c // chr11:111384164-111384240 (+)	hsa-miR-34c-3p	hsa-miR-34c-3p	hsa-miR-34c-3p
20501172	-1.49751	1.28818	1.61198	1.02942	1.61198	1.02942	A	A	2	miRNA-4_0	Homo sapiens	2013-12-03	miRNA	miRBase	hsa-miR-299-5p	chr14:101490137-101490158 (+)	22	UGGUUUACCGUCCCACAUACAU	MIMAT0002890_st	MIMAT0002890	ENST00000385016 // sense // exon // 1	hsa-mir-299 // chr14:101490131-101490193 (+) /// hsa-mir-379 // chr14:101488403-101488469 (+) /// hsa-mir-380 // chr14:101491354-101491414 (+) /// hsa-mir-323a // chr14:101492069-101492154 (+) /// hsa-mir-329-1 // chr14:101493122-101493201 (+) /// hsa-mir-329-2 // chr14:101493437-101493520 (+) /// hsa-mir-494 // chr14:101495971-101496051 (+) /// hsa-mir-495 // chr14:101500092-101500173 (+) /// hs…	hsa-miR-299-5p	hsa-miR-299-5p	hsa-miR-299-5p
20501173	-1.17718	1.40641	1.52899	1.29365	1.52899	1.29365	A	A	2	miRNA-4_0	Homo sapiens	2013-12-03	miRNA	miRBase	hsa-miR-299-3p	chr14:101490169-101490190 (+)	22	UAUGUGGGAUGGUAAACCGCUU	MIMAT0000687_st	MIMAT0000687	ENST00000385016 // sense // exon // 1	hsa-mir-299 // chr14:101490131-101490193 (+) /// hsa-mir-379 // chr14:101488403-101488469 (+) /// hsa-mir-380 // chr14:101491354-101491414 (+) /// hsa-mir-323a // chr14:101492069-101492154 (+) /// hsa-mir-329-1 // chr14:101493122-101493201 (+) /// hsa-mir-329-2 // chr14:101493437-101493520 (+) /// hsa-mir-494 // chr14:101495971-101496051 (+) /// hsa-mir-495 // chr14:101500092-101500173 (+) /// hs…	hsa-miR-299-3p	hsa-miR-299-3p	hsa-miR-299-3p
20501174	-1.17143	0.990981	1.11167	0.883394	1.11167	0.883394	A	A	2	miRNA-4_0	Homo sapiens	2013-12-03	miRNA	miRBase	hsa-miR-301a-5p	chr17:57228548-57228569 (-)	22	GCUCUGACUUUAUUGCACUACU	MIMAT0022696_st	MIMAT0022696	ENST00000330137 // sense // intron // 1 /// ENST00000437036 // sense // intron // 1 /// ENST00000578105 // sense // intron // 1 /// ENST00000578519 // sense // intron // 1 /// ENST00000580541 // sense // intron // 1 /// ENST00000581068 // sense // intron // 1 /// ENST00000583380 // sense // intron // 1 /// ENST00000583927 // sense // intron // 1 /// ENST00000583976 // sense // intron // 1 /// ENS…	---	hsa-miR-301a-5p	hsa-miR-301a-5p	hsa-miR-301a-5p
20501175	-2.17245	5.15784	5.74778	4.62845	5.74778	4.62845	P	P	0	miRNA-4_0	Homo sapiens	2013-12-03	miRNA	miRBase	hsa-miR-301a-3p	chr17:57228510-57228532 (-)	23	CAGUGCAAUAGUAUUGUCAAAGC	MIMAT0000688_st	MIMAT0000688	ENST00000330137 // sense // intron // 1 /// ENST00000437036 // sense // intron // 1 /// ENST00000578105 // sense // intron // 1 /// ENST00000578519 // sense // intron // 1 /// ENST00000580541 // sense // intron // 1 /// ENST00000581068 // sense // intron // 1 /// ENST00000583380 // sense // intron // 1 /// ENST00000583927 // sense // intron // 1 /// ENST00000583976 // sense // intron // 1 /// ENS…	---	hsa-miR-301a-3p	hsa-miR-301a-3p	hsa-miR-301a-3p
20501176	-2.14886	9.8197	10.387	9.28341	10.387	9.28341	P	P	0	miRNA-4_0	Homo sapiens	2013-12-03	miRNA	miRBase	hsa-miR-99b-5p	chr19:52195871-52195892 (+)	22	CACCCGUAGAACCGACCUUGCG	MIMAT0000689_st	MIMAT0000689	ENST00000602324 // antisense // intron // 1 /// OTTHUMT00000467329 // antisense // intron // 1	hsa-let-7e // chr19:52196039-52196117 (+) /// hsa-mir-125a // chr19:52196507-52196592 (+) /// hsa-mir-99b // chr19:52195865-52195934 (+)	hsa-miR-99b-5p	hsa-miR-99b-5p	hsa-miR-99b-5p
20501177	-2.75803	5.4233	6.20427	4.74063	6.20427	4.74063	P	P	0	miRNA-4_0	Homo sapiens	2013-12-03	miRNA	miRBase	hsa-miR-99b-3p	chr19:52195909-52195930 (+)	22	CAAGCUCGUGUCUGUGGGUCCG	MIMAT0004678_st	MIMAT0004678	ENST00000602324 // antisense // intron // 1 /// OTTHUMT00000467329 // antisense // intron // 1	hsa-let-7e // chr19:52196039-52196117 (+) /// hsa-mir-125a // chr19:52196507-52196592 (+) /// hsa-mir-99b // chr19:52195865-52195934 (+)	hsa-miR-99b-3p	hsa-miR-99b-3p	hsa-miR-99b-3p
20501178	1.15434	1.10208	1.0034	1.21047	1.0034	1.21047	A	A	2	miRNA-4_0	Homo sapiens	2013-12-03	miRNA	miRBase	hsa-miR-296-5p	chr20:57392716-57392736 (-)	21	AGGGCCCCCCCUCAAUCCUGU	MIMAT0000690_st	MIMAT0000690	ENST00000596276 // sense // exon // 1 /// OTTHUMT00000465468 // sense // exon // 1	hsa-mir-296 // chr20:57392670-57392749 (-) /// hsa-mir-298 // chr20:57393281-57393368 (-)	hsa-miR-296-5p	hsa-miR-296-5p	hsa-miR-296-5p
20501179	1.70145	3.32442	2.96307	3.72983	2.96307	3.72983	A	P	1	miRNA-4_0	Homo sapiens	2013-12-03	miRNA	miRBase	hsa-miR-296-3p	chr20:57392681-57392702 (-)	22	GAGGGUUGGGUGGAGGCUCUCC	MIMAT0004679_st	MIMAT0004679	ENST00000596276 // sense // exon // 1 /// OTTHUMT00000465468 // sense // exon // 1	hsa-mir-296 // chr20:57392670-57392749 (-) /// hsa-mir-298 // chr20:57393281-57393368 (-)	hsa-miR-296-3p	hsa-miR-296-3p	hsa-miR-296-3p
20501180	-1.26627	1.94516	2.1229	1.78231	2.1229	1.78231	P	A	1	miRNA-4_0	Homo sapiens	2013-12-03	miRNA	miRBase	hsa-miR-130b-5p	chr22:22007605-22007625 (+)	21	ACUCUUUCCCUGUUGCACUAC	MIMAT0004680_st	MIMAT0004680	ENST00000498589 // sense // exon // 2 /// OTTHUMT00000102312 // sense // exon // 2	hsa-mir-130b // chr22:22007593-22007674 (+) /// hsa-mir-301b // chr22:22007270-22007347 (+)	hsa-miR-130b-5p	hsa-miR-130b-5p	hsa-miR-130b-5p
20501181	-1.84689	9.72073	10.1733	9.28825	10.1733	9.28825	P	P	0	miRNA-4_0	Homo sapiens	2013-12-03	miRNA	miRBase	hsa-miR-130b-3p	chr22:22007643-22007664 (+)	22	CAGUGCAAUGAUGAAAGGGCAU	MIMAT0000691_st	MIMAT0000691	ENST00000498589 // sense // exon // 2 /// OTTHUMT00000102312 // sense // exon // 2	hsa-mir-130b // chr22:22007593-22007674 (+) /// hsa-mir-301b // chr22:22007270-22007347 (+)	hsa-miR-130b-3p	hsa-miR-130b-3p	hsa-miR-130b-3p
20501182	-1.17595	4.81509	4.93342	4.6996	4.93342	4.6996	P	P	0	miRNA-4_0	Homo sapiens	2013-12-03	miRNA	miRBase	hsa-miR-30e-5p	chr1:41220043-41220064 (+)	22	UGUAAACAUCCUUGACUGGAAG	MIMAT0000692_st	MIMAT0000692	ENST00000308733 // sense // intron // 4 /// ENST00000372651 // sense // intron // 5 /// ENST00000372652 // sense // intron // 5 /// ENST00000372653 // sense // intron // 10 /// ENST00000372654 // sense // intron // 6 /// ENST00000372669 // sense // intron // 5 /// ENST00000414185 // sense // intron // 1 /// ENST00000416859 // sense // intron // 3 /// ENST00000424419 // sense // intron // 2 /// EN…	hsa-mir-30c-1 // chr1:41222956-41223044 (+) /// hsa-mir-30e // chr1:41220027-41220118 (+)	hsa-miR-30e-5p	hsa-miR-30e-5p	hsa-miR-30e-5p
20501183	-1.79715	4.78885	5.23034	4.38463	5.23034	4.38463	P	P	0	miRNA-4_0	Homo sapiens	2013-12-03	miRNA	miRBase	hsa-miR-30e-3p	chr1:41220085-41220106 (+)	22	CUUUCAGUCGGAUGUUUACAGC	MIMAT0000693_st	MIMAT0000693	ENST00000308733 // sense // intron // 4 /// ENST00000372651 // sense // intron // 5 /// ENST00000372652 // sense // intron // 5 /// ENST00000372653 // sense // intron // 10 /// ENST00000372654 // sense // intron // 6 /// ENST00000372669 // sense // intron // 5 /// ENST00000414185 // sense // intron // 1 /// ENST00000416859 // sense // intron // 3 /// ENST00000424419 // sense // intron // 2 /// EN…	hsa-mir-30c-1 // chr1:41222956-41223044 (+) /// hsa-mir-30e // chr1:41220027-41220118 (+)	hsa-miR-30e-3p	hsa-miR-30e-3p	hsa-miR-30e-3p
20501184	-1.15811	1.11894	1.22983	1.01805	1.22983	1.01805	A	A	2	miRNA-4_0	Homo sapiens	2013-12-03	miRNA	miRBase	hsa-miR-26a-2-3p	chr12:58218403-58218424 (-)	22	CCUAUUCUUGAUUACUUGUUUC	MIMAT0004681_st	MIMAT0004681	ENST00000398073 // sense // intron // 5 /// ENST00000547701 // sense // intron // 5 /// ENST00000548823 // sense // intron // 2 /// ENST00000549039 // sense // intron // 1 /// ENST00000550144 // sense // intron // 4 /// ENST00000551594 // sense // intron // 5 /// OTTHUMT00000409353 // sense // intron // 5 /// OTTHUMT00000409354 // sense // intron // 2 /// OTTHUMT00000409357 // sense // intron // …	---	hsa-miR-26a-2-3p	hsa-miR-26a-2-3p	hsa-miR-26a-2-3p
20501197	-1.96626	10.4392	10.9383	9.96287	10.9383	9.96287	P	P	0	miRNA-4_0	Homo sapiens	2013-12-03	miRNA	miRBase	hsa-miR-361-5p	chrX:85158686-85158707 (-)	22	UUAUCAGAAUCUCCAGGGGUAC	MIMAT0000703_st	MIMAT0000703	ENST00000357749 // sense // intron // 9 /// ENST00000467744 // sense // intron // 2 /// ENST00000537751 // sense // intron // 6 /// OTTHUMT00000057396 // sense // intron // 9 /// OTTHUMT00000057399 // sense // intron // 2	---	hsa-miR-361-5p	hsa-miR-361-5p	hsa-miR-361-5p
20501198	1.17623	1.6611	1.54814	1.78231	1.54814	1.78231	A	P	1	miRNA-4_0	Homo sapiens	2013-12-03	miRNA	miRBase	hsa-miR-361-3p	chrX:85158646-85158668 (-)	23	UCCCCCAGGUGUGAUUCUGAUUU	MIMAT0004682_st	MIMAT0004682	ENST00000357749 // sense // intron // 9 /// ENST00000467744 // sense // intron // 2 /// ENST00000537751 // sense // intron // 6 /// OTTHUMT00000057396 // sense // intron // 9 /// OTTHUMT00000057399 // sense // intron // 2	---	hsa-miR-361-3p	hsa-miR-361-3p	hsa-miR-361-3p
20501201	-2.18306	6.60102	7.18818	6.06183	7.18818	6.06183	P	P	0	miRNA-4_0	Homo sapiens	2013-12-03	miRNA	miRBase	hsa-miR-362-5p	chrX:49773576-49773599 (+)	24	AAUCCUUGGAACCUAGGUGUGAGU	MIMAT0000705_st	MIMAT0000705	ENST00000376088 // sense // intron // 3 /// ENST00000376091 // sense // intron // 3 /// ENST00000482218 // sense // intron // 3 /// OTTHUMT00000056542 // sense // intron // 3 /// OTTHUMT00000056543 // sense // intron // 3 /// OTTHUMT00000109349 // sense // intron // 3	hsa-mir-188 // chrX:49768109-49768194 (+) /// hsa-mir-362 // chrX:49773572-49773636 (+) /// hsa-mir-500a // chrX:49773039-49773122 (+) /// hsa-mir-501 // chrX:49774330-49774413 (+) /// hsa-mir-502 // chrX:49779206-49779291 (+) /// hsa-mir-532 // chrX:49767754-49767844 (+) /// hsa-mir-660 // chrX:49777849-49777945 (+) /// hsa-mir-500b // chrX:49775280-49775358 (+)	hsa-miR-362-5p	hsa-miR-362-5p	hsa-miR-362-5p
20501202	-1.34338	1.3211	1.55109	1.12522	1.55109	1.12522	P	A	1	miRNA-4_0	Homo sapiens	2013-12-03	miRNA	miRBase	hsa-miR-362-3p	chrX:49773613-49773634 (+)	22	AACACACCUAUUCAAGGAUUCA	MIMAT0004683_st	MIMAT0004683	ENST00000376088 // sense // intron // 3 /// ENST00000376091 // sense // intron // 3 /// ENST00000482218 // sense // intron // 3 /// OTTHUMT00000056542 // sense // intron // 3 /// OTTHUMT00000056543 // sense // intron // 3 /// OTTHUMT00000109349 // sense // intron // 3	hsa-mir-188 // chrX:49768109-49768194 (+) /// hsa-mir-362 // chrX:49773572-49773636 (+) /// hsa-mir-500a // chrX:49773039-49773122 (+) /// hsa-mir-501 // chrX:49774330-49774413 (+) /// hsa-mir-502 // chrX:49779206-49779291 (+) /// hsa-mir-532 // chrX:49767754-49767844 (+) /// hsa-mir-660 // chrX:49777849-49777945 (+) /// hsa-mir-500b // chrX:49775280-49775358 (+)	hsa-miR-362-3p	hsa-miR-362-3p	hsa-miR-362-3p
20501205	1.49751	1.08554	0.83266	1.41523	0.83266	1.41523	A	A	2	miRNA-4_0	Homo sapiens	2013-12-03	miRNA	miRBase	hsa-miR-363-5p	chrX:133303455-133303476 (-)	22	CGGGUGGAUCACGAUGCAAUUU	MIMAT0003385_st	MIMAT0003385	---	hsa-mir-19b-2 // chrX:133303701-133303796 (-) /// hsa-mir-92a-2 // chrX:133303568-133303642 (-) /// hsa-mir-106a // chrX:133304228-133304308 (-) /// hsa-mir-363 // chrX:133303408-133303482 (-) /// hsa-mir-18b // chrX:133304071-133304141 (-) /// hsa-mir-20b // chrX:133303839-133303907 (-)	hsa-miR-363-5p	hsa-miR-363-5p	hsa-miR-363-5p
20501206	-1.38056	2.71662	2.95918	2.49393	2.95918	2.49393	P	P	0	miRNA-4_0	Homo sapiens	2013-12-03	miRNA	miRBase	hsa-miR-363-3p	chrX:133303412-133303433 (-)	22	AAUUGCACGGUAUCCAUCUGUA	MIMAT0000707_st	MIMAT0000707	---	hsa-mir-19b-2 // chrX:133303701-133303796 (-) /// hsa-mir-92a-2 // chrX:133303568-133303642 (-) /// hsa-mir-106a // chrX:133304228-133304308 (-) /// hsa-mir-363 // chrX:133303408-133303482 (-) /// hsa-mir-18b // chrX:133304071-133304141 (-) /// hsa-mir-20b // chrX:133303839-133303907 (-)	hsa-miR-363-3p	hsa-miR-363-3p	hsa-miR-363-3p
20501209	-1.9561	4.52293	5.03274	4.06476	5.03274	4.06476	P	P	0	miRNA-4_0	Homo sapiens	2013-12-03	miRNA	miRBase	hsa-miR-365a-5p	chr16:14403157-14403179 (+)	23	AGGGACUUUUGGGGGCAGAUGUG	MIMAT0009199_st	MIMAT0009199	ENST00000570945 // sense // intron // 1 /// ENST00000571639 // sense // intron // 1 /// OTTHUMT00000436878 // sense // intron // 1 /// OTTHUMT00000436879 // sense // intron // 1	hsa-mir-365a // chr16:14403142-14403228 (+) /// hsa-mir-193b // chr16:14397824-14397906 (+)	hsa-miR-365a-5p	hsa-miR-365a-5p	hsa-miR-365a-5p
20501210	-1.8005	1.44757	1.93265	1.08425	1.93265	1.08425	A	A	2	miRNA-4_0	Homo sapiens	2013-12-03	miRNA	miRBase	hsa-miR-365a-3p	chr16:14403197-14403218 (+)	22	UAAUGCCCCUAAAAAUCCUUAU	MIMAT0000710_st	MIMAT0000710	ENST00000570945 // sense // intron // 1 /// ENST00000571639 // sense // intron // 1 /// OTTHUMT00000436878 // sense // intron // 1 /// OTTHUMT00000436879 // sense // intron // 1	hsa-mir-365a // chr16:14403142-14403228 (+) /// hsa-mir-193b // chr16:14397824-14397906 (+)	hsa-miR-365a-3p	hsa-miR-365a-3p	hsa-miR-365a-3p
20501213	1	2.48643	2.48643	2.48643	2.48643	2.48643	P	P	0	miRNA-4_0	Homo sapiens	2013-12-03	miRNA	miRBase	hsa-miR-365b-5p	chr17:29902458-29902479 (+)	22	AGGGACUUUCAGGGGCAGCUGU	MIMAT0022833_st	MIMAT0022833	ENST00000412403 // sense // 3UTR // 3 /// OTTHUMT00000256194 // sense // 3UTR // 3	hsa-mir-365b // chr17:29902430-29902540 (+) /// hsa-mir-4725 // chr17:29902288-29902377 (+)	hsa-miR-365b-5p	hsa-miR-365b-5p	hsa-miR-365b-5p
20501214	-1.8005	1.44757	1.93265	1.08425	1.93265	1.08425	A	A	2	miRNA-4_0	Homo sapiens	2013-12-03	miRNA	miRBase	hsa-miR-365b-3p	chr17:29902497-29902518 (+)	22	UAAUGCCCCUAAAAAUCCUUAU	MIMAT0022834_st	MIMAT0022834	ENST00000412403 // sense // 3UTR // 3 /// OTTHUMT00000256194 // sense // 3UTR // 3	hsa-mir-365b // chr17:29902430-29902540 (+) /// hsa-mir-4725 // chr17:29902288-29902377 (+)	hsa-miR-365b-3p	hsa-miR-365b-3p	hsa-miR-365b-3p
20501215	1.15434	0.992145	0.893998	1.10107	0.893998	1.10107	A	A	2	miRNA-4_0	Homo sapiens	2013-12-03	miRNA	miRBase	hsa-miR-302b-5p	chr4:113569682-113569703 (-)	22	ACUUUAACAUGGAAGUGCUUUC	MIMAT0000714_st	MIMAT0000714	ENST00000324052 // antisense // intron // 8 /// ENST00000344442 // antisense // intron // 8 /// ENST00000505215 // sense // intron // 1 /// ENST00000509061 // antisense // intron // 10 /// ENST00000509622 // antisense // intron // 8 /// ENST00000509938 // sense // intron // 1 /// ENST00000510655 // sense // intron // 2 /// ENST00000511529 // antisense // intron // 2 /// ENST00000513553 // antisen…	hsa-mir-302a // chr4:113569339-113569407 (-) /// hsa-mir-302b // chr4:113569641-113569713 (-) /// hsa-mir-302c // chr4:113569519-113569586 (-) /// hsa-mir-302d // chr4:113569160-113569227 (-) /// hsa-mir-367 // chr4:113569030-113569097 (-)	hsa-miR-302b-5p	hsa-miR-302b-5p	hsa-miR-302b-5p
20501216	-1.26627	1.54171	1.72138	1.38079	1.72138	1.38079	P	A	1	miRNA-4_0	Homo sapiens	2013-12-03	miRNA	miRBase	hsa-miR-302b-3p	chr4:113569645-113569667 (-)	23	UAAGUGCUUCCAUGUUUUAGUAG	MIMAT0000715_st	MIMAT0000715	ENST00000324052 // antisense // intron // 8 /// ENST00000344442 // antisense // intron // 8 /// ENST00000505215 // sense // intron // 1 /// ENST00000509061 // antisense // intron // 10 /// ENST00000509622 // antisense // intron // 8 /// ENST00000509938 // sense // intron // 1 /// ENST00000510655 // sense // intron // 2 /// ENST00000511529 // antisense // intron // 2 /// ENST00000513553 // antisen…	hsa-mir-302a // chr4:113569339-113569407 (-) /// hsa-mir-302b // chr4:113569641-113569713 (-) /// hsa-mir-302c // chr4:113569519-113569586 (-) /// hsa-mir-302d // chr4:113569160-113569227 (-) /// hsa-mir-367 // chr4:113569030-113569097 (-)	hsa-miR-302b-3p	hsa-miR-302b-3p	hsa-miR-302b-3p
20501217	1.36327	1.30164	1.09716	1.54424	1.09716	1.54424	A	A	2	miRNA-4_0	Homo sapiens	2013-12-03	miRNA	miRBase	hsa-miR-302c-5p	chr4:113569558-113569579 (-)	22	UUUAACAUGGGGGUACCUGCUG	MIMAT0000716_st	MIMAT0000716	ENST00000324052 // antisense // intron // 8 /// ENST00000344442 // antisense // intron // 8 /// ENST00000505215 // sense // intron // 1 /// ENST00000509061 // antisense // intron // 10 /// ENST00000509622 // antisense // intron // 8 /// ENST00000509938 // sense // intron // 1 /// ENST00000510655 // sense // intron // 2 /// ENST00000511529 // antisense // intron // 2 /// ENST00000513553 // antisen…	hsa-mir-302a // chr4:113569339-113569407 (-) /// hsa-mir-302b // chr4:113569641-113569713 (-) /// hsa-mir-302c // chr4:113569519-113569586 (-) /// hsa-mir-302d // chr4:113569160-113569227 (-) /// hsa-mir-367 // chr4:113569030-113569097 (-)	hsa-miR-302c-5p	hsa-miR-302c-5p	hsa-miR-302c-5p
20501218	-1.37787	0.77607	1.041	0.578561	1.041	0.578561	A	A	2	miRNA-4_0	Homo sapiens	2013-12-03	miRNA	miRBase	hsa-miR-302c-3p	chr4:113569522-113569544 (-)	23	UAAGUGCUUCCAUGUUUCAGUGG	MIMAT0000717_st	MIMAT0000717	ENST00000324052 // antisense // intron // 8 /// ENST00000344442 // antisense // intron // 8 /// ENST00000505215 // sense // intron // 1 /// ENST00000509061 // antisense // intron // 10 /// ENST00000509622 // antisense // intron // 8 /// ENST00000509938 // sense // intron // 1 /// ENST00000510655 // sense // intron // 2 /// ENST00000511529 // antisense // intron // 2 /// ENST00000513553 // antisen…	hsa-mir-302a // chr4:113569339-113569407 (-) /// hsa-mir-302b // chr4:113569641-113569713 (-) /// hsa-mir-302c // chr4:113569519-113569586 (-) /// hsa-mir-302d // chr4:113569160-113569227 (-) /// hsa-mir-367 // chr4:113569030-113569097 (-)	hsa-miR-302c-3p	hsa-miR-302c-3p	hsa-miR-302c-3p
20501219	1.17623	1.10072	0.989847	1.22402	0.989847	1.22402	A	A	2	miRNA-4_0	Homo sapiens	2013-12-03	miRNA	miRBase	hsa-miR-302d-5p	chr4:113569201-113569222 (-)	22	ACUUUAACAUGGAGGCACUUGC	MIMAT0004685_st	MIMAT0004685	ENST00000324052 // antisense // intron // 8 /// ENST00000344442 // antisense // intron // 8 /// ENST00000505215 // sense // intron // 1 /// ENST00000509061 // antisense // intron // 10 /// ENST00000509622 // antisense // intron // 8 /// ENST00000509938 // sense // intron // 1 /// ENST00000510655 // sense // intron // 2 /// ENST00000511529 // antisense // intron // 2 /// ENST00000513553 // antisen…	hsa-mir-302a // chr4:113569339-113569407 (-) /// hsa-mir-302b // chr4:113569641-113569713 (-) /// hsa-mir-302c // chr4:113569519-113569586 (-) /// hsa-mir-302d // chr4:113569160-113569227 (-) /// hsa-mir-367 // chr4:113569030-113569097 (-)	hsa-miR-302d-5p	hsa-miR-302d-5p	hsa-miR-302d-5p
20501220	1.27445	1.313	1.14967	1.49954	1.14967	1.49954	A	A	2	miRNA-4_0	Homo sapiens	2013-12-03	miRNA	miRBase	hsa-miR-302d-3p	chr4:113569162-113569184 (-)	23	UAAGUGCUUCCAUGUUUGAGUGU	MIMAT0000718_st	MIMAT0000718	ENST00000324052 // antisense // intron // 8 /// ENST00000344442 // antisense // intron // 8 /// ENST00000505215 // sense // intron // 1 /// ENST00000509061 // antisense // intron // 10 /// ENST00000509622 // antisense // intron // 8 /// ENST00000509938 // sense // intron // 1 /// ENST00000510655 // sense // intron // 2 /// ENST00000511529 // antisense // intron // 2 /// ENST00000513553 // antisen…	hsa-mir-302a // chr4:113569339-113569407 (-) /// hsa-mir-302b // chr4:113569641-113569713 (-) /// hsa-mir-302c // chr4:113569519-113569586 (-) /// hsa-mir-302d // chr4:113569160-113569227 (-) /// hsa-mir-367 // chr4:113569030-113569097 (-)	hsa-miR-302d-3p	hsa-miR-302d-3p	hsa-miR-302d-3p
20501221	1.85101	1.00751	0.65691	1.54522	0.65691	1.54522	A	A	2	miRNA-4_0	Homo sapiens	2013-12-03	miRNA	miRBase	hsa-miR-367-5p	chr4:113569071-113569092 (-)	22	ACUGUUGCUAAUAUGCAACUCU	MIMAT0004686_st	MIMAT0004686	ENST00000324052 // antisense // intron // 8 /// ENST00000344442 // antisense // intron // 8 /// ENST00000505215 // sense // intron // 1 /// ENST00000509061 // antisense // intron // 10 /// ENST00000509622 // antisense // intron // 8 /// ENST00000509938 // sense // intron // 1 /// ENST00000510655 // sense // intron // 2 /// ENST00000511529 // antisense // intron // 2 /// ENST00000513553 // antisen…	hsa-mir-302a // chr4:113569339-113569407 (-) /// hsa-mir-302b // chr4:113569641-113569713 (-) /// hsa-mir-302c // chr4:113569519-113569586 (-) /// hsa-mir-302d // chr4:113569160-113569227 (-) /// hsa-mir-367 // chr4:113569030-113569097 (-)	hsa-miR-367-5p	hsa-miR-367-5p	hsa-miR-367-5p
20501222	1.42072	0.914574	0.695696	1.20232	0.695696	1.20232	A	A	2	miRNA-4_0	Homo sapiens	2013-12-03	miRNA	miRBase	hsa-miR-367-3p	chr4:113569033-113569054 (-)	22	AAUUGCACUUUAGCAAUGGUGA	MIMAT0000719_st	MIMAT0000719	ENST00000324052 // antisense // intron // 8 /// ENST00000344442 // antisense // intron // 8 /// ENST00000505215 // sense // intron // 1 /// ENST00000509061 // antisense // intron // 10 /// ENST00000509622 // antisense // intron // 8 /// ENST00000509938 // sense // intron // 1 /// ENST00000510655 // sense // intron // 2 /// ENST00000511529 // antisense // intron // 2 /// ENST00000513553 // antisen…	hsa-mir-302a // chr4:113569339-113569407 (-) /// hsa-mir-302b // chr4:113569641-113569713 (-) /// hsa-mir-302c // chr4:113569519-113569586 (-) /// hsa-mir-302d // chr4:113569160-113569227 (-) /// hsa-mir-367 // chr4:113569030-113569097 (-)	hsa-miR-367-3p	hsa-miR-367-3p	hsa-miR-367-3p
20501223	1.537	1.18105	0.911009	1.53113	0.911009	1.53113	A	P	1	miRNA-4_0	Homo sapiens	2013-12-03	miRNA	miRBase	hsa-miR-376c-5p	chr14:101506031-101506051 (+)	21	GGUGGAUAUUCCUUCUAUGUU	MIMAT0022861_st	MIMAT0022861	---	hsa-mir-376c // chr14:101506027-101506092 (+) /// hsa-mir-376a-1 // chr14:101507119-101507186 (+) /// hsa-mir-381 // chr14:101512257-101512331 (+) /// hsa-mir-376b // chr14:101506773-101506872 (+) /// hsa-mir-495 // chr14:101500092-101500173 (+) /// hsa-mir-539 // chr14:101513658-101513735 (+) /// hsa-mir-544a // chr14:101514995-101515085 (+) /// hsa-mir-376a-2 // chr14:101506406-101506485 (+) //…	hsa-miR-376c-5p	hsa-miR-376c-5p	hsa-miR-376c-5p
20501224	-1.17143	1.14473	1.26454	1.03627	1.26454	1.03627	A	A	2	miRNA-4_0	Homo sapiens	2013-12-03	miRNA	miRBase	hsa-miR-376c-3p	chr14:101506069-101506089 (+)	21	AACAUAGAGGAAAUUCCACGU	MIMAT0000720_st	MIMAT0000720	---	hsa-mir-376c // chr14:101506027-101506092 (+) /// hsa-mir-376a-1 // chr14:101507119-101507186 (+) /// hsa-mir-381 // chr14:101512257-101512331 (+) /// hsa-mir-376b // chr14:101506773-101506872 (+) /// hsa-mir-495 // chr14:101500092-101500173 (+) /// hsa-mir-539 // chr14:101513658-101513735 (+) /// hsa-mir-544a // chr14:101514995-101515085 (+) /// hsa-mir-376a-2 // chr14:101506406-101506485 (+) //…	hsa-miR-376c-3p	hsa-miR-376c-3p	hsa-miR-376c-3p
20501225	-1.49751	0.954057	1.28882	0.706249	1.28882	0.706249	A	A	2	miRNA-4_0	Homo sapiens	2013-12-03	miRNA	miRBase	hsa-miR-369-5p	chr14:101531943-101531964 (+)	22	AGAUCGACCGUGUUAUAUUCGC	MIMAT0001621_st	MIMAT0001621	ENST00000362155 // sense // exon // 1	hsa-mir-154 // chr14:101526092-101526175 (+) /// hsa-mir-369 // chr14:101531935-101532004 (+) /// hsa-mir-377 // chr14:101528387-101528455 (+) /// hsa-mir-409 // chr14:101531637-101531715 (+) /// hsa-mir-412 // chr14:101531784-101531874 (+) /// hsa-mir-410 // chr14:101532249-101532328 (+) /// hsa-mir-496 // chr14:101526910-101527011 (+) /// hsa-mir-656 // chr14:101533061-101533138 (+) /// hsa-mir…	hsa-miR-369-5p	hsa-miR-369-5p	hsa-miR-369-5p
20501226	-1.25299	1.08898	1.26375	0.938378	1.26375	0.938378	A	A	2	miRNA-4_0	Homo sapiens	2013-12-03	miRNA	miRBase	hsa-miR-369-3p	chr14:101531978-101531998 (+)	21	AAUAAUACAUGGUUGAUCUUU	MIMAT0000721_st	MIMAT0000721	ENST00000362155 // sense // exon // 1	hsa-mir-154 // chr14:101526092-101526175 (+) /// hsa-mir-369 // chr14:101531935-101532004 (+) /// hsa-mir-377 // chr14:101528387-101528455 (+) /// hsa-mir-409 // chr14:101531637-101531715 (+) /// hsa-mir-412 // chr14:101531784-101531874 (+) /// hsa-mir-410 // chr14:101532249-101532328 (+) /// hsa-mir-496 // chr14:101526910-101527011 (+) /// hsa-mir-656 // chr14:101533061-101533138 (+) /// hsa-mir…	hsa-miR-369-3p	hsa-miR-369-3p	hsa-miR-369-3p
20501227	-1.49751	0.782406	1.12615	0.543586	1.12615	0.543586	A	A	2	miRNA-4_0	Homo sapiens	2013-12-03	miRNA	miRBase	hsa-miR-370-5p	chr14:101377488-101377509 (+)	22	CAGGUCACGUCUCUGCAGUUAC	MIMAT0026483_st	MIMAT0026483	ENST00000553465 // sense // intron // 5 /// ENST00000556475 // sense // intron // 2 /// OTTHUMT00000414501 // sense // intron // 5 /// OTTHUMT00000414503 // sense // intron // 2	---	hsa-miR-370-5p	hsa-miR-370-5p	hsa-miR-370-5p
20501228	1	1.41132	1.41132	1.41132	1.41132	1.41132	A	A	2	miRNA-4_0	Homo sapiens	2013-12-03	miRNA	miRBase	hsa-miR-370-3p	chr14:101377523-101377544 (+)	22	GCCUGCUGGGGUGGAACCUGGU	MIMAT0000722_st	MIMAT0000722	ENST00000553465 // sense // intron // 5 /// ENST00000556475 // sense // intron // 2 /// OTTHUMT00000414501 // sense // intron // 5 /// OTTHUMT00000414503 // sense // intron // 2	---	hsa-miR-370-3p	hsa-miR-370-3p	hsa-miR-370-3p
20501229	-1.89891	3.9387	4.42835	3.50318	4.42835	3.50318	P	P	0	miRNA-4_0	Homo sapiens	2013-12-03	miRNA	miRBase	hsa-miR-371a-5p	chr19:54290934-54290953 (+)	20	ACUCAAACUGUGGGGGCACU	MIMAT0004687_st	MIMAT0004687	ENST00000595160 // antisense // exon // 2 /// OTTHUMT00000465677 // antisense // exon // 2	hsa-mir-371a // chr19:54290929-54290995 (+) /// hsa-mir-372 // chr19:54291144-54291210 (+) /// hsa-mir-373 // chr19:54291959-54292027 (+) /// hsa-mir-371b // chr19:54290931-54290996 (-)	hsa-miR-371a-5p	hsa-miR-371a-5p	hsa-miR-371a-5p
20501230	1.17143	1.20507	1.09633	1.3246	1.09633	1.3246	A	A	2	miRNA-4_0	Homo sapiens	2013-12-03	miRNA	miRBase	hsa-miR-371a-3p	chr19:54290970-54290992 (+)	23	AAGUGCCGCCAUCUUUUGAGUGU	MIMAT0000723_st	MIMAT0000723	ENST00000595160 // antisense // exon // 2 /// OTTHUMT00000465677 // antisense // exon // 2	hsa-mir-371a // chr19:54290929-54290995 (+) /// hsa-mir-372 // chr19:54291144-54291210 (+) /// hsa-mir-373 // chr19:54291959-54292027 (+) /// hsa-mir-371b // chr19:54290931-54290996 (-)	hsa-miR-371a-3p	hsa-miR-371a-3p	hsa-miR-371a-3p
20501231	-1.15434	1.03518	1.14388	0.93681	1.14388	0.93681	A	A	2	miRNA-4_0	Homo sapiens	2013-12-03	miRNA	miRBase	hsa-miR-372-5p	chr19:54291149-54291171 (+)	23	CCUCAAAUGUGGAGCACUAUUCU	MIMAT0026484_st	MIMAT0026484	ENST00000595160 // antisense // exon // 1 /// OTTHUMT00000465677 // antisense // exon // 1	hsa-mir-371a // chr19:54290929-54290995 (+) /// hsa-mir-372 // chr19:54291144-54291210 (+) /// hsa-mir-373 // chr19:54291959-54292027 (+) /// hsa-mir-371b // chr19:54290931-54290996 (-)	hsa-miR-372-5p	hsa-miR-372-5p	hsa-miR-372-5p
20501232	-2.55273	2.01062	2.79724	1.4452	2.79724	1.4452	P	A	1	miRNA-4_0	Homo sapiens	2013-12-03	miRNA	miRBase	hsa-miR-372-3p	chr19:54291185-54291207 (+)	23	AAAGUGCUGCGACAUUUGAGCGU	MIMAT0000724_st	MIMAT0000724	ENST00000595160 // antisense // exon // 1 /// OTTHUMT00000465677 // antisense // exon // 1	hsa-mir-371a // chr19:54290929-54290995 (+) /// hsa-mir-372 // chr19:54291144-54291210 (+) /// hsa-mir-373 // chr19:54291959-54292027 (+) /// hsa-mir-371b // chr19:54290931-54290996 (-)	hsa-miR-372-3p	hsa-miR-372-3p	hsa-miR-372-3p
20501233	-1.34338	2.38793	2.61034	2.18447	2.61034	2.18447	P	A	1	miRNA-4_0	Homo sapiens	2013-12-03	miRNA	miRBase	hsa-miR-373-5p	chr19:54291964-54291985 (+)	22	ACUCAAAAUGGGGGCGCUUUCC	MIMAT0000725_st	MIMAT0000725	---	hsa-mir-371a // chr19:54290929-54290995 (+) /// hsa-mir-372 // chr19:54291144-54291210 (+) /// hsa-mir-373 // chr19:54291959-54292027 (+) /// hsa-mir-371b // chr19:54290931-54290996 (-)	hsa-miR-373-5p	hsa-miR-373-5p	hsa-miR-373-5p
20501234	-2.0305	2.36905	2.93444	1.9126	2.93444	1.9126	P	P	0	miRNA-4_0	Homo sapiens	2013-12-03	miRNA	miRBase	hsa-miR-373-3p	chr19:54292002-54292024 (+)	23	GAAGUGCUUCGAUUUUGGGGUGU	MIMAT0000726_st	MIMAT0000726	---	hsa-mir-371a // chr19:54290929-54290995 (+) /// hsa-mir-372 // chr19:54291144-54291210 (+) /// hsa-mir-373 // chr19:54291959-54292027 (+) /// hsa-mir-371b // chr19:54290931-54290996 (-)	hsa-miR-373-3p	hsa-miR-373-3p	hsa-miR-373-3p
20501235	-2.0305	1.64381	2.2323	1.21047	2.2323	1.21047	P	A	1	miRNA-4_0	Homo sapiens	2013-12-03	miRNA	miRBase	hsa-miR-374a-5p	chrX:73507160-73507181 (-)	22	UUAUAAUACAACCUGAUAAGUG	MIMAT0000727_st	MIMAT0000727	ENST00000418855 // sense // intron // 1 /// ENST00000423992 // sense // intron // 1 /// ENST00000429124 // sense // intron // 1 /// ENST00000430772 // sense // intron // 1 /// ENST00000455395 // sense // intron // 1 /// ENST00000602420 // sense // intron // 1 /// ENST00000602576 // sense // intron // 1 /// ENST00000602776 // sense // intron // 1 /// ENST00000602812 // sense // intron // 1 /// ENS…	hsa-mir-374a // chrX:73507121-73507192 (-) /// hsa-mir-545 // chrX:73506939-73507044 (-)	hsa-miR-374a-5p	hsa-miR-374a-5p	hsa-miR-374a-5p
20501236	1.29729	1.31123	1.13685	1.51235	1.13685	1.51235	A	P	1	miRNA-4_0	Homo sapiens	2013-12-03	miRNA	miRBase	hsa-miR-374a-3p	chrX:73507130-73507151 (-)	22	CUUAUCAGAUUGUAUUGUAAUU	MIMAT0004688_st	MIMAT0004688	ENST00000418855 // sense // intron // 1 /// ENST00000423992 // sense // intron // 1 /// ENST00000429124 // sense // intron // 1 /// ENST00000430772 // sense // intron // 1 /// ENST00000455395 // sense // intron // 1 /// ENST00000602420 // sense // intron // 1 /// ENST00000602576 // sense // intron // 1 /// ENST00000602776 // sense // intron // 1 /// ENST00000602812 // sense // intron // 1 /// ENS…	hsa-mir-374a // chrX:73507121-73507192 (-) /// hsa-mir-545 // chrX:73506939-73507044 (-)	hsa-miR-374a-3p	hsa-miR-374a-3p	hsa-miR-374a-3p
20501237	-1.37787	1.50834	1.75718	1.29473	1.75718	1.29473	A	A	2	miRNA-4_0	Homo sapiens	2013-12-03	miRNA	miRBase	hsa-miR-375	chr2:219866370-219866391 (-)	22	UUUGUUCGUUCGGCUCGCGUGA	MIMAT0000728_st	MIMAT0000728	ENST00000362103 // sense // exon // 1	---	hsa-miR-375	hsa-miR-375	hsa-miR-375
20501238	-1.36327	1.30561	1.54814	1.10107	1.54814	1.10107	P	A	1	miRNA-4_0	Homo sapiens	2013-12-03	miRNA	miRBase	hsa-miR-376a-5p	chr14:101507125-101507146 (+)	22	GUAGAUUCUCCUUCUAUGAGUA	MIMAT0003386_st	MIMAT0003386	ENST00000584362 // sense // exon // 1	hsa-mir-376c // chr14:101506027-101506092 (+) /// hsa-mir-376a-1 // chr14:101507119-101507186 (+) /// hsa-mir-381 // chr14:101512257-101512331 (+) /// hsa-mir-376b // chr14:101506773-101506872 (+) /// hsa-mir-495 // chr14:101500092-101500173 (+) /// hsa-mir-539 // chr14:101513658-101513735 (+) /// hsa-mir-544a // chr14:101514995-101515085 (+) /// hsa-mir-376a-2 // chr14:101506406-101506485 (+) //…	hsa-miR-376a-5p	hsa-miR-376a-5p	hsa-miR-376a-5p
20501239	-1.15434	1.40752	1.51486	1.30779	1.51486	1.30779	A	P	1	miRNA-4_0	Homo sapiens	2013-12-03	miRNA	miRBase	hsa-miR-376a-3p	chr14:101506455-101506475 (+) // chr14:101507162-101507182 (+)	21	AUCAUAGAGGAAAAUCCACGU	MIMAT0000729_st	MIMAT0000729	---	hsa-mir-376c // chr14:101506027-101506092 (+) /// hsa-mir-376a-1 // chr14:101507119-101507186 (+) /// hsa-mir-381 // chr14:101512257-101512331 (+) /// hsa-mir-376b // chr14:101506773-101506872 (+) /// hsa-mir-495 // chr14:101500092-101500173 (+) /// hsa-mir-539 // chr14:101513658-101513735 (+) /// hsa-mir-544a // chr14:101514995-101515085 (+) /// hsa-mir-376a-2 // chr14:101506406-101506485 (+) //…	hsa-miR-376a-3p	hsa-miR-376a-3p	hsa-miR-376a-3p
20501240	1	0.919183	0.919183	0.919183	0.919183	0.919183	A	A	2	miRNA-4_0	Homo sapiens	2013-12-03	miRNA	miRBase	hsa-miR-377-5p	chr14:101528393-101528414 (+)	22	AGAGGUUGCCCUUGGUGAAUUC	MIMAT0004689_st	MIMAT0004689	ENST00000362145 // sense // exon // 1	hsa-mir-134 // chr14:101521024-101521096 (+) /// hsa-mir-154 // chr14:101526092-101526175 (+) /// hsa-mir-369 // chr14:101531935-101532004 (+) /// hsa-mir-377 // chr14:101528387-101528455 (+) /// hsa-mir-382 // chr14:101520643-101520718 (+) /// hsa-mir-409 // chr14:101531637-101531715 (+) /// hsa-mir-412 // chr14:101531784-101531874 (+) /// hsa-mir-410 // chr14:101532249-101532328 (+) /// hsa-mir…	hsa-miR-377-5p	hsa-miR-377-5p	hsa-miR-377-5p
20501241	-1.12399	0.641578	0.731409	0.56278	0.731409	0.56278	A	A	2	miRNA-4_0	Homo sapiens	2013-12-03	miRNA	miRBase	hsa-miR-377-3p	chr14:101528431-101528452 (+)	22	AUCACACAAAGGCAACUUUUGU	MIMAT0000730_st	MIMAT0000730	ENST00000362145 // sense // exon // 1	hsa-mir-134 // chr14:101521024-101521096 (+) /// hsa-mir-154 // chr14:101526092-101526175 (+) /// hsa-mir-369 // chr14:101531935-101532004 (+) /// hsa-mir-377 // chr14:101528387-101528455 (+) /// hsa-mir-382 // chr14:101520643-101520718 (+) /// hsa-mir-409 // chr14:101531637-101531715 (+) /// hsa-mir-412 // chr14:101531784-101531874 (+) /// hsa-mir-410 // chr14:101532249-101532328 (+) /// hsa-mir…	hsa-miR-377-3p	hsa-miR-377-3p	hsa-miR-377-3p
20501242	1.14536	2.60764	2.51157	2.70737	2.51157	2.70737	P	P	0	miRNA-4_0	Homo sapiens	2013-12-03	miRNA	miRBase	hsa-miR-378a-5p	chr5:149112392-149112413 (+)	22	CUCCUGACUCCAGGUCCUGUGU	MIMAT0000731_st	MIMAT0000731	ENST00000309241 // sense // intron // 1 /// ENST00000360453 // sense // intron // 1 /// ENST00000394320 // sense // intron // 1 /// ENST00000461780 // sense // intron // 1 /// OTTHUMT00000252334 // sense // intron // 1 /// OTTHUMT00000319317 // sense // intron // 1 /// OTTHUMT00000319319 // sense // intron // 1 /// OTTHUMT00000319320 // sense // intron // 1	---	hsa-miR-378a-5p	hsa-miR-378a-5p	hsa-miR-378a-5p
20501243	-1.76078	7.74492	8.16377	7.34755	8.16377	7.34755	P	P	0	miRNA-4_0	Homo sapiens	2013-12-03	miRNA	miRBase	hsa-miR-378a-3p	chr5:149112430-149112450 (+)	22	ACUGGACUUGGAGUCAGAAGGC	MIMAT0000732_st	MIMAT0000732	ENST00000309241 // sense // intron // 1 /// ENST00000360453 // sense // intron // 1 /// ENST00000394320 // sense // intron // 1 /// ENST00000461780 // sense // intron // 1 /// OTTHUMT00000252334 // sense // intron // 1 /// OTTHUMT00000319317 // sense // intron // 1 /// OTTHUMT00000319319 // sense // intron // 1 /// OTTHUMT00000319320 // sense // intron // 1	---	hsa-miR-378a-3p	hsa-miR-378a-3p	hsa-miR-378a-3p
20501244	1.79831	1.06969	0.727085	1.57373	0.727085	1.57373	A	A	2	miRNA-4_0	Homo sapiens	2013-12-03	miRNA	miRBase	hsa-miR-379-5p	chr14:101488408-101488428 (+)	21	UGGUAGACUAUGGAACGUAGG	MIMAT0000733_st	MIMAT0000733	ENST00000362218 // sense // exon // 1	hsa-mir-299 // chr14:101490131-101490193 (+) /// hsa-mir-379 // chr14:101488403-101488469 (+) /// hsa-mir-380 // chr14:101491354-101491414 (+) /// hsa-mir-323a // chr14:101492069-101492154 (+) /// hsa-mir-329-1 // chr14:101493122-101493201 (+) /// hsa-mir-329-2 // chr14:101493437-101493520 (+) /// hsa-mir-494 // chr14:101495971-101496051 (+) /// hsa-mir-411 // chr14:101489662-101489757 (+) /// hs…	hsa-miR-379-5p	hsa-miR-379-5p	hsa-miR-379-5p
20501245	-1.537	0.775157	1.14493	0.524808	1.14493	0.524808	A	A	2	miRNA-4_0	Homo sapiens	2013-12-03	miRNA	miRBase	hsa-miR-379-3p	chr14:101488446-101488467 (+)	22	UAUGUAACAUGGUCCACUAACU	MIMAT0004690_st	MIMAT0004690	ENST00000362218 // sense // exon // 1	hsa-mir-299 // chr14:101490131-101490193 (+) /// hsa-mir-379 // chr14:101488403-101488469 (+) /// hsa-mir-380 // chr14:101491354-101491414 (+) /// hsa-mir-323a // chr14:101492069-101492154 (+) /// hsa-mir-329-1 // chr14:101493122-101493201 (+) /// hsa-mir-329-2 // chr14:101493437-101493520 (+) /// hsa-mir-494 // chr14:101495971-101496051 (+) /// hsa-mir-411 // chr14:101489662-101489757 (+) /// hs…	hsa-miR-379-3p	hsa-miR-379-3p	hsa-miR-379-3p
20501246	1.13386	0.602344	0.5185	0.699745	0.5185	0.699745	A	A	2	miRNA-4_0	Homo sapiens	2013-12-03	miRNA	miRBase	hsa-miR-380-5p	chr14:101491358-101491379 (+)	22	UGGUUGACCAUAGAACAUGCGC	MIMAT0000734_st	MIMAT0000734	ENST00000362112 // antisense // exon // 1	hsa-mir-299 // chr14:101490131-101490193 (+) /// hsa-mir-379 // chr14:101488403-101488469 (+) /// hsa-mir-380 // chr14:101491354-101491414 (+) /// hsa-mir-323a // chr14:101492069-101492154 (+) /// hsa-mir-329-1 // chr14:101493122-101493201 (+) /// hsa-mir-329-2 // chr14:101493437-101493520 (+) /// hsa-mir-494 // chr14:101495971-101496051 (+) /// hsa-mir-495 // chr14:101500092-101500173 (+) /// hs…	hsa-miR-380-5p	hsa-miR-380-5p	hsa-miR-380-5p
20501247	1	1.31987	1.31987	1.31987	1.31987	1.31987	A	A	2	miRNA-4_0	Homo sapiens	2013-12-03	miRNA	miRBase	hsa-miR-380-3p	chr14:101491393-101491414 (+)	22	UAUGUAAUAUGGUCCACAUCUU	MIMAT0000735_st	MIMAT0000735	ENST00000362112 // antisense // exon // 1	hsa-mir-299 // chr14:101490131-101490193 (+) /// hsa-mir-379 // chr14:101488403-101488469 (+) /// hsa-mir-380 // chr14:101491354-101491414 (+) /// hsa-mir-323a // chr14:101492069-101492154 (+) /// hsa-mir-329-1 // chr14:101493122-101493201 (+) /// hsa-mir-329-2 // chr14:101493437-101493520 (+) /// hsa-mir-494 // chr14:101495971-101496051 (+) /// hsa-mir-495 // chr14:101500092-101500173 (+) /// hs…	hsa-miR-380-3p	hsa-miR-380-3p	hsa-miR-380-3p
20501248	-1.13386	0.895833	0.991028	0.809783	0.991028	0.809783	A	A	2	miRNA-4_0	Homo sapiens	2013-12-03	miRNA	miRBase	hsa-miR-381-5p	chr14:101512264-101512285 (+)	22	AGCGAGGUUGCCCUUUGUAUAU	MIMAT0022862_st	MIMAT0022862	ENST00000553692 // sense // intron // 1 /// OTTHUMT00000414538 // sense // intron // 1	hsa-mir-134 // chr14:101521024-101521096 (+) /// hsa-mir-376c // chr14:101506027-101506092 (+) /// hsa-mir-376a-1 // chr14:101507119-101507186 (+) /// hsa-mir-381 // chr14:101512257-101512331 (+) /// hsa-mir-382 // chr14:101520643-101520718 (+) /// hsa-mir-376b // chr14:101506773-101506872 (+) /// hsa-mir-485 // chr14:101521756-101521828 (+) /// hsa-mir-487a // chr14:101518783-101518862 (+) /// h…	hsa-miR-381-5p	hsa-miR-381-5p	hsa-miR-381-5p
20501249	1	0.987717	0.987717	0.987717	0.987717	0.987717	A	A	2	miRNA-4_0	Homo sapiens	2013-12-03	miRNA	miRBase	hsa-miR-381-3p	chr14:101512305-101512326 (+)	22	UAUACAAGGGCAAGCUCUCUGU	MIMAT0000736_st	MIMAT0000736	ENST00000553692 // sense // intron // 1 /// OTTHUMT00000414538 // sense // intron // 1	hsa-mir-134 // chr14:101521024-101521096 (+) /// hsa-mir-376c // chr14:101506027-101506092 (+) /// hsa-mir-376a-1 // chr14:101507119-101507186 (+) /// hsa-mir-381 // chr14:101512257-101512331 (+) /// hsa-mir-382 // chr14:101520643-101520718 (+) /// hsa-mir-376b // chr14:101506773-101506872 (+) /// hsa-mir-485 // chr14:101521756-101521828 (+) /// hsa-mir-487a // chr14:101518783-101518862 (+) /// h…	hsa-miR-381-3p	hsa-miR-381-3p	hsa-miR-381-3p
20501250	1	1.50845	1.50845	1.50845	1.50845	1.50845	A	A	2	miRNA-4_0	Homo sapiens	2013-12-03	miRNA	miRBase	hsa-miR-382-5p	chr14:101520653-101520674 (+)	22	GAAGUUGUUCGUGGUGGAUUCG	MIMAT0000737_st	MIMAT0000737	ENST00000385009 // antisense // exon // 1	hsa-mir-134 // chr14:101521024-101521096 (+) /// hsa-mir-154 // chr14:101526092-101526175 (+) /// hsa-mir-377 // chr14:101528387-101528455 (+) /// hsa-mir-381 // chr14:101512257-101512331 (+) /// hsa-mir-382 // chr14:101520643-101520718 (+) /// hsa-mir-485 // chr14:101521756-101521828 (+) /// hsa-mir-487a // chr14:101518783-101518862 (+) /// hsa-mir-496 // chr14:101526910-101527011 (+) /// hsa-mi…	hsa-miR-382-5p	hsa-miR-382-5p	hsa-miR-382-5p
20501251	-1.37787	1.30427	1.55583	1.09338	1.55583	1.09338	A	A	2	miRNA-4_0	Homo sapiens	2013-12-03	miRNA	miRBase	hsa-miR-382-3p	chr14:101520689-101520709 (+)	21	AAUCAUUCACGGACAACACUU	MIMAT0022697_st	MIMAT0022697	ENST00000385009 // antisense // exon // 1	hsa-mir-134 // chr14:101521024-101521096 (+) /// hsa-mir-154 // chr14:101526092-101526175 (+) /// hsa-mir-377 // chr14:101528387-101528455 (+) /// hsa-mir-381 // chr14:101512257-101512331 (+) /// hsa-mir-382 // chr14:101520643-101520718 (+) /// hsa-mir-485 // chr14:101521756-101521828 (+) /// hsa-mir-487a // chr14:101518783-101518862 (+) /// hsa-mir-496 // chr14:101526910-101527011 (+) /// hsa-mi…	hsa-miR-382-3p	hsa-miR-382-3p	hsa-miR-382-3p
20501252	1	1.21047	1.21047	1.21047	1.21047	1.21047	A	A	2	miRNA-4_0	Homo sapiens	2013-12-03	miRNA	miRBase	hsa-miR-383-5p	chr8:14710992-14711013 (-)	22	AGAUCAGAAGGUGAUUGUGGCU	MIMAT0000738_st	MIMAT0000738	ENST00000382080 // sense // intron // 1 /// OTTHUMT00000207636 // sense // intron // 1	---	hsa-miR-383-5p	hsa-miR-383-5p	hsa-miR-383-5p
20501253	-1.74476	1.2765	1.73967	0.936638	1.73967	0.936638	A	A	2	miRNA-4_0	Homo sapiens	2013-12-03	miRNA	miRBase	hsa-miR-383-3p	chr8:14710952-14710970 (-)	19	ACAGCACUGCCUGGUCAGA	MIMAT0026485_st	MIMAT0026485	ENST00000382080 // sense // intron // 1 /// OTTHUMT00000207636 // sense // intron // 1	---	hsa-miR-383-3p	hsa-miR-383-3p	hsa-miR-383-3p
20501273	1.32072	0.877761	0.699745	1.10107	0.699745	1.10107	A	A	2	miRNA-4_0	Homo sapiens	2013-12-03	miRNA	miRBase	hsa-miR-340-5p	chr5:179442361-179442382 (-)	22	UUAUAAAGCAAUGAGACUGAUU	MIMAT0004692_st	MIMAT0004692	ENST00000261947 // sense // intron // 2 /// ENST00000520911 // sense // intron // 2 /// ENST00000521389 // sense // intron // 2 /// ENST00000522208 // sense // intron // 2 /// OTTHUMT00000253499 // sense // intron // 2 /// OTTHUMT00000374204 // sense // intron // 2 /// OTTHUMT00000374205 // sense // intron // 2 /// OTTHUMT00000374206 // sense // intron // 2	---	hsa-miR-340-5p	hsa-miR-340-5p	hsa-miR-340-5p
20501274	-1.34338	0.807257	1.0478	0.621935	1.0478	0.621935	A	A	2	miRNA-4_0	Homo sapiens	2013-12-03	miRNA	miRBase	hsa-miR-340-3p	chr5:179442319-179442340 (-)	22	UCCGUCUCAGUUACUUUAUAGC	MIMAT0000750_st	MIMAT0000750	ENST00000261947 // sense // intron // 2 /// ENST00000520911 // sense // intron // 2 /// ENST00000521389 // sense // intron // 2 /// ENST00000522208 // sense // intron // 2 /// OTTHUMT00000253499 // sense // intron // 2 /// OTTHUMT00000374204 // sense // intron // 2 /// OTTHUMT00000374205 // sense // intron // 2 /// OTTHUMT00000374206 // sense // intron // 2	---	hsa-miR-340-3p	hsa-miR-340-3p	hsa-miR-340-3p
20501275	1.37787	1.53376	1.31987	1.78231	1.31987	1.78231	A	A	2	miRNA-4_0	Homo sapiens	2013-12-03	miRNA	miRBase	hsa-miR-330-5p	chr19:46142307-46142328 (-)	22	UCUCUGGGCCUGUGUCUUAGGC	MIMAT0004693_st	MIMAT0004693	ENST00000245925 // sense // intron // 1 /// ENST00000399594 // sense // intron // 4 /// ENST00000536630 // sense // intron // 4 /// ENST00000586195 // sense // intron // 1 /// ENST00000586770 // sense // 5UTR // 1 /// ENST00000587152 // sense // intron // 4 /// ENST00000588000 // sense // intron // 1 /// ENST00000588308 // sense // intron // 1 /// ENST00000588610 // sense // intron // 1 /// ENST0…	---	hsa-miR-330-5p	hsa-miR-330-5p	hsa-miR-330-5p
20501276	-2.87489	5.29189	6.10819	4.58469	6.10819	4.58469	P	P	0	miRNA-4_0	Homo sapiens	2013-12-03	miRNA	miRBase	hsa-miR-330-3p	chr19:46142267-46142289 (-)	23	GCAAAGCACACGGCCUGCAGAGA	MIMAT0000751_st	MIMAT0000751	ENST00000245925 // sense // intron // 1 /// ENST00000399594 // sense // intron // 4 /// ENST00000536630 // sense // intron // 4 /// ENST00000586195 // sense // intron // 1 /// ENST00000586770 // sense // 5UTR // 1 /// ENST00000587152 // sense // intron // 4 /// ENST00000588000 // sense // intron // 1 /// ENST00000588308 // sense // intron // 1 /// ENST00000588610 // sense // intron // 1 /// ENST0…	---	hsa-miR-330-3p	hsa-miR-330-3p	hsa-miR-330-3p
20501277	1.97616	9.21002	8.73177	9.71447	8.73177	9.71447	P	P	0	miRNA-4_0	Homo sapiens	2013-12-03	miRNA	miRBase	hsa-miR-328-5p	chr16:67236270-67236292 (-)	23	GGGGGGGCAGGAGGGGCUCAGGG	MIMAT0026486_st	MIMAT0026486	ENST00000360833 // antisense // intron // 12 /// ENST00000393997 // antisense // intron // 13 /// ENST00000477898 // antisense // intron // 12 /// OTTHUMT00000257667 // antisense // intron // 12 /// OTTHUMT00000257668 // antisense // intron // 12 /// OTTHUMT00000257669 // antisense // intron // 13	---	hsa-miR-328-5p	hsa-miR-328-5p	hsa-miR-328-5p
20501278	-1.75551	3.21504	3.64651	2.83462	3.64651	2.83462	A	A	2	miRNA-4_0	Homo sapiens	2013-12-03	miRNA	miRBase	hsa-miR-328-3p	chr16:67236230-67236251 (-)	22	CUGGCCCUCUCUGCCCUUCCGU	MIMAT0000752_st	MIMAT0000752	ENST00000360833 // antisense // intron // 12 /// ENST00000393997 // antisense // intron // 13 /// ENST00000477898 // antisense // intron // 12 /// OTTHUMT00000257667 // antisense // intron // 12 /// OTTHUMT00000257668 // antisense // intron // 12 /// OTTHUMT00000257669 // antisense // intron // 13	---	hsa-miR-328-3p	hsa-miR-328-3p	hsa-miR-328-3p
20501279	-1.1889	3.40878	3.53588	3.28625	3.53588	3.28625	P	P	0	miRNA-4_0	Homo sapiens	2013-12-03	miRNA	miRBase	hsa-miR-342-5p	chr14:100576010-100576030 (+)	21	AGGGGUGCUAUCUGUGAUUGA	MIMAT0004694_st	MIMAT0004694	ENST00000392920 // sense // intron // 3 /// ENST00000402714 // sense // intron // 3 /// ENST00000544450 // sense // intron // 3 /// ENST00000553875 // sense // intron // 4 /// ENST00000554045 // sense // intron // 3 /// ENST00000555706 // sense // intron // 4 /// ENST00000557153 // sense // intron // 3 /// ENST00000557384 // sense // intron // 2 /// OTTHUMT00000413958 // sense // intron // 3 /// …	hsa-mir-342 // chr14:100575992-100576090 (+) /// hsa-mir-151b // chr14:100575756-100575851 (-)	hsa-miR-342-5p	hsa-miR-342-5p	hsa-miR-342-5p
20501280	-2.1028	8.21192	8.76556	7.69325	8.76556	7.69325	P	P	0	miRNA-4_0	Homo sapiens	2013-12-03	miRNA	miRBase	hsa-miR-342-3p	chr14:100576052-100576074 (+)	23	UCUCACACAGAAAUCGCACCCGU	MIMAT0000753_st	MIMAT0000753	ENST00000392920 // sense // intron // 3 /// ENST00000402714 // sense // intron // 3 /// ENST00000544450 // sense // intron // 3 /// ENST00000553875 // sense // intron // 4 /// ENST00000554045 // sense // intron // 3 /// ENST00000555706 // sense // intron // 4 /// ENST00000557153 // sense // intron // 3 /// ENST00000557384 // sense // intron // 2 /// OTTHUMT00000413958 // sense // intron // 3 /// …	hsa-mir-342 // chr14:100575992-100576090 (+) /// hsa-mir-151b // chr14:100575756-100575851 (-)	hsa-miR-342-3p	hsa-miR-342-3p	hsa-miR-342-3p
20501281	-1.14413	1.60077	1.70084	1.50659	1.70084	1.50659	A	A	2	miRNA-4_0	Homo sapiens	2013-12-03	miRNA	miRBase	hsa-miR-337-5p	chr14:101340852-101340872 (+)	21	GAACGGCUUCAUACAGGAGUU	MIMAT0004695_st	MIMAT0004695	---	hsa-mir-127 // chr14:101349316-101349412 (+) /// hsa-mir-337 // chr14:101340830-101340922 (+) /// hsa-mir-431 // chr14:101347344-101347457 (+) /// hsa-mir-433 // chr14:101348223-101348315 (+) /// hsa-mir-493 // chr14:101335397-101335485 (+) /// hsa-mir-432 // chr14:101350820-101350913 (+) /// hsa-mir-665 // chr14:101341370-101341441 (+)	hsa-miR-337-5p	hsa-miR-337-5p	hsa-miR-337-5p
20501282	-1.85266	2.18224	2.67191	1.78231	2.67191	1.78231	P	P	0	miRNA-4_0	Homo sapiens	2013-12-03	miRNA	miRBase	hsa-miR-337-3p	chr14:101340890-101340911 (+)	22	CUCCUAUAUGAUGCCUUUCUUC	MIMAT0000754_st	MIMAT0000754	---	hsa-mir-127 // chr14:101349316-101349412 (+) /// hsa-mir-337 // chr14:101340830-101340922 (+) /// hsa-mir-431 // chr14:101347344-101347457 (+) /// hsa-mir-433 // chr14:101348223-101348315 (+) /// hsa-mir-493 // chr14:101335397-101335485 (+) /// hsa-mir-432 // chr14:101350820-101350913 (+) /// hsa-mir-665 // chr14:101341370-101341441 (+)	hsa-miR-337-3p	hsa-miR-337-3p	hsa-miR-337-3p
20501283	1.37334	2.25289	2.03564	2.49333	2.03564	2.49333	A	A	2	miRNA-4_0	Homo sapiens	2013-12-03	miRNA	miRBase	hsa-miR-323a-5p	chr14:101492084-101492105 (+)	22	AGGUGGUCCGUGGCGCGUUCGC	MIMAT0004696_st	MIMAT0004696	---	hsa-mir-299 // chr14:101490131-101490193 (+) /// hsa-mir-379 // chr14:101488403-101488469 (+) /// hsa-mir-380 // chr14:101491354-101491414 (+) /// hsa-mir-323a // chr14:101492069-101492154 (+) /// hsa-mir-329-1 // chr14:101493122-101493201 (+) /// hsa-mir-329-2 // chr14:101493437-101493520 (+) /// hsa-mir-494 // chr14:101495971-101496051 (+) /// hsa-mir-495 // chr14:101500092-101500173 (+) /// hs…	hsa-miR-323a-5p	hsa-miR-323a-5p	hsa-miR-323a-5p
20501284	1.36327	0.984753	0.786268	1.23334	0.786268	1.23334	A	A	2	miRNA-4_0	Homo sapiens	2013-12-03	miRNA	miRBase	hsa-miR-323a-3p	chr14:101492119-101492139 (+)	21	CACAUUACACGGUCGACCUCU	MIMAT0000755_st	MIMAT0000755	---	hsa-mir-299 // chr14:101490131-101490193 (+) /// hsa-mir-379 // chr14:101488403-101488469 (+) /// hsa-mir-380 // chr14:101491354-101491414 (+) /// hsa-mir-323a // chr14:101492069-101492154 (+) /// hsa-mir-329-1 // chr14:101493122-101493201 (+) /// hsa-mir-329-2 // chr14:101493437-101493520 (+) /// hsa-mir-494 // chr14:101495971-101496051 (+) /// hsa-mir-495 // chr14:101500092-101500173 (+) /// hs…	hsa-miR-323a-3p	hsa-miR-323a-3p	hsa-miR-323a-3p
20501285	-1.66574	2.57212	2.9664	2.23024	2.9664	2.23024	P	A	1	miRNA-4_0	Homo sapiens	2013-12-03	miRNA	miRBase	hsa-miR-326	chr11:75046152-75046171 (-)	20	CCUCUGGGCCCUUCCUCCAG	MIMAT0000756_st	MIMAT0000756	ENST00000360025 // sense // intron // 1 /// ENST00000393505 // sense // intron // 1 /// ENST00000420843 // sense // intron // 1 /// ENST00000533255 // sense // intron // 1 /// OTTHUMT00000384092 // sense // intron // 1 /// OTTHUMT00000384093 // sense // intron // 1 /// OTTHUMT00000384156 // sense // intron // 1	---	hsa-miR-326	hsa-miR-326	hsa-miR-326
20501286	-1.45924	10.7388	11.0149	10.4697	11.0149	10.4697	P	P	0	miRNA-4_0	Homo sapiens	2013-12-03	miRNA	miRBase	hsa-miR-151a-5p	chr8:141742722-141742742 (-)	21	UCGAGGAGCUCACAGUCUAGU	MIMAT0004697_st	MIMAT0004697	ENST00000340930 // sense // intron // 22 /// ENST00000395218 // sense // intron // 22 /// ENST00000517887 // sense // intron // 21 /// ENST00000518509 // sense // intron // 4 /// ENST00000519419 // sense // intron // 22 /// ENST00000519465 // sense // intron // 8 /// ENST00000519654 // sense // intron // 20 /// ENST00000519993 // sense // intron // 22 /// ENST00000521029 // sense // intron // 3 /…	---	hsa-miR-151a-5p	hsa-miR-151a-5p	hsa-miR-151a-5p
20501287	-1.84613	8.67544	9.12896	8.24445	9.12896	8.24445	P	P	0	miRNA-4_0	Homo sapiens	2013-12-03	miRNA	miRBase	hsa-miR-151a-3p	chr8:141742686-141742706 (-)	21	CUAGACUGAAGCUCCUUGAGG	MIMAT0000757_st	MIMAT0000757	ENST00000340930 // sense // intron // 22 /// ENST00000395218 // sense // intron // 22 /// ENST00000517887 // sense // intron // 21 /// ENST00000518509 // sense // intron // 4 /// ENST00000519419 // sense // intron // 22 /// ENST00000519465 // sense // intron // 8 /// ENST00000519654 // sense // intron // 20 /// ENST00000519993 // sense // intron // 22 /// ENST00000521029 // sense // intron // 3 /…	---	hsa-miR-151a-3p	hsa-miR-151a-3p	hsa-miR-151a-3p
20501288	1.32072	1.08859	0.906272	1.30759	0.906272	1.30759	A	A	2	miRNA-4_0	Homo sapiens	2013-12-03	miRNA	miRBase	hsa-miR-135b-5p	chr1:205417489-205417511 (-)	23	UAUGGCUUUUCAUUCCUAUGUGA	MIMAT0000758_st	MIMAT0000758	ENST00000367154 // sense // intron // 1 /// ENST00000495594 // sense // intron // 1 /// OTTHUMT00000090402 // sense // intron // 1 /// OTTHUMT00000090405 // sense // intron // 1	---	hsa-miR-135b-5p	hsa-miR-135b-5p	hsa-miR-135b-5p
20501289	-3.43701	2.86221	3.88814	2.10699	3.88814	2.10699	P	P	0	miRNA-4_0	Homo sapiens	2013-12-03	miRNA	miRBase	hsa-miR-135b-3p	chr1:205417451-205417472 (-)	22	AUGUAGGGCUAAAAGCCAUGGG	MIMAT0004698_st	MIMAT0004698	ENST00000367154 // sense // intron // 1 /// ENST00000495594 // sense // intron // 1 /// OTTHUMT00000090402 // sense // intron // 1 /// OTTHUMT00000090405 // sense // intron // 1	---	hsa-miR-135b-3p	hsa-miR-135b-3p	hsa-miR-135b-3p
20501290	1.13386	0.804696	0.719161	0.900405	0.719161	0.900405	A	A	2	miRNA-4_0	Homo sapiens	2013-12-03	miRNA	miRBase	hsa-miR-148b-5p	chr12:54731024-54731045 (+)	22	AAGUUCUGUUAUACACUCAGGC	MIMAT0004699_st	MIMAT0004699	ENST00000262061 // sense // intron // 1 /// ENST00000416254 // sense // intron // 1 /// ENST00000455864 // sense // intron // 1 /// ENST00000548076 // sense // intron // 1 /// ENST00000548281 // sense // intron // 1 /// ENST00000548753 // sense // intron // 1 /// ENST00000549043 // sense // intron // 1 /// ENST00000549116 // sense // intron // 1 /// ENST00000550027 // sense // intron // 1 /// ENS…	---	hsa-miR-148b-5p	hsa-miR-148b-5p	hsa-miR-148b-5p
20501291	-2.15865	5.13523	5.72021	4.61008	5.72021	4.61008	P	P	0	miRNA-4_0	Homo sapiens	2013-12-03	miRNA	miRBase	hsa-miR-148b-3p	chr12:54731062-54731083 (+)	22	UCAGUGCAUCACAGAACUUUGU	MIMAT0000759_st	MIMAT0000759	ENST00000262061 // sense // intron // 1 /// ENST00000416254 // sense // intron // 1 /// ENST00000455864 // sense // intron // 1 /// ENST00000548076 // sense // intron // 1 /// ENST00000548281 // sense // intron // 1 /// ENST00000548753 // sense // intron // 1 /// ENST00000549043 // sense // intron // 1 /// ENST00000549116 // sense // intron // 1 /// ENST00000550027 // sense // intron // 1 /// ENS…	---	hsa-miR-148b-3p	hsa-miR-148b-3p	hsa-miR-148b-3p
20501292	1.54954	3.526	3.2242	3.85604	3.2242	3.85604	P	P	0	miRNA-4_0	Homo sapiens	2013-12-03	miRNA	miRBase	hsa-miR-331-5p	chr12:95702221-95702242 (+)	22	CUAGGUAUGGUCCCAGGGAUCC	MIMAT0004700_st	MIMAT0004700	---	hsa-mir-331 // chr12:95702196-95702289 (+) /// hsa-mir-3685 // chr12:95703699-95703760 (+)	hsa-miR-331-5p	hsa-miR-331-5p	hsa-miR-331-5p
20501293	-1.38515	5.54694	5.78695	5.3169	5.78695	5.3169	P	P	0	miRNA-4_0	Homo sapiens	2013-12-03	miRNA	miRBase	hsa-miR-331-3p	chr12:95702256-95702276 (+)	21	GCCCCUGGGCCUAUCCUAGAA	MIMAT0000760_st	MIMAT0000760	---	hsa-mir-331 // chr12:95702196-95702289 (+) /// hsa-mir-3685 // chr12:95703699-95703760 (+)	hsa-miR-331-3p	hsa-miR-331-3p	hsa-miR-331-3p
20501294	-1.86139	8.262	8.72234	7.82595	8.72234	7.82595	P	P	0	miRNA-4_0	Homo sapiens	2013-12-03	miRNA	miRBase	hsa-miR-324-5p	chr17:7126661-7126683 (-)	23	CGCAUCCCCUAGGGCAUUGGUGU	MIMAT0000761_st	MIMAT0000761	ENST00000322910 // antisense // intron // 10 /// ENST00000350303 // antisense // intron // 10 /// ENST00000356839 // antisense // intron // 11 /// ENST00000542255 // antisense // intron // 1 /// ENST00000543245 // antisense // intron // 12 /// ENST00000578579 // antisense // intron // 1 /// ENST00000578824 // antisense // intron // 1 /// ENST00000579425 // antisense // intron // 1 /// ENST0000057…	---	hsa-miR-324-5p	hsa-miR-324-5p	hsa-miR-324-5p
20501295	-1.82515	6.06549	6.51501	5.647	6.51501	5.647	P	P	0	miRNA-4_0	Homo sapiens	2013-12-03	miRNA	miRBase	hsa-miR-324-3p	chr17:7126627-7126646 (-)	20	ACUGCCCCAGGUGCUGCUGG	MIMAT0000762_st	MIMAT0000762	ENST00000322910 // antisense // intron // 10 /// ENST00000350303 // antisense // intron // 10 /// ENST00000356839 // antisense // intron // 11 /// ENST00000542255 // antisense // intron // 1 /// ENST00000543245 // antisense // intron // 12 /// ENST00000578579 // antisense // intron // 1 /// ENST00000578824 // antisense // intron // 1 /// ENST00000579425 // antisense // intron // 1 /// ENST0000057…	---	hsa-miR-324-3p	hsa-miR-324-3p	hsa-miR-324-3p
20501296	2.00931	2.36348	1.91314	2.91984	1.91314	2.91984	P	P	0	miRNA-4_0	Homo sapiens	2013-12-03	miRNA	miRBase	hsa-miR-338-5p	chr17:79099723-79099744 (-)	22	AACAAUAUCCUGGUGCUGAGUG	MIMAT0004701_st	MIMAT0004701	ENST00000326724 // sense // intron // 7 /// ENST00000374792 // sense // intron // 7 /// ENST00000390137 // antisense // exon // 1 /// ENST00000417379 // sense // intron // 6 /// ENST00000572339 // sense // intron // 5 /// ENST00000573469 // sense // intron // 1 /// OTTHUMT00000256055 // sense // intron // 7 /// OTTHUMT00000256056 // sense // intron // 6 /// OTTHUMT00000439038 // sense // intron /…	hsa-mir-338 // chr17:79099683-79099749 (-) /// hsa-mir-657 // chr17:79099076-79099173 (-) /// hsa-mir-1250 // chr17:79106996-79107108 (-) /// hsa-mir-3065 // chr17:79099677-79099755 (+)	hsa-miR-338-5p	hsa-miR-338-5p	hsa-miR-338-5p
20501297	1.60352	0.801235	0.53001	1.21125	0.53001	1.21125	A	A	2	miRNA-4_0	Homo sapiens	2013-12-03	miRNA	miRBase	hsa-miR-338-3p	chr17:79099687-79099708 (-)	22	UCCAGCAUCAGUGAUUUUGUUG	MIMAT0000763_st	MIMAT0000763	ENST00000326724 // sense // intron // 7 /// ENST00000374792 // sense // intron // 7 /// ENST00000390137 // antisense // exon // 1 /// ENST00000417379 // sense // intron // 6 /// ENST00000572339 // sense // intron // 5 /// ENST00000573469 // sense // intron // 1 /// OTTHUMT00000256055 // sense // intron // 7 /// OTTHUMT00000256056 // sense // intron // 6 /// OTTHUMT00000439038 // sense // intron /…	hsa-mir-338 // chr17:79099683-79099749 (-) /// hsa-mir-657 // chr17:79099076-79099173 (-) /// hsa-mir-1250 // chr17:79106996-79107108 (-) /// hsa-mir-3065 // chr17:79099677-79099755 (+)	hsa-miR-338-3p	hsa-miR-338-3p	hsa-miR-338-3p
20501298	-2.34371	6.70649	7.34897	6.12017	7.34897	6.12017	P	P	0	miRNA-4_0	Homo sapiens	2013-12-03	miRNA	miRBase	hsa-miR-339-5p	chr7:1062626-1062648 (-)	23	UCCCUGUCCUCCAGGAGCUCACG	MIMAT0000764_st	MIMAT0000764	ENST00000357429 // sense // intron // 2 /// ENST00000397098 // sense // intron // 2 /// ENST00000397100 // sense // intron // 2 /// ENST00000412051 // sense // intron // 1 /// ENST00000444428 // sense // intron // 1 /// ENST00000488073 // sense // intron // 2 /// ENST00000491163 // sense // intron // 2 /// OTTHUMT00000322816 // sense // intron // 2 /// OTTHUMT00000322817 // sense // intron // 2 /…	---	hsa-miR-339-5p	hsa-miR-339-5p	hsa-miR-339-5p
20501299	-2.12337	5.75055	6.31932	5.23297	6.31932	5.23297	P	P	0	miRNA-4_0	Homo sapiens	2013-12-03	miRNA	miRBase	hsa-miR-339-3p	chr7:1062591-1062613 (-)	23	UGAGCGCCUCGACGACAGAGCCG	MIMAT0004702_st	MIMAT0004702	ENST00000357429 // sense // intron // 2 /// ENST00000397098 // sense // intron // 2 /// ENST00000397100 // sense // intron // 2 /// ENST00000412051 // sense // intron // 1 /// ENST00000444428 // sense // intron // 1 /// ENST00000488073 // sense // intron // 2 /// ENST00000491163 // sense // intron // 2 /// OTTHUMT00000322816 // sense // intron // 2 /// OTTHUMT00000322817 // sense // intron // 2 /…	---	hsa-miR-339-3p	hsa-miR-339-3p	hsa-miR-339-3p
20501300	1.48216	2.10078	1.83602	2.40372	1.83602	2.40372	P	P	0	miRNA-4_0	Homo sapiens	2013-12-03	miRNA	miRBase	hsa-miR-335-5p	chr7:130135967-130135989 (+)	23	UCAAGAGCAAUAACGAAAAAUGU	MIMAT0000765_st	MIMAT0000765	ENST00000223215 // sense // intron // 2 /// ENST00000341441 // sense // intron // 2 /// ENST00000378576 // sense // intron // 2 /// ENST00000393187 // sense // intron // 2 /// ENST00000399874 // sense // intron // 2 /// ENST00000416162 // sense // intron // 2 /// ENST00000421001 // sense // intron // 2 /// ENST00000427521 // sense // intron // 2 /// ENST00000433159 // sense // intron // 2 /// ENS…	---	hsa-miR-335-5p	hsa-miR-335-5p	hsa-miR-335-5p
20501301	-1.14413	0.79093	0.893998	0.699745	0.893998	0.699745	A	A	2	miRNA-4_0	Homo sapiens	2013-12-03	miRNA	miRBase	hsa-miR-335-3p	chr7:130136003-130136024 (+)	22	UUUUUCAUUAUUGCUCCUGACC	MIMAT0004703_st	MIMAT0004703	ENST00000223215 // sense // intron // 2 /// ENST00000341441 // sense // intron // 2 /// ENST00000378576 // sense // intron // 2 /// ENST00000393187 // sense // intron // 2 /// ENST00000399874 // sense // intron // 2 /// ENST00000416162 // sense // intron // 2 /// ENST00000421001 // sense // intron // 2 /// ENST00000427521 // sense // intron // 2 /// ENST00000433159 // sense // intron // 2 /// ENS…	---	hsa-miR-335-3p	hsa-miR-335-3p	hsa-miR-335-3p
20501309	-1.37787	1.30427	1.55583	1.09338	1.55583	1.09338	A	A	2	miRNA-4_0	Homo sapiens	2013-12-03	miRNA	miRBase	hsa-miR-133b	chr6:52013786-52013807 (+)	22	UUUGGUCCCCUUCAACCAGCUA	MIMAT0000770_st	MIMAT0000770	ENST00000418518 // antisense // intron // 1 /// OTTHUMT00000040895 // antisense // intron // 1	hsa-mir-206 // chr6:52009147-52009232 (+) /// hsa-mir-133b // chr6:52013721-52013839 (+)	hsa-miR-133b	hsa-miR-133b	hsa-miR-133b
20501311	1.14413	1.01261	0.920133	1.11439	0.920133	1.11439	A	A	2	miRNA-4_0	Homo sapiens	2013-12-03	miRNA	miRBase	hsa-miR-325	chrX:76225889-76225911 (-)	23	CCUAGUAGGUGUCCAGUAAGUGU	MIMAT0000771_st	MIMAT0000771	---	---	hsa-miR-325	hsa-miR-325	hsa-miR-325
20501312	-1.95869	7.86053	8.36042	7.39053	8.36042	7.39053	P	P	0	miRNA-4_0	Homo sapiens	2013-12-03	miRNA	miRBase	hsa-miR-345-5p	chr14:100774213-100774234 (+)	22	GCUGACUCCUAGUCCAGGGCUC	MIMAT0000772_st	MIMAT0000772	---	---	hsa-miR-345-5p	hsa-miR-345-5p	hsa-miR-345-5p
20501313	1.07568	2.27913	2.22711	2.33236	2.22711	2.33236	A	A	2	miRNA-4_0	Homo sapiens	2013-12-03	miRNA	miRBase	hsa-miR-345-3p	chr14:100774249-100774270 (+)	22	GCCCUGAACGAGGGGUCUGGAG	MIMAT0022698_st	MIMAT0022698	---	---	hsa-miR-345-3p	hsa-miR-345-3p	hsa-miR-345-3p
20501314	1.68508	3.02499	2.67191	3.42473	2.67191	3.42473	A	A	2	miRNA-4_0	Homo sapiens	2013-12-03	miRNA	miRBase	hsa-miR-346	chr10:88024504-88024526 (-)	23	UGUCUGCCCGCAUGCCUGCCUCU	MIMAT0000773_st	MIMAT0000773	ENST00000327946 // sense // intron // 2 /// ENST00000464741 // sense // intron // 2 /// OTTHUMT00000049147 // sense // intron // 2 /// OTTHUMT00000049148 // sense // intron // 2	---	hsa-miR-346	hsa-miR-346	hsa-miR-346
20501763	1.17143	1.027	0.919183	1.14746	0.919183	1.14746	A	A	2	miRNA-4_0	Homo sapiens	2013-12-03	miRNA	miRBase	hsa-miR-384	chrX:76139710-76139729 (-)	20	AUUCCUAGAAAUUGUUCAUA	MIMAT0001075_st	MIMAT0001075	---	---	hsa-miR-384	hsa-miR-384	hsa-miR-384
20501771	1.537	1.28293	1.00981	1.62993	1.00981	1.62993	A	A	2	miRNA-4_0	Homo sapiens	2013-12-03	miRNA	miRBase	hsa-miR-196b-5p	chr7:27209147-27209168 (-)	22	UAGGUAGUUUCCUGUUGUUGGG	MIMAT0001080_st	MIMAT0001080	ENST00000384852 // sense // exon // 1 /// ENST00000465941 // sense // intron // 1 /// ENST00000470747 // sense // intron // 1 /// ENST00000487384 // sense // intron // 1 /// ENST00000489695 // sense // exon // 1 /// ENST00000519694 // antisense // intron // 1 /// ENST00000519935 // antisense // exon // 2 /// ENST00000523790 // antisense // exon // 1 /// OTTHUMT00000139972 // sense // exon // 1 //…	---	hsa-miR-196b-5p	hsa-miR-196b-5p	hsa-miR-196b-5p
20501772	1	1.03332	1.03332	1.03332	1.03332	1.03332	A	A	2	miRNA-4_0	Homo sapiens	2013-12-03	miRNA	miRBase	hsa-miR-196b-3p	chr7:27209112-27209133 (-)	22	UCGACAGCACGACACUGCCUUC	MIMAT0009201_st	MIMAT0009201	ENST00000384852 // sense // exon // 1 /// ENST00000465941 // sense // intron // 1 /// ENST00000470747 // sense // intron // 1 /// ENST00000487384 // sense // intron // 1 /// ENST00000489695 // sense // exon // 1 /// ENST00000519694 // antisense // intron // 1 /// ENST00000519935 // antisense // exon // 2 /// ENST00000523790 // antisense // exon // 1 /// OTTHUMT00000139972 // sense // exon // 1 //…	---	hsa-miR-196b-3p	hsa-miR-196b-3p	hsa-miR-196b-3p
20502122	-1.91313	5.02767	5.51737	4.58143	5.51737	4.58143	P	P	0	miRNA-4_0	Homo sapiens	2013-12-03	miRNA	miRBase	hsa-miR-422a	chr15:64163188-64163209 (-)	22	ACUGGACUUAGGGUCAGAAGGC	MIMAT0001339_st	MIMAT0001339	---	---	hsa-miR-422a	hsa-miR-422a	hsa-miR-422a
20502123	-2.06417	7.45145	7.99254	6.94699	7.99254	6.94699	P	P	0	miRNA-4_0	Homo sapiens	2013-12-03	miRNA	miRBase	hsa-miR-423-5p	chr17:28444113-28444135 (+)	23	UGAGGGGCAGAGAGCGAGACUUU	MIMAT0004748_st	MIMAT0004748	ENST00000247026 // sense // intron // 1 /// ENST00000394826 // sense // intron // 1 /// ENST00000467446 // sense // exon // 1 /// ENST00000475652 // sense // intron // 1 /// ENST00000479218 // sense // intron // 1 /// ENST00000540900 // sense // intron // 2 /// ENST00000577289 // sense // intron // 1 /// ENST00000582938 // antisense // intron // 1 /// ENST00000583301 // sense // intron // 1 /// E…	hsa-mir-423 // chr17:28444097-28444190 (+) /// hsa-mir-3184 // chr17:28444104-28444178 (-)	hsa-miR-423-5p	hsa-miR-423-5p	hsa-miR-423-5p
20502124	-1.78186	8.93923	9.36563	8.53224	9.36563	8.53224	P	P	0	miRNA-4_0	Homo sapiens	2013-12-03	miRNA	miRBase	hsa-miR-423-3p	chr17:28444149-28444171 (+)	23	AGCUCGGUCUGAGGCCCCUCAGU	MIMAT0001340_st	MIMAT0001340	ENST00000247026 // sense // intron // 1 /// ENST00000394826 // sense // intron // 1 /// ENST00000467446 // sense // exon // 1 /// ENST00000475652 // sense // intron // 1 /// ENST00000479218 // sense // intron // 1 /// ENST00000540900 // sense // intron // 2 /// ENST00000577289 // sense // intron // 1 /// ENST00000582938 // antisense // intron // 1 /// ENST00000583301 // sense // intron // 1 /// E…	hsa-mir-423 // chr17:28444097-28444190 (+) /// hsa-mir-3184 // chr17:28444104-28444178 (-)	hsa-miR-423-3p	hsa-miR-423-3p	hsa-miR-423-3p
20502125	1.32072	0.877761	0.699745	1.10107	0.699745	1.10107	A	A	2	miRNA-4_0	Homo sapiens	2013-12-03	miRNA	miRBase	hsa-miR-424-5p	chrX:133680710-133680731 (-)	22	CAGCAGCAAUUCAUGUUUUGAA	MIMAT0001341_st	MIMAT0001341	ENST00000414769 // sense // exon // 1 /// ENST00000440570 // sense // exon // 1 /// ENST00000441492 // sense // exon // 1 /// OTTHUMT00000058369 // sense // exon // 1 /// OTTHUMT00000058370 // sense // exon // 1 /// OTTHUMT00000058372 // sense // exon // 1	hsa-mir-424 // chrX:133680644-133680741 (-) /// hsa-mir-450a-1 // chrX:133674371-133674461 (-) /// hsa-mir-450a-2 // chrX:133674538-133674637 (-) /// hsa-mir-503 // chrX:133680358-133680428 (-) /// hsa-mir-542 // chrX:133675371-133675467 (-) /// hsa-mir-450b // chrX:133674215-133674292 (-)	hsa-miR-424-5p	hsa-miR-424-5p	hsa-miR-424-5p
20502126	1	1.49431	1.49431	1.49431	1.49431	1.49431	A	A	2	miRNA-4_0	Homo sapiens	2013-12-03	miRNA	miRBase	hsa-miR-424-3p	chrX:133680674-133680694 (-)	21	CAAAACGUGAGGCGCUGCUAU	MIMAT0004749_st	MIMAT0004749	ENST00000414769 // sense // exon // 1 /// ENST00000440570 // sense // exon // 1 /// ENST00000441492 // sense // exon // 1 /// OTTHUMT00000058369 // sense // exon // 1 /// OTTHUMT00000058370 // sense // exon // 1 /// OTTHUMT00000058372 // sense // exon // 1	hsa-mir-424 // chrX:133680644-133680741 (-) /// hsa-mir-450a-1 // chrX:133674371-133674461 (-) /// hsa-mir-450a-2 // chrX:133674538-133674637 (-) /// hsa-mir-503 // chrX:133680358-133680428 (-) /// hsa-mir-542 // chrX:133675371-133675467 (-) /// hsa-mir-450b // chrX:133674215-133674292 (-)	hsa-miR-424-3p	hsa-miR-424-3p	hsa-miR-424-3p
20502129	-1.36105	10.0319	10.2567	9.81197	10.2567	9.81197	P	P	0	miRNA-4_0	Homo sapiens	2013-12-03	miRNA	miRBase	hsa-miR-425-5p	chr3:49057632-49057654 (-)	23	AAUGACACGAUCACUCCCGUUGA	MIMAT0003393_st	MIMAT0003393	ENST00000313778 // sense // intron // 1 /// ENST00000440857 // sense // intron // 1 /// ENST00000492585 // sense // intron // 1 /// ENST00000496568 // sense // intron // 1 /// OTTHUMT00000345586 // sense // intron // 1 /// OTTHUMT00000345587 // sense // intron // 1 /// OTTHUMT00000345595 // sense // intron // 1 /// OTTHUMT00000345596 // sense // intron // 1	hsa-mir-191 // chr3:49058051-49058142 (-) /// hsa-mir-425 // chr3:49057581-49057667 (-)	hsa-miR-425-5p	hsa-miR-425-5p	hsa-miR-425-5p
20502130	-1.95628	5.28131	5.7875	4.81939	5.7875	4.81939	P	P	0	miRNA-4_0	Homo sapiens	2013-12-03	miRNA	miRBase	hsa-miR-425-3p	chr3:49057592-49057613 (-)	22	AUCGGGAAUGUCGUGUCCGCCC	MIMAT0001343_st	MIMAT0001343	ENST00000313778 // sense // intron // 1 /// ENST00000440857 // sense // intron // 1 /// ENST00000492585 // sense // intron // 1 /// ENST00000496568 // sense // intron // 1 /// OTTHUMT00000345586 // sense // intron // 1 /// OTTHUMT00000345587 // sense // intron // 1 /// OTTHUMT00000345595 // sense // intron // 1 /// OTTHUMT00000345596 // sense // intron // 1	hsa-mir-191 // chr3:49058051-49058142 (-) /// hsa-mir-425 // chr3:49057581-49057667 (-)	hsa-miR-425-3p	hsa-miR-425-3p	hsa-miR-425-3p
20502235	-1.61884	7.23829	7.59411	6.89915	7.59411	6.89915	P	P	0	miRNA-4_0	Homo sapiens	2013-12-03	miRNA	miRBase	hsa-miR-18b-5p	chrX:133304114-133304136 (-)	23	UAAGGUGCAUCUAGUGCAGUUAG	MIMAT0001412_st	MIMAT0001412	ENST00000454574 // sense // exon // 1	hsa-mir-19b-2 // chrX:133303701-133303796 (-) /// hsa-mir-92a-2 // chrX:133303568-133303642 (-) /// hsa-mir-106a // chrX:133304228-133304308 (-) /// hsa-mir-363 // chrX:133303408-133303482 (-) /// hsa-mir-18b // chrX:133304071-133304141 (-) /// hsa-mir-20b // chrX:133303839-133303907 (-)	hsa-miR-18b-5p	hsa-miR-18b-5p	hsa-miR-18b-5p
20502236	-1.15434	1.10208	1.21047	1.0034	1.21047	1.0034	A	A	2	miRNA-4_0	Homo sapiens	2013-12-03	miRNA	miRBase	hsa-miR-18b-3p	chrX:133304072-133304093 (-)	22	UGCCCUAAAUGCCCCUUCUGGC	MIMAT0004751_st	MIMAT0004751	ENST00000454574 // sense // exon // 1	hsa-mir-19b-2 // chrX:133303701-133303796 (-) /// hsa-mir-92a-2 // chrX:133303568-133303642 (-) /// hsa-mir-106a // chrX:133304228-133304308 (-) /// hsa-mir-363 // chrX:133303408-133303482 (-) /// hsa-mir-18b // chrX:133304071-133304141 (-) /// hsa-mir-20b // chrX:133303839-133303907 (-)	hsa-miR-18b-3p	hsa-miR-18b-3p	hsa-miR-18b-3p
20502237	-1.40051	9.51861	9.76469	9.27874	9.76469	9.27874	P	P	0	miRNA-4_0	Homo sapiens	2013-12-03	miRNA	miRBase	hsa-miR-20b-5p	chrX:133303880-133303902 (-)	23	CAAAGUGCUCAUAGUGCAGGUAG	MIMAT0001413_st	MIMAT0001413	---	hsa-mir-19b-2 // chrX:133303701-133303796 (-) /// hsa-mir-92a-2 // chrX:133303568-133303642 (-) /// hsa-mir-106a // chrX:133304228-133304308 (-) /// hsa-mir-363 // chrX:133303408-133303482 (-) /// hsa-mir-18b // chrX:133304071-133304141 (-) /// hsa-mir-20b // chrX:133303839-133303907 (-)	hsa-miR-20b-5p	hsa-miR-20b-5p	hsa-miR-20b-5p
20502238	-1.34338	1.30738	1.53754	1.11167	1.53754	1.11167	A	A	2	miRNA-4_0	Homo sapiens	2013-12-03	miRNA	miRBase	hsa-miR-20b-3p	chrX:133303843-133303864 (-)	22	ACUGUAGUAUGGGCACUUCCAG	MIMAT0004752_st	MIMAT0004752	---	hsa-mir-19b-2 // chrX:133303701-133303796 (-) /// hsa-mir-92a-2 // chrX:133303568-133303642 (-) /// hsa-mir-106a // chrX:133304228-133304308 (-) /// hsa-mir-363 // chrX:133303408-133303482 (-) /// hsa-mir-18b // chrX:133304071-133304141 (-) /// hsa-mir-20b // chrX:133303839-133303907 (-)	hsa-miR-20b-3p	hsa-miR-20b-3p	hsa-miR-20b-3p
20502354	-1.14413	0.79093	0.893998	0.699745	0.893998	0.699745	A	A	2	miRNA-4_0	Homo sapiens	2013-12-03	miRNA	miRBase	hsa-miR-448	chrX:114058087-114058108 (+)	22	UUGCAUAUGUAGGAUGUCCCAU	MIMAT0001532_st	MIMAT0001532	ENST00000276198 // sense // intron // 4 /// ENST00000371950 // sense // intron // 4 /// ENST00000371951 // sense // intron // 5 /// OTTHUMT00000057961 // sense // intron // 5 /// OTTHUMT00000057962 // sense // intron // 4 /// OTTHUMT00000057963 // sense // intron // 4	---	hsa-miR-448	hsa-miR-448	hsa-miR-448
20502360	1.14536	2.33682	2.24097	2.43677	2.24097	2.43677	P	P	0	miRNA-4_0	Homo sapiens	2013-12-03	miRNA	miRBase	hsa-miR-429	chr1:1104435-1104456 (+)	22	UAAUACUGUCUGGUAAAACCGU	MIMAT0001536_st	MIMAT0001536	---	hsa-mir-200b // chr1:1102484-1102578 (+) /// hsa-mir-200a // chr1:1103243-1103332 (+) /// hsa-mir-429 // chr1:1104385-1104467 (+)	hsa-miR-429	hsa-miR-429	hsa-miR-429
20502367	-1.17143	1.21572	1.33521	1.10693	1.33521	1.10693	A	A	2	miRNA-4_0	Homo sapiens	2013-12-03	miRNA	miRBase	hsa-miR-449a	chr5:54466414-54466435 (-)	22	UGGCAGUGUAUUGUUAGCUGGU	MIMAT0001541_st	MIMAT0001541	ENST00000296733 // sense // intron // 2 /// ENST00000322374 // sense // intron // 2 /// ENST00000331730 // sense // intron // 1 /// ENST00000334206 // sense // intron // 2 /// ENST00000381375 // sense // intron // 2 /// ENST00000507931 // sense // intron // 1 /// ENST00000513180 // sense // intron // 2 /// OTTHUMT00000253908 // sense // intron // 2 /// OTTHUMT00000369713 // sense // intron // 2 /…	hsa-mir-449a // chr5:54466360-54466450 (-) /// hsa-mir-449b // chr5:54466474-54466570 (-) /// hsa-mir-449c // chr5:54468090-54468181 (-)	hsa-miR-449a	hsa-miR-449a	hsa-miR-449a
20502373	1.14413	1.10266	1.00981	1.20406	1.00981	1.20406	A	A	2	miRNA-4_0	Homo sapiens	2013-12-03	miRNA	miRBase	hsa-miR-450a-5p	chrX:133674423-133674444 (-) // chrX:133674594-133674615 (-)	22	UUUUGCGAUGUGUUCCUAAUAU	MIMAT0001545_st	MIMAT0001545	---	hsa-mir-424 // chrX:133680644-133680741 (-) /// hsa-mir-450a-1 // chrX:133674371-133674461 (-) /// hsa-mir-450a-2 // chrX:133674538-133674637 (-) /// hsa-mir-503 // chrX:133680358-133680428 (-) /// hsa-mir-542 // chrX:133675371-133675467 (-) /// hsa-mir-450b // chrX:133674215-133674292 (-)	hsa-miR-450a-5p	hsa-miR-450a-5p	hsa-miR-450a-5p
20502374	1.8005	1.04082	0.699745	1.54814	0.699745	1.54814	A	A	2	miRNA-4_0	Homo sapiens	2013-12-03	miRNA	miRBase	hsa-miR-450a-1-3p	chrX:133674559-133674580 (-)	22	AUUGGGAACAUUUUGCAUGUAU	MIMAT0022700_st	MIMAT0022700	---	hsa-mir-424 // chrX:133680644-133680741 (-) /// hsa-mir-450a-1 // chrX:133674371-133674461 (-) /// hsa-mir-450a-2 // chrX:133674538-133674637 (-) /// hsa-mir-503 // chrX:133680358-133680428 (-) /// hsa-mir-542 // chrX:133675371-133675467 (-) /// hsa-mir-450b // chrX:133674215-133674292 (-)	hsa-miR-450a-1-3p	hsa-miR-450a-1-3p	hsa-miR-450a-1-3p
20502437	-1.27445	1.26057	1.44758	1.09771	1.44758	1.09771	A	A	2	miRNA-4_0	Homo sapiens	2013-12-03	miRNA	miRBase	hsa-miR-431-5p	chr14:101347363-101347383 (+)	21	UGUCUUGCAGGCCGUCAUGCA	MIMAT0001625_st	MIMAT0001625	ENST00000534062 // antisense // exon // 1 /// OTTHUMT00000395127 // antisense // exon // 1	hsa-mir-127 // chr14:101349316-101349412 (+) /// hsa-mir-136 // chr14:101351039-101351120 (+) /// hsa-mir-337 // chr14:101340830-101340922 (+) /// hsa-mir-431 // chr14:101347344-101347457 (+) /// hsa-mir-433 // chr14:101348223-101348315 (+) /// hsa-mir-432 // chr14:101350820-101350913 (+) /// hsa-mir-665 // chr14:101341370-101341441 (+)	hsa-miR-431-5p	hsa-miR-431-5p	hsa-miR-431-5p
20502438	-1.32072	1.19372	1.41113	1.00981	1.41113	1.00981	A	A	2	miRNA-4_0	Homo sapiens	2013-12-03	miRNA	miRBase	hsa-miR-431-3p	chr14:101347406-101347427 (+)	22	CAGGUCGUCUUGCAGGGCUUCU	MIMAT0004757_st	MIMAT0004757	ENST00000534062 // antisense // exon // 1 /// OTTHUMT00000395127 // antisense // exon // 1	hsa-mir-127 // chr14:101349316-101349412 (+) /// hsa-mir-136 // chr14:101351039-101351120 (+) /// hsa-mir-337 // chr14:101340830-101340922 (+) /// hsa-mir-431 // chr14:101347344-101347457 (+) /// hsa-mir-433 // chr14:101348223-101348315 (+) /// hsa-mir-432 // chr14:101350820-101350913 (+) /// hsa-mir-665 // chr14:101341370-101341441 (+)	hsa-miR-431-3p	hsa-miR-431-3p	hsa-miR-431-3p
20502440	-1.15434	1.00448	1.11334	0.906272	1.11334	0.906272	A	A	2	miRNA-4_0	Homo sapiens	2013-12-03	miRNA	miRBase	hsa-miR-433-5p	chr14:101348234-101348255 (+)	22	UACGGUGAGCCUGUCAUUAUUC	MIMAT0026554_st	MIMAT0026554	ENST00000384837 // sense // exon // 1 /// ENST00000534062 // antisense // exon // 1 /// OTTHUMT00000395127 // antisense // exon // 1	hsa-mir-127 // chr14:101349316-101349412 (+) /// hsa-mir-136 // chr14:101351039-101351120 (+) /// hsa-mir-337 // chr14:101340830-101340922 (+) /// hsa-mir-431 // chr14:101347344-101347457 (+) /// hsa-mir-433 // chr14:101348223-101348315 (+) /// hsa-mir-432 // chr14:101350820-101350913 (+) /// hsa-mir-665 // chr14:101341370-101341441 (+)	hsa-miR-433-5p	hsa-miR-433-5p	hsa-miR-433-5p
20502441	-1.48609	0.940907	1.26911	0.697582	1.26911	0.697582	A	A	2	miRNA-4_0	Homo sapiens	2013-12-03	miRNA	miRBase	hsa-miR-433-3p	chr14:101348286-101348307 (+)	22	AUCAUGAUGGGCUCCUCGGUGU	MIMAT0001627_st	MIMAT0001627	ENST00000384837 // sense // exon // 1 /// ENST00000534062 // antisense // exon // 1 /// OTTHUMT00000395127 // antisense // exon // 1	hsa-mir-127 // chr14:101349316-101349412 (+) /// hsa-mir-136 // chr14:101351039-101351120 (+) /// hsa-mir-337 // chr14:101340830-101340922 (+) /// hsa-mir-431 // chr14:101347344-101347457 (+) /// hsa-mir-433 // chr14:101348223-101348315 (+) /// hsa-mir-432 // chr14:101350820-101350913 (+) /// hsa-mir-665 // chr14:101341370-101341441 (+)	hsa-miR-433-3p	hsa-miR-433-3p	hsa-miR-433-3p
20502444	1.16376	1.32008	1.2152	1.434	1.2152	1.434	A	A	2	miRNA-4_0	Homo sapiens	2013-12-03	miRNA	miRBase	hsa-miR-329-5p	chr14:101493134-101493156 (+)	23	GAGGUUUUCUGGGUUUCUGUUUC	MIMAT0026555_st	MIMAT0026555	---	hsa-mir-299 // chr14:101490131-101490193 (+) /// hsa-mir-379 // chr14:101488403-101488469 (+) /// hsa-mir-380 // chr14:101491354-101491414 (+) /// hsa-mir-323a // chr14:101492069-101492154 (+) /// hsa-mir-329-1 // chr14:101493122-101493201 (+) /// hsa-mir-329-2 // chr14:101493437-101493520 (+) /// hsa-mir-494 // chr14:101495971-101496051 (+) /// hsa-mir-495 // chr14:101500092-101500173 (+) /// hs…	hsa-miR-329-5p	hsa-miR-329-5p	hsa-miR-329-5p
20502445	-1.62549	0.71568	1.14731	0.446434	1.14731	0.446434	A	A	2	miRNA-4_0	Homo sapiens	2013-12-03	miRNA	miRBase	hsa-miR-329-3p	chr14:101493171-101493192 (+) // chr14:101493488-101493509 (+)	22	AACACACCUGGUUAACCUCUUU	MIMAT0001629_st	MIMAT0001629	---	hsa-mir-299 // chr14:101490131-101490193 (+) /// hsa-mir-379 // chr14:101488403-101488469 (+) /// hsa-mir-380 // chr14:101491354-101491414 (+) /// hsa-mir-323a // chr14:101492069-101492154 (+) /// hsa-mir-329-1 // chr14:101493122-101493201 (+) /// hsa-mir-329-2 // chr14:101493437-101493520 (+) /// hsa-mir-494 // chr14:101495971-101496051 (+) /// hsa-mir-495 // chr14:101500092-101500173 (+) /// hs…	hsa-miR-329-3p	hsa-miR-329-3p	hsa-miR-329-3p
20502446	1.48216	0.667633	0.44162	1.00932	0.44162	1.00932	A	A	2	miRNA-4_0	Homo sapiens	2013-12-03	miRNA	miRBase	hsa-miR-451a	chr17:27188421-27188442 (-)	22	AAACCGUUACCAUUACUGAGUU	MIMAT0001631_st	MIMAT0001631	ENST00000582320 // sense // exon // 1 /// OTTHUMT00000446722 // sense // exon // 1	hsa-mir-144 // chr17:27188551-27188636 (-) /// hsa-mir-451a // chr17:27188387-27188458 (-) /// hsa-mir-451b // chr17:27188389-27188456 (+) /// hsa-mir-4732 // chr17:27188673-27188748 (-)	hsa-miR-451a	hsa-miR-451a	hsa-miR-451a
20502451	-1.38496	6.57633	6.81544	6.3456	6.81544	6.3456	P	P	0	miRNA-4_0	Homo sapiens	2013-12-03	miRNA	miRBase	hsa-miR-452-5p	chrX:151128150-151128171 (-)	22	AACUGUUUGCAGAGGAAACUGA	MIMAT0001635_st	MIMAT0001635	ENST00000370325 // sense // intron // 6 /// ENST00000370328 // sense // intron // 6 /// ENST00000393914 // sense // intron // 6 /// ENST00000441219 // sense // intron // 6 /// ENST00000476016 // sense // intron // 2 /// ENST00000486255 // sense // exon // 1 /// OTTHUMT00000060903 // sense // intron // 6 /// OTTHUMT00000060904 // sense // intron // 6 /// OTTHUMT00000060907 // sense // intron // 6 …	hsa-mir-224 // chrX:151127050-151127130 (-) /// hsa-mir-452 // chrX:151128100-151128184 (-)	hsa-miR-452-5p	hsa-miR-452-5p	hsa-miR-452-5p
20502452	-1.32072	1.22385	1.44085	1.03953	1.44085	1.03953	P	A	1	miRNA-4_0	Homo sapiens	2013-12-03	miRNA	miRBase	hsa-miR-452-3p	chrX:151128106-151128127 (-)	22	CUCAUCUGCAAAGAAGUAAGUG	MIMAT0001636_st	MIMAT0001636	ENST00000370325 // sense // intron // 6 /// ENST00000370328 // sense // intron // 6 /// ENST00000393914 // sense // intron // 6 /// ENST00000441219 // sense // intron // 6 /// ENST00000476016 // sense // intron // 2 /// ENST00000486255 // sense // exon // 1 /// OTTHUMT00000060903 // sense // intron // 6 /// OTTHUMT00000060904 // sense // intron // 6 /// OTTHUMT00000060907 // sense // intron // 6 …	hsa-mir-224 // chrX:151127050-151127130 (-) /// hsa-mir-452 // chrX:151128100-151128184 (-)	hsa-miR-452-3p	hsa-miR-452-3p	hsa-miR-452-3p
20502455	1.17143	1.42945	1.31987	1.54814	1.31987	1.54814	A	A	2	miRNA-4_0	Homo sapiens	2013-12-03	miRNA	miRBase	hsa-miR-409-5p	chr14:101531651-101531673 (+)	23	AGGUUACCCGAGCAACUUUGCAU	MIMAT0001638_st	MIMAT0001638	---	hsa-mir-154 // chr14:101526092-101526175 (+) /// hsa-mir-369 // chr14:101531935-101532004 (+) /// hsa-mir-377 // chr14:101528387-101528455 (+) /// hsa-mir-409 // chr14:101531637-101531715 (+) /// hsa-mir-412 // chr14:101531784-101531874 (+) /// hsa-mir-410 // chr14:101532249-101532328 (+) /// hsa-mir-485 // chr14:101521756-101521828 (+) /// hsa-mir-496 // chr14:101526910-101527011 (+) /// hsa-mir…	hsa-miR-409-5p	hsa-miR-409-5p	hsa-miR-409-5p
20502456	-1.15434	1.10208	1.21047	1.0034	1.21047	1.0034	A	A	2	miRNA-4_0	Homo sapiens	2013-12-03	miRNA	miRBase	hsa-miR-409-3p	chr14:101531683-101531704 (+)	22	GAAUGUUGCUCGGUGAACCCCU	MIMAT0001639_st	MIMAT0001639	---	hsa-mir-154 // chr14:101526092-101526175 (+) /// hsa-mir-369 // chr14:101531935-101532004 (+) /// hsa-mir-377 // chr14:101528387-101528455 (+) /// hsa-mir-409 // chr14:101531637-101531715 (+) /// hsa-mir-412 // chr14:101531784-101531874 (+) /// hsa-mir-410 // chr14:101532249-101532328 (+) /// hsa-mir-485 // chr14:101521756-101521828 (+) /// hsa-mir-496 // chr14:101526910-101527011 (+) /// hsa-mir…	hsa-miR-409-3p	hsa-miR-409-3p	hsa-miR-409-3p
20503094	1	1.10107	1.10107	1.10107	1.10107	1.10107	A	A	2	miRNA-4_0	Homo sapiens	2013-12-03	miRNA	miRBase	hsa-miR-412-5p	chr14:101531802-101531824 (+)	23	UGGUCGACCAGUUGGAAAGUAAU	MIMAT0026557_st	MIMAT0026557	---	hsa-mir-154 // chr14:101526092-101526175 (+) /// hsa-mir-369 // chr14:101531935-101532004 (+) /// hsa-mir-377 // chr14:101528387-101528455 (+) /// hsa-mir-409 // chr14:101531637-101531715 (+) /// hsa-mir-412 // chr14:101531784-101531874 (+) /// hsa-mir-410 // chr14:101532249-101532328 (+) /// hsa-mir-496 // chr14:101526910-101527011 (+) /// hsa-mir-656 // chr14:101533061-101533138 (+) /// hsa-mir…	hsa-miR-412-5p	hsa-miR-412-5p	hsa-miR-412-5p
20503095	1.16376	1.21616	1.11167	1.33047	1.11167	1.33047	A	A	2	miRNA-4_0	Homo sapiens	2013-12-03	miRNA	miRBase	hsa-miR-412-3p	chr14:101531837-101531859 (+)	23	ACUUCACCUGGUCCACUAGCCGU	MIMAT0002170_st	MIMAT0002170	---	hsa-mir-154 // chr14:101526092-101526175 (+) /// hsa-mir-369 // chr14:101531935-101532004 (+) /// hsa-mir-377 // chr14:101528387-101528455 (+) /// hsa-mir-409 // chr14:101531637-101531715 (+) /// hsa-mir-412 // chr14:101531784-101531874 (+) /// hsa-mir-410 // chr14:101532249-101532328 (+) /// hsa-mir-496 // chr14:101526910-101527011 (+) /// hsa-mir-656 // chr14:101533061-101533138 (+) /// hsa-mir…	hsa-miR-412-3p	hsa-miR-412-3p	hsa-miR-412-3p
20503096	1.07568	1.15681	1.10539	1.21064	1.10539	1.21064	A	A	2	miRNA-4_0	Homo sapiens	2013-12-03	miRNA	miRBase	hsa-miR-410-5p	chr14:101532262-101532282 (+)	21	AGGUUGUCUGUGAUGAGUUCG	MIMAT0026558_st	MIMAT0026558	---	hsa-mir-154 // chr14:101526092-101526175 (+) /// hsa-mir-369 // chr14:101531935-101532004 (+) /// hsa-mir-377 // chr14:101528387-101528455 (+) /// hsa-mir-409 // chr14:101531637-101531715 (+) /// hsa-mir-412 // chr14:101531784-101531874 (+) /// hsa-mir-410 // chr14:101532249-101532328 (+) /// hsa-mir-496 // chr14:101526910-101527011 (+) /// hsa-mir-656 // chr14:101533061-101533138 (+) /// hsa-mir…	hsa-miR-410-5p	hsa-miR-410-5p	hsa-miR-410-5p
20503097	1.16376	0.91265	0.809783	1.02858	0.809783	1.02858	A	A	2	miRNA-4_0	Homo sapiens	2013-12-03	miRNA	miRBase	hsa-miR-410-3p	chr14:101532298-101532318 (+)	21	AAUAUAACACAGAUGGCCUGU	MIMAT0002171_st	MIMAT0002171	---	hsa-mir-154 // chr14:101526092-101526175 (+) /// hsa-mir-369 // chr14:101531935-101532004 (+) /// hsa-mir-377 // chr14:101528387-101528455 (+) /// hsa-mir-409 // chr14:101531637-101531715 (+) /// hsa-mir-412 // chr14:101531784-101531874 (+) /// hsa-mir-410 // chr14:101532249-101532328 (+) /// hsa-mir-496 // chr14:101526910-101527011 (+) /// hsa-mir-656 // chr14:101533061-101533138 (+) /// hsa-mir…	hsa-miR-410-3p	hsa-miR-410-3p	hsa-miR-410-3p
20503098	1.26525	1.30891	1.15016	1.48958	1.15016	1.48958	A	P	1	miRNA-4_0	Homo sapiens	2013-12-03	miRNA	miRBase	hsa-miR-376b-5p	chr14:101506796-101506817 (+)	22	CGUGGAUAUUCCUUCUAUGUUU	MIMAT0022923_st	MIMAT0022923	---	hsa-mir-376c // chr14:101506027-101506092 (+) /// hsa-mir-376a-1 // chr14:101507119-101507186 (+) /// hsa-mir-381 // chr14:101512257-101512331 (+) /// hsa-mir-376b // chr14:101506773-101506872 (+) /// hsa-mir-495 // chr14:101500092-101500173 (+) /// hsa-mir-539 // chr14:101513658-101513735 (+) /// hsa-mir-544a // chr14:101514995-101515085 (+) /// hsa-mir-376a-2 // chr14:101506406-101506485 (+) //…	hsa-miR-376b-5p	hsa-miR-376b-5p	hsa-miR-376b-5p
20503099	-1.16376	1.20551	1.31987	1.10107	1.31987	1.10107	A	A	2	miRNA-4_0	Homo sapiens	2013-12-03	miRNA	miRBase	hsa-miR-376b-3p	chr14:101506834-101506855 (+)	22	AUCAUAGAGGAAAAUCCAUGUU	MIMAT0002172_st	MIMAT0002172	---	hsa-mir-376c // chr14:101506027-101506092 (+) /// hsa-mir-376a-1 // chr14:101507119-101507186 (+) /// hsa-mir-381 // chr14:101512257-101512331 (+) /// hsa-mir-376b // chr14:101506773-101506872 (+) /// hsa-mir-495 // chr14:101500092-101500173 (+) /// hsa-mir-539 // chr14:101513658-101513735 (+) /// hsa-mir-544a // chr14:101514995-101515085 (+) /// hsa-mir-376a-2 // chr14:101506406-101506485 (+) //…	hsa-miR-376b-3p	hsa-miR-376b-3p	hsa-miR-376b-3p
20503100	-1.40164	6.28653	6.5348	6.04769	6.5348	6.04769	P	P	0	miRNA-4_0	Homo sapiens	2013-12-03	miRNA	miRBase	hsa-miR-483-5p	chr11:2155411-2155432 (-)	22	AAGACGGGAGGAAAGAAGGGAG	MIMAT0004761_st	MIMAT0004761	ENST00000300632 // sense // intron // 3 /// ENST00000337883 // sense // intron // 2 /// ENST00000356578 // sense // intron // 5 /// ENST00000381389 // sense // intron // 2 /// ENST00000381392 // sense // intron // 2 /// ENST00000381395 // sense // intron // 2 /// ENST00000381406 // sense // intron // 2 /// ENST00000416167 // sense // intron // 2 /// ENST00000418738 // sense // intron // 2 /// ENS…	---	hsa-miR-483-5p	hsa-miR-483-5p	hsa-miR-483-5p
20503101	-1.93745	4.88302	5.38335	4.42919	5.38335	4.42919	P	P	0	miRNA-4_0	Homo sapiens	2013-12-03	miRNA	miRBase	hsa-miR-483-3p	chr11:2155372-2155392 (-)	21	UCACUCCUCUCCUCCCGUCUU	MIMAT0002173_st	MIMAT0002173	ENST00000300632 // sense // intron // 3 /// ENST00000337883 // sense // intron // 2 /// ENST00000356578 // sense // intron // 5 /// ENST00000381389 // sense // intron // 2 /// ENST00000381392 // sense // intron // 2 /// ENST00000381395 // sense // intron // 2 /// ENST00000381406 // sense // intron // 2 /// ENST00000416167 // sense // intron // 2 /// ENST00000418738 // sense // intron // 2 /// ENS…	---	hsa-miR-483-3p	hsa-miR-483-3p	hsa-miR-483-3p
20503102	-1.71379	6.01223	6.41337	5.63617	6.41337	5.63617	P	P	0	miRNA-4_0	Homo sapiens	2013-12-03	miRNA	miRBase	hsa-miR-484	chr16:15737158-15737179 (+)	22	UCAGGCUCAGUCCCCUCCCGAU	MIMAT0002174_st	MIMAT0002174	ENST00000396353 // sense // 3UTR // 1 /// ENST00000396355 // sense // 3UTR // 1 /// OTTHUMT00000252133 // sense // 3UTR // 1	---	hsa-miR-484	hsa-miR-484	hsa-miR-484
20503103	1.26627	1.48458	1.32402	1.66461	1.32402	1.66461	A	A	2	miRNA-4_0	Homo sapiens	2013-12-03	miRNA	miRBase	hsa-miR-485-5p	chr14:101521764-101521785 (+)	22	AGAGGCUGGCCGUGAUGAAUUC	MIMAT0002175_st	MIMAT0002175	ENST00000385292 // sense // exon // 1	hsa-mir-134 // chr14:101521024-101521096 (+) /// hsa-mir-154 // chr14:101526092-101526175 (+) /// hsa-mir-377 // chr14:101528387-101528455 (+) /// hsa-mir-381 // chr14:101512257-101512331 (+) /// hsa-mir-382 // chr14:101520643-101520718 (+) /// hsa-mir-409 // chr14:101531637-101531715 (+) /// hsa-mir-485 // chr14:101521756-101521828 (+) /// hsa-mir-487a // chr14:101518783-101518862 (+) /// hsa-mi…	hsa-miR-485-5p	hsa-miR-485-5p	hsa-miR-485-5p
20503104	1.36327	1.31935	1.11462	1.56169	1.11462	1.56169	A	A	2	miRNA-4_0	Homo sapiens	2013-12-03	miRNA	miRBase	hsa-miR-485-3p	chr14:101521801-101521822 (+)	22	GUCAUACACGGCUCUCCUCUCU	MIMAT0002176_st	MIMAT0002176	ENST00000385292 // sense // exon // 1	hsa-mir-134 // chr14:101521024-101521096 (+) /// hsa-mir-154 // chr14:101526092-101526175 (+) /// hsa-mir-377 // chr14:101528387-101528455 (+) /// hsa-mir-381 // chr14:101512257-101512331 (+) /// hsa-mir-382 // chr14:101520643-101520718 (+) /// hsa-mir-409 // chr14:101531637-101531715 (+) /// hsa-mir-485 // chr14:101521756-101521828 (+) /// hsa-mir-487a // chr14:101518783-101518862 (+) /// hsa-mi…	hsa-miR-485-3p	hsa-miR-485-3p	hsa-miR-485-3p
20503105	-1.667	4.83099	5.21366	4.4764	5.21366	4.4764	P	P	0	miRNA-4_0	Homo sapiens	2013-12-03	miRNA	miRBase	hsa-miR-486-5p	chr8:41518002-41518023 (-)	22	UCCUGUACUGAGCUGCCCCGAG	MIMAT0002177_st	MIMAT0002177	ENST00000265709 // antisense // intron // 42 /// ENST00000289734 // antisense // intron // 42 /// ENST00000314214 // antisense // intron // 4 /// ENST00000347528 // antisense // intron // 41 /// ENST00000348036 // antisense // intron // 2 /// ENST00000352337 // antisense // intron // 41 /// ENST00000379758 // antisense // intron // 40 /// ENST00000396942 // antisense // intron // 42 /// ENST00000…	hsa-mir-486 // chr8:41517959-41518026 (-) /// hsa-mir-486-2 // chr8:41517962-41518025 (+)	hsa-miR-486-5p	hsa-miR-486-5p	hsa-miR-486-5p
20503106	-1.74476	2.4632	2.89722	2.09419	2.89722	2.09419	P	P	0	miRNA-4_0	Homo sapiens	2013-12-03	miRNA	miRBase	hsa-miR-486-3p	chr8:41517961-41517981 (-)	21	CGGGGCAGCUCAGUACAGGAU	MIMAT0004762_st	MIMAT0004762	ENST00000265709 // antisense // intron // 42 /// ENST00000289734 // antisense // intron // 42 /// ENST00000314214 // antisense // intron // 4 /// ENST00000347528 // antisense // intron // 41 /// ENST00000348036 // antisense // intron // 2 /// ENST00000352337 // antisense // intron // 41 /// ENST00000379758 // antisense // intron // 40 /// ENST00000396942 // antisense // intron // 42 /// ENST00000…	hsa-mir-486 // chr8:41517959-41518026 (-) /// hsa-mir-486-2 // chr8:41517962-41518025 (+)	hsa-miR-486-3p	hsa-miR-486-3p	hsa-miR-486-3p
20503107	-1.37787	1.29945	1.55109	1.08864	1.55109	1.08864	A	A	2	miRNA-4_0	Homo sapiens	2013-12-03	miRNA	miRBase	hsa-miR-487a-5p	chr14:101518795-101518816 (+)	22	GUGGUUAUCCCUGCUGUGUUCG	MIMAT0026559_st	MIMAT0026559	---	hsa-mir-134 // chr14:101521024-101521096 (+) /// hsa-mir-154 // chr14:101526092-101526175 (+) /// hsa-mir-377 // chr14:101528387-101528455 (+) /// hsa-mir-381 // chr14:101512257-101512331 (+) /// hsa-mir-382 // chr14:101520643-101520718 (+) /// hsa-mir-485 // chr14:101521756-101521828 (+) /// hsa-mir-487a // chr14:101518783-101518862 (+) /// hsa-mir-496 // chr14:101526910-101527011 (+) /// hsa-mi…	hsa-miR-487a-5p	hsa-miR-487a-5p	hsa-miR-487a-5p
20503108	1.26525	0.90338	0.749472	1.08889	0.749472	1.08889	A	A	2	miRNA-4_0	Homo sapiens	2013-12-03	miRNA	miRBase	hsa-miR-487a-3p	chr14:101518831-101518852 (+)	22	AAUCAUACAGGGACAUCCAGUU	MIMAT0002178_st	MIMAT0002178	---	hsa-mir-134 // chr14:101521024-101521096 (+) /// hsa-mir-154 // chr14:101526092-101526175 (+) /// hsa-mir-377 // chr14:101528387-101528455 (+) /// hsa-mir-381 // chr14:101512257-101512331 (+) /// hsa-mir-382 // chr14:101520643-101520718 (+) /// hsa-mir-485 // chr14:101521756-101521828 (+) /// hsa-mir-487a // chr14:101518783-101518862 (+) /// hsa-mir-496 // chr14:101526910-101527011 (+) /// hsa-mi…	hsa-miR-487a-3p	hsa-miR-487a-3p	hsa-miR-487a-3p
20503783	1	1.03332	1.03332	1.03332	1.03332	1.03332	A	A	2	miRNA-4_0	Homo sapiens	2013-12-03	miRNA	miRBase	hsa-miR-488-5p	chr1:176998548-176998568 (-)	21	CCCAGAUAAUGGCACUCUCAA	MIMAT0002804_st	MIMAT0002804	ENST00000281881 // sense // intron // 5 /// ENST00000361833 // sense // intron // 5 /// ENST00000367654 // sense // intron // 5 /// ENST00000367657 // sense // intron // 5 /// ENST00000424564 // sense // intron // 5 /// ENST00000473640 // sense // intron // 3 /// OTTHUMT00000084822 // sense // intron // 5 /// OTTHUMT00000084823 // sense // intron // 5 /// OTTHUMT00000084824 // sense // intron // …	---	hsa-miR-488-5p	hsa-miR-488-5p	hsa-miR-488-5p
20503784	1.16376	1.20551	1.10107	1.31987	1.10107	1.31987	A	A	2	miRNA-4_0	Homo sapiens	2013-12-03	miRNA	miRBase	hsa-miR-488-3p	chr1:176998510-176998530 (-)	21	UUGAAAGGCUAUUUCUUGGUC	MIMAT0004763_st	MIMAT0004763	ENST00000281881 // sense // intron // 5 /// ENST00000361833 // sense // intron // 5 /// ENST00000367654 // sense // intron // 5 /// ENST00000367657 // sense // intron // 5 /// ENST00000424564 // sense // intron // 5 /// ENST00000473640 // sense // intron // 3 /// OTTHUMT00000084822 // sense // intron // 5 /// OTTHUMT00000084823 // sense // intron // 5 /// OTTHUMT00000084824 // sense // intron // …	---	hsa-miR-488-3p	hsa-miR-488-3p	hsa-miR-488-3p
20503785	1.17143	1.33328	1.22402	1.45229	1.22402	1.45229	A	A	2	miRNA-4_0	Homo sapiens	2013-12-03	miRNA	miRBase	hsa-miR-489-5p	chr7:93113297-93113318 (-)	22	GGUCGUAUGUGUGACGCCAUUU	MIMAT0026605_st	MIMAT0026605	ENST00000359558 // sense // intron // 4 /// ENST00000360249 // sense // intron // 3 /// ENST00000394441 // sense // intron // 2 /// ENST00000415529 // sense // intron // 1 /// ENST00000421592 // sense // intron // 3 /// ENST00000423724 // sense // intron // 1 /// ENST00000426151 // sense // intron // 3 /// OTTHUMT00000254661 // sense // intron // 2 /// OTTHUMT00000341741 // sense // intron // 3 /…	hsa-mir-489 // chr7:93113248-93113331 (-) /// hsa-mir-653 // chr7:93112072-93112167 (-)	hsa-miR-489-5p	hsa-miR-489-5p	hsa-miR-489-5p
20503786	-1.37787	1.30427	1.55583	1.09338	1.55583	1.09338	A	A	2	miRNA-4_0	Homo sapiens	2013-12-03	miRNA	miRBase	hsa-miR-489-3p	chr7:93113259-93113280 (-)	22	GUGACAUCACAUAUACGGCAGC	MIMAT0002805_st	MIMAT0002805	ENST00000359558 // sense // intron // 4 /// ENST00000360249 // sense // intron // 3 /// ENST00000394441 // sense // intron // 2 /// ENST00000415529 // sense // intron // 1 /// ENST00000421592 // sense // intron // 3 /// ENST00000423724 // sense // intron // 1 /// ENST00000426151 // sense // intron // 3 /// OTTHUMT00000254661 // sense // intron // 2 /// OTTHUMT00000341741 // sense // intron // 3 /…	hsa-mir-489 // chr7:93113248-93113331 (-) /// hsa-mir-653 // chr7:93112072-93112167 (-)	hsa-miR-489-3p	hsa-miR-489-3p	hsa-miR-489-3p
20503787	1.42072	0.756463	0.544438	1.05106	0.544438	1.05106	A	A	2	miRNA-4_0	Homo sapiens	2013-12-03	miRNA	miRBase	hsa-miR-490-5p	chr7:136587952-136587971 (+)	20	CCAUGGAUCUCCAGGUGGGU	MIMAT0004764_st	MIMAT0004764	ENST00000320658 // sense // intron // 2 /// ENST00000397608 // sense // intron // 2 /// ENST00000401861 // sense // intron // 2 /// ENST00000402486 // sense // intron // 2 /// ENST00000425981 // antisense // intron // 2 /// ENST00000439694 // antisense // intron // 3 /// ENST00000445907 // sense // intron // 2 /// ENST00000453373 // sense // intron // 2 /// ENST00000586239 // antisense // intron …	---	hsa-miR-490-5p	hsa-miR-490-5p	hsa-miR-490-5p
20503788	-1.15434	1.09619	1.2046	0.997532	1.2046	0.997532	A	A	2	miRNA-4_0	Homo sapiens	2013-12-03	miRNA	miRBase	hsa-miR-490-3p	chr7:136587989-136588010 (+)	22	CAACCUGGAGGACUCCAUGCUG	MIMAT0002806_st	MIMAT0002806	ENST00000320658 // sense // intron // 2 /// ENST00000397608 // sense // intron // 2 /// ENST00000401861 // sense // intron // 2 /// ENST00000402486 // sense // intron // 2 /// ENST00000425981 // antisense // intron // 2 /// ENST00000439694 // antisense // intron // 3 /// ENST00000445907 // sense // intron // 2 /// ENST00000453373 // sense // intron // 2 /// ENST00000586239 // antisense // intron …	---	hsa-miR-490-3p	hsa-miR-490-3p	hsa-miR-490-3p
20503789	-1.35471	4.51309	4.73739	4.2994	4.73739	4.2994	P	P	0	miRNA-4_0	Homo sapiens	2013-12-03	miRNA	miRBase	hsa-miR-491-5p	chr9:20716119-20716140 (+)	22	AGUGGGGAACCCUUCCAUGAGG	MIMAT0002807_st	MIMAT0002807	ENST00000338382 // sense // intron // 1 /// ENST00000380249 // sense // intron // 4 /// ENST00000604036 // sense // intron // 2 /// OTTHUMT00000143442 // sense // intron // 4 /// OTTHUMT00000468395 // sense // intron // 2	---	hsa-miR-491-5p	hsa-miR-491-5p	hsa-miR-491-5p
20503790	1.45814	1.07298	0.834868	1.379	0.834868	1.379	A	A	2	miRNA-4_0	Homo sapiens	2013-12-03	miRNA	miRBase	hsa-miR-491-3p	chr9:20716153-20716174 (+)	22	CUUAUGCAAGAUUCCCUUCUAC	MIMAT0004765_st	MIMAT0004765	ENST00000338382 // sense // intron // 1 /// ENST00000380249 // sense // intron // 4 /// ENST00000604036 // sense // intron // 2 /// OTTHUMT00000143442 // sense // intron // 4 /// OTTHUMT00000468395 // sense // intron // 2	---	hsa-miR-491-3p	hsa-miR-491-3p	hsa-miR-491-3p
20503791	-1.87637	0.469297	1.10691	0.198968	1.10691	0.198968	A	A	2	miRNA-4_0	Homo sapiens	2013-12-03	miRNA	miRBase	hsa-miR-511-5p	chr10:17887122-17887142 (+) // chr10:18134051-18134071 (+)	21	GUGUCUUUUGCUCUGCAGUCA	MIMAT0002808_st	MIMAT0002808	ENST00000239761 // sense // intron // 5 /// ENST00000331429 // sense // intron // 5 /// ENST00000457317 // sense // intron // 5 /// OTTHUMT00000047054 // sense // intron // 5 /// OTTHUMT00000047057 // sense // intron // 5	---	hsa-miR-511-5p	hsa-miR-511-5p	hsa-miR-511-5p
20503792	1.537	1.47624	1.19839	1.81851	1.19839	1.81851	A	P	1	miRNA-4_0	Homo sapiens	2013-12-03	miRNA	miRBase	hsa-miR-511-3p	chr10:17887160-17887179 (+) // chr10:18134089-18134108 (+)	20	AAUGUGUAGCAAAAGACAGA	MIMAT0026606_st	MIMAT0026606	ENST00000239761 // sense // intron // 5 /// ENST00000331429 // sense // intron // 5 /// ENST00000457317 // sense // intron // 5 /// OTTHUMT00000047054 // sense // intron // 5 /// OTTHUMT00000047057 // sense // intron // 5	---	hsa-miR-511-3p	hsa-miR-511-3p	hsa-miR-511-3p
20503793	-1.08213	7.37607	7.43322	7.31935	7.43322	7.31935	P	P	0	miRNA-4_0	Homo sapiens	2013-12-03	miRNA	miRBase	hsa-miR-146b-5p	chr10:104196277-104196298 (+)	22	UGAGAACUGAAUUCCAUAGGCU	MIMAT0002809_st	MIMAT0002809	---	---	hsa-miR-146b-5p	hsa-miR-146b-5p	hsa-miR-146b-5p
20503794	1	2.1229	2.1229	2.1229	2.1229	2.1229	A	A	2	miRNA-4_0	Homo sapiens	2013-12-03	miRNA	miRBase	hsa-miR-146b-3p	chr10:104196313-104196334 (+)	22	UGCCCUGUGGACUCAGUUCUGG	MIMAT0004766_st	MIMAT0004766	---	---	hsa-miR-146b-3p	hsa-miR-146b-3p	hsa-miR-146b-3p
20503795	-1.11477	1.31837	1.39907	1.24232	1.39907	1.24232	A	A	2	miRNA-4_0	Homo sapiens	2013-12-03	miRNA	miRBase	hsa-miR-202-5p	chr10:135061076-135061097 (-)	22	UUCCUAUGCAUAUACUUCUUUG	MIMAT0002810_st	MIMAT0002810	ENST00000300167 // sense // intron // 2 /// ENST00000553459 // sense // intron // 1 /// OTTHUMT00000409805 // sense // intron // 1 /// OTTHUMT00000409806 // sense // intron // 2	---	hsa-miR-202-5p	hsa-miR-202-5p	hsa-miR-202-5p
20503796	1	1.31987	1.31987	1.31987	1.31987	1.31987	A	A	2	miRNA-4_0	Homo sapiens	2013-12-03	miRNA	miRBase	hsa-miR-202-3p	chr10:135061042-135061061 (-)	20	AGAGGUAUAGGGCAUGGGAA	MIMAT0002811_st	MIMAT0002811	ENST00000300167 // sense // intron // 2 /// ENST00000553459 // sense // intron // 1 /// OTTHUMT00000409805 // sense // intron // 1 /// OTTHUMT00000409806 // sense // intron // 2	---	hsa-miR-202-3p	hsa-miR-202-3p	hsa-miR-202-3p
20503797	1.26333	1.5419	1.38247	1.7197	1.38247	1.7197	A	A	2	miRNA-4_0	Homo sapiens	2013-12-03	miRNA	miRBase	hsa-miR-492	chr12:95228203-95228225 (+)	23	AGGACCUGCGGGACAAGAUUCUU	MIMAT0002812_st	MIMAT0002812	ENST00000405395 // sense // exon // 1 /// ENST00000557173 // sense // exon // 1 /// OTTHUMT00000410052 // sense // exon // 1 /// OTTHUMT00000410053 // sense // exon // 1	---	hsa-miR-492	hsa-miR-492	hsa-miR-492
20503798	-1.74275	1.0501	1.52463	0.72326	1.52463	0.72326	A	A	2	miRNA-4_0	Homo sapiens	2013-12-03	miRNA	miRBase	hsa-miR-493-5p	chr14:101335412-101335433 (+)	22	UUGUACAUGGUAGGCUUUCAUU	MIMAT0002813_st	MIMAT0002813	---	hsa-mir-337 // chr14:101340830-101340922 (+) /// hsa-mir-493 // chr14:101335397-101335485 (+) /// hsa-mir-665 // chr14:101341370-101341441 (+)	hsa-miR-493-5p	hsa-miR-493-5p	hsa-miR-493-5p
20503799	1.37787	0.889625	0.68796	1.1504	0.68796	1.1504	A	A	2	miRNA-4_0	Homo sapiens	2013-12-03	miRNA	miRBase	hsa-miR-493-3p	chr14:101335453-101335474 (+)	22	UGAAGGUCUACUGUGUGCCAGG	MIMAT0003161_st	MIMAT0003161	---	hsa-mir-337 // chr14:101340830-101340922 (+) /// hsa-mir-493 // chr14:101335397-101335485 (+) /// hsa-mir-665 // chr14:101341370-101341441 (+)	hsa-miR-493-3p	hsa-miR-493-3p	hsa-miR-493-3p
20503800	-1.15434	1.00448	1.11334	0.906272	1.11334	0.906272	A	A	2	miRNA-4_0	Homo sapiens	2013-12-03	miRNA	miRBase	hsa-miR-432-5p	chr14:101350833-101350855 (+)	23	UCUUGGAGUAGGUCAUUGGGUGG	MIMAT0002814_st	MIMAT0002814	ENST00000534062 // antisense // exon // 1 /// OTTHUMT00000395127 // antisense // exon // 1	hsa-mir-127 // chr14:101349316-101349412 (+) /// hsa-mir-136 // chr14:101351039-101351120 (+) /// hsa-mir-337 // chr14:101340830-101340922 (+) /// hsa-mir-431 // chr14:101347344-101347457 (+) /// hsa-mir-433 // chr14:101348223-101348315 (+) /// hsa-mir-432 // chr14:101350820-101350913 (+) /// hsa-mir-665 // chr14:101341370-101341441 (+)	hsa-miR-432-5p	hsa-miR-432-5p	hsa-miR-432-5p
20503801	-1.14413	1.02875	1.13045	0.936194	1.13045	0.936194	A	A	2	miRNA-4_0	Homo sapiens	2013-12-03	miRNA	miRBase	hsa-miR-432-3p	chr14:101350881-101350901 (+)	21	CUGGAUGGCUCCUCCAUGUCU	MIMAT0002815_st	MIMAT0002815	ENST00000534062 // antisense // exon // 1 /// OTTHUMT00000395127 // antisense // exon // 1	hsa-mir-127 // chr14:101349316-101349412 (+) /// hsa-mir-136 // chr14:101351039-101351120 (+) /// hsa-mir-337 // chr14:101340830-101340922 (+) /// hsa-mir-431 // chr14:101347344-101347457 (+) /// hsa-mir-433 // chr14:101348223-101348315 (+) /// hsa-mir-432 // chr14:101350820-101350913 (+) /// hsa-mir-665 // chr14:101341370-101341441 (+)	hsa-miR-432-3p	hsa-miR-432-3p	hsa-miR-432-3p
20503802	1	1.21047	1.21047	1.21047	1.21047	1.21047	A	A	2	miRNA-4_0	Homo sapiens	2013-12-03	miRNA	miRBase	hsa-miR-494-5p	chr14:101495985-101496007 (+)	23	AGGUUGUCCGUGUUGUCUUCUCU	MIMAT0026607_st	MIMAT0026607	---	hsa-mir-299 // chr14:101490131-101490193 (+) /// hsa-mir-379 // chr14:101488403-101488469 (+) /// hsa-mir-380 // chr14:101491354-101491414 (+) /// hsa-mir-323a // chr14:101492069-101492154 (+) /// hsa-mir-329-1 // chr14:101493122-101493201 (+) /// hsa-mir-329-2 // chr14:101493437-101493520 (+) /// hsa-mir-494 // chr14:101495971-101496051 (+) /// hsa-mir-495 // chr14:101500092-101500173 (+) /// hs…	hsa-miR-494-5p	hsa-miR-494-5p	hsa-miR-494-5p
20503803	1.28814	7.22201	7.04168	7.40696	7.04168	7.40696	P	P	0	miRNA-4_0	Homo sapiens	2013-12-03	miRNA	miRBase	hsa-miR-494-3p	chr14:101496018-101496039 (+)	22	UGAAACAUACACGGGAAACCUC	MIMAT0002816_st	MIMAT0002816	---	hsa-mir-299 // chr14:101490131-101490193 (+) /// hsa-mir-379 // chr14:101488403-101488469 (+) /// hsa-mir-380 // chr14:101491354-101491414 (+) /// hsa-mir-323a // chr14:101492069-101492154 (+) /// hsa-mir-329-1 // chr14:101493122-101493201 (+) /// hsa-mir-329-2 // chr14:101493437-101493520 (+) /// hsa-mir-494 // chr14:101495971-101496051 (+) /// hsa-mir-495 // chr14:101500092-101500173 (+) /// hs…	hsa-miR-494-3p	hsa-miR-494-3p	hsa-miR-494-3p
20503804	-2.34388	0.913673	1.71552	0.486616	1.71552	0.486616	A	A	2	miRNA-4_0	Homo sapiens	2013-12-03	miRNA	miRBase	hsa-miR-495-5p	chr14:101500105-101500126 (+)	22	GAAGUUGCCCAUGUUAUUUUCG	MIMAT0022924_st	MIMAT0022924	---	hsa-mir-299 // chr14:101490131-101490193 (+) /// hsa-mir-376c // chr14:101506027-101506092 (+) /// hsa-mir-376a-1 // chr14:101507119-101507186 (+) /// hsa-mir-380 // chr14:101491354-101491414 (+) /// hsa-mir-323a // chr14:101492069-101492154 (+) /// hsa-mir-329-1 // chr14:101493122-101493201 (+) /// hsa-mir-329-2 // chr14:101493437-101493520 (+) /// hsa-mir-376b // chr14:101506773-101506872 (+) /…	hsa-miR-495-5p	hsa-miR-495-5p	hsa-miR-495-5p
20503805	1	1.10107	1.10107	1.10107	1.10107	1.10107	A	A	2	miRNA-4_0	Homo sapiens	2013-12-03	miRNA	miRBase	hsa-miR-495-3p	chr14:101500141-101500162 (+)	22	AAACAAACAUGGUGCACUUCUU	MIMAT0002817_st	MIMAT0002817	---	hsa-mir-299 // chr14:101490131-101490193 (+) /// hsa-mir-376c // chr14:101506027-101506092 (+) /// hsa-mir-376a-1 // chr14:101507119-101507186 (+) /// hsa-mir-380 // chr14:101491354-101491414 (+) /// hsa-mir-323a // chr14:101492069-101492154 (+) /// hsa-mir-329-1 // chr14:101493122-101493201 (+) /// hsa-mir-329-2 // chr14:101493437-101493520 (+) /// hsa-mir-376b // chr14:101506773-101506872 (+) /…	hsa-miR-495-3p	hsa-miR-495-3p	hsa-miR-495-3p
20503806	1.537	0.961025	0.699745	1.31987	0.699745	1.31987	A	A	2	miRNA-4_0	Homo sapiens	2013-12-03	miRNA	miRBase	hsa-miR-496	chr14:101526965-101526986 (+)	22	UGAGUAUUACAUGGCCAAUCUC	MIMAT0002818_st	MIMAT0002818	---	hsa-mir-134 // chr14:101521024-101521096 (+) /// hsa-mir-154 // chr14:101526092-101526175 (+) /// hsa-mir-369 // chr14:101531935-101532004 (+) /// hsa-mir-377 // chr14:101528387-101528455 (+) /// hsa-mir-382 // chr14:101520643-101520718 (+) /// hsa-mir-409 // chr14:101531637-101531715 (+) /// hsa-mir-412 // chr14:101531784-101531874 (+) /// hsa-mir-410 // chr14:101532249-101532328 (+) /// hsa-mir…	hsa-miR-496	hsa-miR-496	hsa-miR-496
20503807	-2.19744	5.92148	6.51656	5.38074	6.51656	5.38074	P	P	0	miRNA-4_0	Homo sapiens	2013-12-03	miRNA	miRBase	hsa-miR-193b-5p	chr16:14397837-14397858 (+)	22	CGGGGUUUUGAGGGCGAGAUGA	MIMAT0004767_st	MIMAT0004767	ENST00000570945 // sense // intron // 1 /// ENST00000571639 // sense // intron // 1 /// OTTHUMT00000436878 // sense // intron // 1 /// OTTHUMT00000436879 // sense // intron // 1	hsa-mir-365a // chr16:14403142-14403228 (+) /// hsa-mir-193b // chr16:14397824-14397906 (+)	hsa-miR-193b-5p	hsa-miR-193b-5p	hsa-miR-193b-5p
20503808	-1.79915	10.2394	10.6718	9.82449	10.6718	9.82449	P	P	0	miRNA-4_0	Homo sapiens	2013-12-03	miRNA	miRBase	hsa-miR-193b-3p	chr16:14397874-14397895 (+)	22	AACUGGCCCUCAAAGUCCCGCU	MIMAT0002819_st	MIMAT0002819	ENST00000570945 // sense // intron // 1 /// ENST00000571639 // sense // intron // 1 /// OTTHUMT00000436878 // sense // intron // 1 /// OTTHUMT00000436879 // sense // intron // 1	hsa-mir-365a // chr16:14403142-14403228 (+) /// hsa-mir-193b // chr16:14397824-14397906 (+)	hsa-miR-193b-3p	hsa-miR-193b-3p	hsa-miR-193b-3p
20503809	1.15434	2.00256	1.9017	2.10876	1.9017	2.10876	A	P	1	miRNA-4_0	Homo sapiens	2013-12-03	miRNA	miRBase	hsa-miR-497-5p	chr17:6921298-6921318 (-)	21	CAGCAGCACACUGUGGUUUGU	MIMAT0002820_st	MIMAT0002820	ENST00000443997 // sense // intron // 1 /// ENST00000572453 // sense // exon // 1 /// ENST00000572547 // sense // intron // 1 /// OTTHUMT00000450298 // sense // intron // 1 /// OTTHUMT00000450299 // sense // intron // 1 /// OTTHUMT00000450300 // sense // exon // 1	hsa-mir-195 // chr17:6920934-6921020 (-) /// hsa-mir-497 // chr17:6921230-6921341 (-)	hsa-miR-497-5p	hsa-miR-497-5p	hsa-miR-497-5p
20503810	-1.28686	1.09188	1.28886	0.925003	1.28886	0.925003	A	A	2	miRNA-4_0	Homo sapiens	2013-12-03	miRNA	miRBase	hsa-miR-497-3p	chr17:6921257-6921278 (-)	22	CAAACCACACUGUGGUGUUAGA	MIMAT0004768_st	MIMAT0004768	ENST00000443997 // sense // intron // 1 /// ENST00000572453 // sense // exon // 1 /// ENST00000572547 // sense // intron // 1 /// OTTHUMT00000450298 // sense // intron // 1 /// OTTHUMT00000450299 // sense // intron // 1 /// OTTHUMT00000450300 // sense // exon // 1	hsa-mir-195 // chr17:6920934-6921020 (-) /// hsa-mir-497 // chr17:6921230-6921341 (-)	hsa-miR-497-3p	hsa-miR-497-3p	hsa-miR-497-3p
20503811	-1.5716	5.91325	6.24836	5.59612	6.24836	5.59612	P	P	0	miRNA-4_0	Homo sapiens	2013-12-03	miRNA	miRBase	hsa-miR-181d-5p	chr19:13985724-13985746 (+)	23	AACAUUCAUUGUUGUCGGUGGGU	MIMAT0002821_st	MIMAT0002821	ENST00000591161 // sense // intron // 1 /// ENST00000591727 // sense // intron // 1 /// OTTHUMT00000457943 // sense // intron // 1 /// OTTHUMT00000457944 // sense // intron // 1	hsa-mir-181c // chr19:13985513-13985622 (+) /// hsa-mir-181d // chr19:13985689-13985825 (+)	hsa-miR-181d-5p	hsa-miR-181d-5p	hsa-miR-181d-5p
20503812	1.74275	1.02557	0.700383	1.50175	0.700383	1.50175	A	A	2	miRNA-4_0	Homo sapiens	2013-12-03	miRNA	miRBase	hsa-miR-181d-3p	chr19:13985767-13985787 (+)	21	CCACCGGGGGAUGAAUGUCAC	MIMAT0026608_st	MIMAT0026608	ENST00000591161 // sense // intron // 1 /// ENST00000591727 // sense // intron // 1 /// OTTHUMT00000457943 // sense // intron // 1 /// OTTHUMT00000457944 // sense // intron // 1	hsa-mir-181c // chr19:13985513-13985622 (+) /// hsa-mir-181d // chr19:13985689-13985825 (+)	hsa-miR-181d-3p	hsa-miR-181d-3p	hsa-miR-181d-3p
20503813	-1.15434	1.1645	1.27262	1.06556	1.27262	1.06556	A	A	2	miRNA-4_0	Homo sapiens	2013-12-03	miRNA	miRBase	hsa-miR-512-5p	chr19:54169946-54169968 (+) // chr19:54172430-54172452 (+)	23	CACUCAGCCUUGAGGGCACUUUC	MIMAT0002822_st	MIMAT0002822	---	hsa-mir-512-1 // chr19:54169933-54170016 (+) /// hsa-mir-512-2 // chr19:54172411-54172508 (+) /// hsa-mir-498 // chr19:54177451-54177574 (+) /// hsa-mir-520e // chr19:54178965-54179051 (+) /// hsa-mir-515-1 // chr19:54182257-54182339 (+) /// hsa-mir-1323 // chr19:54175222-54175294 (+)	hsa-miR-512-5p	hsa-miR-512-5p	hsa-miR-512-5p
20503814	1.32072	1.82452	1.63486	2.03618	1.63486	2.03618	A	A	2	miRNA-4_0	Homo sapiens	2013-12-03	miRNA	miRBase	hsa-miR-512-3p	chr19:54169983-54170004 (+) // chr19:54172467-54172488 (+)	22	AAGUGCUGUCAUAGCUGAGGUC	MIMAT0002823_st	MIMAT0002823	---	hsa-mir-512-1 // chr19:54169933-54170016 (+) /// hsa-mir-512-2 // chr19:54172411-54172508 (+) /// hsa-mir-498 // chr19:54177451-54177574 (+) /// hsa-mir-520e // chr19:54178965-54179051 (+) /// hsa-mir-515-1 // chr19:54182257-54182339 (+) /// hsa-mir-1323 // chr19:54175222-54175294 (+)	hsa-miR-512-3p	hsa-miR-512-3p	hsa-miR-512-3p
20503815	1.0539	3.24675	3.2091	3.28484	3.2091	3.28484	P	P	0	miRNA-4_0	Homo sapiens	2013-12-03	miRNA	miRBase	hsa-miR-498	chr19:54177484-54177506 (+)	23	UUUCAAGCCAGGGGGCGUUUUUC	MIMAT0002824_st	MIMAT0002824	---	hsa-mir-512-1 // chr19:54169933-54170016 (+) /// hsa-mir-512-2 // chr19:54172411-54172508 (+) /// hsa-mir-498 // chr19:54177451-54177574 (+) /// hsa-mir-520e // chr19:54178965-54179051 (+) /// hsa-mir-515-1 // chr19:54182257-54182339 (+) /// hsa-mir-519e // chr19:54183194-54183277 (+) /// hsa-mir-520f // chr19:54185413-54185499 (+) /// hsa-mir-1323 // chr19:54175222-54175294 (+)	hsa-miR-498	hsa-miR-498	hsa-miR-498
20503816	-1.13386	1.43114	1.52463	1.34338	1.52463	1.34338	A	A	2	miRNA-4_0	Homo sapiens	2013-12-03	miRNA	miRBase	hsa-miR-520e	chr19:54179018-54179038 (+)	21	AAAGUGCUUCCUUUUUGAGGG	MIMAT0002825_st	MIMAT0002825	---	hsa-mir-512-1 // chr19:54169933-54170016 (+) /// hsa-mir-512-2 // chr19:54172411-54172508 (+) /// hsa-mir-498 // chr19:54177451-54177574 (+) /// hsa-mir-520e // chr19:54178965-54179051 (+) /// hsa-mir-515-1 // chr19:54182257-54182339 (+) /// hsa-mir-519e // chr19:54183194-54183277 (+) /// hsa-mir-520f // chr19:54185413-54185499 (+) /// hsa-mir-515-2 // chr19:54188263-54188345 (+) /// hsa-mir-1323…	hsa-miR-520e	hsa-miR-520e	hsa-miR-520e
20503817	1.15434	1.21667	1.11754	1.3246	1.11754	1.3246	A	A	2	miRNA-4_0	Homo sapiens	2013-12-03	miRNA	miRBase	hsa-miR-515-5p	chr19:54182270-54182293 (+) // chr19:54188276-54188299 (+)	24	UUCUCCAAAAGAAAGCACUUUCUG	MIMAT0002826_st	MIMAT0002826	---	hsa-mir-520e // chr19:54178965-54179051 (+) /// hsa-mir-515-1 // chr19:54182257-54182339 (+) /// hsa-mir-519e // chr19:54183194-54183277 (+) /// hsa-mir-520f // chr19:54185413-54185499 (+) /// hsa-mir-515-2 // chr19:54188263-54188345 (+) /// hsa-mir-519c // chr19:54189723-54189809 (+) /// hsa-mir-520a // chr19:54194135-54194219 (+) /// hsa-mir-526b // chr19:54197647-54197729 (+) /// hsa-mir-1283-…	hsa-miR-515-5p	hsa-miR-515-5p	hsa-miR-515-5p
20503818	1.95883	0.949383	0.581094	1.55109	0.581094	1.55109	A	A	2	miRNA-4_0	Homo sapiens	2013-12-03	miRNA	miRBase	hsa-miR-515-3p	chr19:54182307-54182328 (+) // chr19:54188313-54188334 (+)	22	GAGUGCCUUCUUUUGGAGCGUU	MIMAT0002827_st	MIMAT0002827	---	hsa-mir-520e // chr19:54178965-54179051 (+) /// hsa-mir-515-1 // chr19:54182257-54182339 (+) /// hsa-mir-519e // chr19:54183194-54183277 (+) /// hsa-mir-520f // chr19:54185413-54185499 (+) /// hsa-mir-515-2 // chr19:54188263-54188345 (+) /// hsa-mir-519c // chr19:54189723-54189809 (+) /// hsa-mir-520a // chr19:54194135-54194219 (+) /// hsa-mir-526b // chr19:54197647-54197729 (+) /// hsa-mir-1283-…	hsa-miR-515-3p	hsa-miR-515-3p	hsa-miR-515-3p
20503819	1.13386	0.993407	0.90691	1.08815	0.90691	1.08815	A	A	2	miRNA-4_0	Homo sapiens	2013-12-03	miRNA	miRBase	hsa-miR-519e-5p	chr19:54183207-54183228 (+)	22	UUCUCCAAAAGGGAGCACUUUC	MIMAT0002828_st	MIMAT0002828	---	hsa-mir-498 // chr19:54177451-54177574 (+) /// hsa-mir-520e // chr19:54178965-54179051 (+) /// hsa-mir-515-1 // chr19:54182257-54182339 (+) /// hsa-mir-519e // chr19:54183194-54183277 (+) /// hsa-mir-520f // chr19:54185413-54185499 (+) /// hsa-mir-515-2 // chr19:54188263-54188345 (+) /// hsa-mir-519c // chr19:54189723-54189809 (+) /// hsa-mir-1323 // chr19:54175222-54175294 (+) /// hsa-mir-1283-1…	hsa-miR-519e-5p	hsa-miR-519e-5p	hsa-miR-519e-5p
20503820	-1.68319	0.838942	1.29478	0.543586	1.29478	0.543586	A	A	2	miRNA-4_0	Homo sapiens	2013-12-03	miRNA	miRBase	hsa-miR-519e-3p	chr19:54183245-54183266 (+)	22	AAGUGCCUCCUUUUAGAGUGUU	MIMAT0002829_st	MIMAT0002829	---	hsa-mir-498 // chr19:54177451-54177574 (+) /// hsa-mir-520e // chr19:54178965-54179051 (+) /// hsa-mir-515-1 // chr19:54182257-54182339 (+) /// hsa-mir-519e // chr19:54183194-54183277 (+) /// hsa-mir-520f // chr19:54185413-54185499 (+) /// hsa-mir-515-2 // chr19:54188263-54188345 (+) /// hsa-mir-519c // chr19:54189723-54189809 (+) /// hsa-mir-1323 // chr19:54175222-54175294 (+) /// hsa-mir-1283-1…	hsa-miR-519e-3p	hsa-miR-519e-3p	hsa-miR-519e-3p
20503821	1.85101	1.01391	0.662776	1.55109	0.662776	1.55109	A	A	2	miRNA-4_0	Homo sapiens	2013-12-03	miRNA	miRBase	hsa-miR-520f-5p	chr19:54185427-54185448 (+)	22	CCUCUAAAGGGAAGCGCUUUCU	MIMAT0026609_st	MIMAT0026609	---	hsa-mir-498 // chr19:54177451-54177574 (+) /// hsa-mir-520e // chr19:54178965-54179051 (+) /// hsa-mir-515-1 // chr19:54182257-54182339 (+) /// hsa-mir-519e // chr19:54183194-54183277 (+) /// hsa-mir-520f // chr19:54185413-54185499 (+) /// hsa-mir-515-2 // chr19:54188263-54188345 (+) /// hsa-mir-519c // chr19:54189723-54189809 (+) /// hsa-mir-520a // chr19:54194135-54194219 (+) /// hsa-mir-1283-1…	hsa-miR-520f-5p	hsa-miR-520f-5p	hsa-miR-520f-5p
20503822	1	1.21047	1.21047	1.21047	1.21047	1.21047	A	A	2	miRNA-4_0	Homo sapiens	2013-12-03	miRNA	miRBase	hsa-miR-520f-3p	chr19:54185467-54185488 (+)	22	AAGUGCUUCCUUUUAGAGGGUU	MIMAT0002830_st	MIMAT0002830	---	hsa-mir-498 // chr19:54177451-54177574 (+) /// hsa-mir-520e // chr19:54178965-54179051 (+) /// hsa-mir-515-1 // chr19:54182257-54182339 (+) /// hsa-mir-519e // chr19:54183194-54183277 (+) /// hsa-mir-520f // chr19:54185413-54185499 (+) /// hsa-mir-515-2 // chr19:54188263-54188345 (+) /// hsa-mir-519c // chr19:54189723-54189809 (+) /// hsa-mir-520a // chr19:54194135-54194219 (+) /// hsa-mir-1283-1…	hsa-miR-520f-3p	hsa-miR-520f-3p	hsa-miR-520f-3p
20503823	1.13386	0.914705	0.828561	1.00981	0.828561	1.00981	A	A	2	miRNA-4_0	Homo sapiens	2013-12-03	miRNA	miRBase	hsa-miR-519c-5p	chr19:54189738-54189759 (+)	22	CUCUAGAGGGAAGCGCUUUCUG	MIMAT0002831_st	MIMAT0002831	---	hsa-mir-515-1 // chr19:54182257-54182339 (+) /// hsa-mir-519e // chr19:54183194-54183277 (+) /// hsa-mir-520f // chr19:54185413-54185499 (+) /// hsa-mir-515-2 // chr19:54188263-54188345 (+) /// hsa-mir-519c // chr19:54189723-54189809 (+) /// hsa-mir-520a // chr19:54194135-54194219 (+) /// hsa-mir-526b // chr19:54197647-54197729 (+) /// hsa-mir-519b // chr19:54198467-54198547 (+) /// hsa-mir-1283-…	hsa-miR-519c-5p	hsa-miR-519c-5p	hsa-miR-519c-5p
20503824	-1.45814	0.705551	1.02825	0.484125	1.02825	0.484125	A	A	2	miRNA-4_0	Homo sapiens	2013-12-03	miRNA	miRBase	hsa-miR-519c-3p	chr19:54189776-54189797 (+)	22	AAAGUGCAUCUUUUUAGAGGAU	MIMAT0002832_st	MIMAT0002832	---	hsa-mir-515-1 // chr19:54182257-54182339 (+) /// hsa-mir-519e // chr19:54183194-54183277 (+) /// hsa-mir-520f // chr19:54185413-54185499 (+) /// hsa-mir-515-2 // chr19:54188263-54188345 (+) /// hsa-mir-519c // chr19:54189723-54189809 (+) /// hsa-mir-520a // chr19:54194135-54194219 (+) /// hsa-mir-526b // chr19:54197647-54197729 (+) /// hsa-mir-519b // chr19:54198467-54198547 (+) /// hsa-mir-1283-…	hsa-miR-519c-3p	hsa-miR-519c-3p	hsa-miR-519c-3p
20503825	-1.537	0.838508	1.20406	0.583938	1.20406	0.583938	A	A	2	miRNA-4_0	Homo sapiens	2013-12-03	miRNA	miRBase	hsa-miR-520a-5p	chr19:54194149-54194169 (+)	21	CUCCAGAGGGAAGUACUUUCU	MIMAT0002833_st	MIMAT0002833	---	hsa-mir-520f // chr19:54185413-54185499 (+) /// hsa-mir-515-2 // chr19:54188263-54188345 (+) /// hsa-mir-519c // chr19:54189723-54189809 (+) /// hsa-mir-520a // chr19:54194135-54194219 (+) /// hsa-mir-526b // chr19:54197647-54197729 (+) /// hsa-mir-519b // chr19:54198467-54198547 (+) /// hsa-mir-525 // chr19:54200787-54200871 (+) /// hsa-mir-523 // chr19:54201639-54201725 (+) /// hsa-mir-518f // …	hsa-miR-520a-5p	hsa-miR-520a-5p	hsa-miR-520a-5p
20503826	-1.14413	0.914037	1.01631	0.822056	1.01631	0.822056	A	A	2	miRNA-4_0	Homo sapiens	2013-12-03	miRNA	miRBase	hsa-miR-520a-3p	chr19:54194187-54194208 (+)	22	AAAGUGCUUCCCUUUGGACUGU	MIMAT0002834_st	MIMAT0002834	---	hsa-mir-520f // chr19:54185413-54185499 (+) /// hsa-mir-515-2 // chr19:54188263-54188345 (+) /// hsa-mir-519c // chr19:54189723-54189809 (+) /// hsa-mir-520a // chr19:54194135-54194219 (+) /// hsa-mir-526b // chr19:54197647-54197729 (+) /// hsa-mir-519b // chr19:54198467-54198547 (+) /// hsa-mir-525 // chr19:54200787-54200871 (+) /// hsa-mir-523 // chr19:54201639-54201725 (+) /// hsa-mir-518f // …	hsa-miR-520a-3p	hsa-miR-520a-3p	hsa-miR-520a-3p
20503827	1.11477	1.09827	1.02269	1.17944	1.02269	1.17944	A	A	2	miRNA-4_0	Homo sapiens	2013-12-03	miRNA	miRBase	hsa-miR-526b-5p	chr19:54197660-54197682 (+)	23	CUCUUGAGGGAAGCACUUUCUGU	MIMAT0002835_st	MIMAT0002835	---	hsa-mir-515-2 // chr19:54188263-54188345 (+) /// hsa-mir-519c // chr19:54189723-54189809 (+) /// hsa-mir-520a // chr19:54194135-54194219 (+) /// hsa-mir-526b // chr19:54197647-54197729 (+) /// hsa-mir-519b // chr19:54198467-54198547 (+) /// hsa-mir-525 // chr19:54200787-54200871 (+) /// hsa-mir-523 // chr19:54201639-54201725 (+) /// hsa-mir-518f // chr19:54203269-54203355 (+) /// hsa-mir-520b // …	hsa-miR-526b-5p	hsa-miR-526b-5p	hsa-miR-526b-5p
20503828	-1.16607	0.893559	1.01123	0.78958	1.01123	0.78958	A	A	2	miRNA-4_0	Homo sapiens	2013-12-03	miRNA	miRBase	hsa-miR-526b-3p	chr19:54197697-54197718 (+)	22	GAAAGUGCUUCCUUUUAGAGGC	MIMAT0002836_st	MIMAT0002836	---	hsa-mir-515-2 // chr19:54188263-54188345 (+) /// hsa-mir-519c // chr19:54189723-54189809 (+) /// hsa-mir-520a // chr19:54194135-54194219 (+) /// hsa-mir-526b // chr19:54197647-54197729 (+) /// hsa-mir-519b // chr19:54198467-54198547 (+) /// hsa-mir-525 // chr19:54200787-54200871 (+) /// hsa-mir-523 // chr19:54201639-54201725 (+) /// hsa-mir-518f // chr19:54203269-54203355 (+) /// hsa-mir-520b // …	hsa-miR-526b-3p	hsa-miR-526b-3p	hsa-miR-526b-3p
20503829	1.13386	0.914705	0.828561	1.00981	0.828561	1.00981	A	A	2	miRNA-4_0	Homo sapiens	2013-12-03	miRNA	miRBase	hsa-miR-519b-5p	chr19:54198479-54198500 (+)	22	CUCUAGAGGGAAGCGCUUUCUG	MIMAT0005454_st	MIMAT0005454	---	hsa-mir-519c // chr19:54189723-54189809 (+) /// hsa-mir-520a // chr19:54194135-54194219 (+) /// hsa-mir-526b // chr19:54197647-54197729 (+) /// hsa-mir-519b // chr19:54198467-54198547 (+) /// hsa-mir-525 // chr19:54200787-54200871 (+) /// hsa-mir-523 // chr19:54201639-54201725 (+) /// hsa-mir-518f // chr19:54203269-54203355 (+) /// hsa-mir-520b // chr19:54204481-54204541 (+) /// hsa-mir-518b // c…	hsa-miR-519b-5p	hsa-miR-519b-5p	hsa-miR-519b-5p
20503830	1	1.12394	1.12394	1.12394	1.12394	1.12394	A	A	2	miRNA-4_0	Homo sapiens	2013-12-03	miRNA	miRBase	hsa-miR-519b-3p	chr19:54198517-54198538 (+)	22	AAAGUGCAUCCUUUUAGAGGUU	MIMAT0002837_st	MIMAT0002837	---	hsa-mir-519c // chr19:54189723-54189809 (+) /// hsa-mir-520a // chr19:54194135-54194219 (+) /// hsa-mir-526b // chr19:54197647-54197729 (+) /// hsa-mir-519b // chr19:54198467-54198547 (+) /// hsa-mir-525 // chr19:54200787-54200871 (+) /// hsa-mir-523 // chr19:54201639-54201725 (+) /// hsa-mir-518f // chr19:54203269-54203355 (+) /// hsa-mir-520b // chr19:54204481-54204541 (+) /// hsa-mir-518b // c…	hsa-miR-519b-3p	hsa-miR-519b-3p	hsa-miR-519b-3p
20503831	1.13386	1.00573	0.919183	1.10043	0.919183	1.10043	A	A	2	miRNA-4_0	Homo sapiens	2013-12-03	miRNA	miRBase	hsa-miR-525-5p	chr19:54200801-54200821 (+)	21	CUCCAGAGGGAUGCACUUUCU	MIMAT0002838_st	MIMAT0002838	---	hsa-mir-520a // chr19:54194135-54194219 (+) /// hsa-mir-526b // chr19:54197647-54197729 (+) /// hsa-mir-519b // chr19:54198467-54198547 (+) /// hsa-mir-525 // chr19:54200787-54200871 (+) /// hsa-mir-523 // chr19:54201639-54201725 (+) /// hsa-mir-518f // chr19:54203269-54203355 (+) /// hsa-mir-520b // chr19:54204481-54204541 (+) /// hsa-mir-518b // chr19:54205991-54206073 (+) /// hsa-mir-526a-1 //…	hsa-miR-525-5p	hsa-miR-525-5p	hsa-miR-525-5p
20503832	1	1.10693	1.10693	1.10693	1.10693	1.10693	A	A	2	miRNA-4_0	Homo sapiens	2013-12-03	miRNA	miRBase	hsa-miR-525-3p	chr19:54200838-54200859 (+)	22	GAAGGCGCUUCCCUUUAGAGCG	MIMAT0002839_st	MIMAT0002839	---	hsa-mir-520a // chr19:54194135-54194219 (+) /// hsa-mir-526b // chr19:54197647-54197729 (+) /// hsa-mir-519b // chr19:54198467-54198547 (+) /// hsa-mir-525 // chr19:54200787-54200871 (+) /// hsa-mir-523 // chr19:54201639-54201725 (+) /// hsa-mir-518f // chr19:54203269-54203355 (+) /// hsa-mir-520b // chr19:54204481-54204541 (+) /// hsa-mir-518b // chr19:54205991-54206073 (+) /// hsa-mir-526a-1 //…	hsa-miR-525-3p	hsa-miR-525-3p	hsa-miR-525-3p
20503833	1.13386	0.914705	0.828561	1.00981	0.828561	1.00981	A	A	2	miRNA-4_0	Homo sapiens	2013-12-03	miRNA	miRBase	hsa-miR-523-5p	chr19:54201654-54201675 (+)	22	CUCUAGAGGGAAGCGCUUUCUG	MIMAT0005449_st	MIMAT0005449	---	hsa-mir-520a // chr19:54194135-54194219 (+) /// hsa-mir-526b // chr19:54197647-54197729 (+) /// hsa-mir-519b // chr19:54198467-54198547 (+) /// hsa-mir-525 // chr19:54200787-54200871 (+) /// hsa-mir-523 // chr19:54201639-54201725 (+) /// hsa-mir-518f // chr19:54203269-54203355 (+) /// hsa-mir-520b // chr19:54204481-54204541 (+) /// hsa-mir-518b // chr19:54205991-54206073 (+) /// hsa-mir-526a-1 //…	hsa-miR-523-5p	hsa-miR-523-5p	hsa-miR-523-5p
20503834	1.10632	0.946203	0.876123	1.02189	0.876123	1.02189	A	A	2	miRNA-4_0	Homo sapiens	2013-12-03	miRNA	miRBase	hsa-miR-523-3p	chr19:54201691-54201713 (+)	23	GAACGCGCUUCCCUAUAGAGGGU	MIMAT0002840_st	MIMAT0002840	---	hsa-mir-520a // chr19:54194135-54194219 (+) /// hsa-mir-526b // chr19:54197647-54197729 (+) /// hsa-mir-519b // chr19:54198467-54198547 (+) /// hsa-mir-525 // chr19:54200787-54200871 (+) /// hsa-mir-523 // chr19:54201639-54201725 (+) /// hsa-mir-518f // chr19:54203269-54203355 (+) /// hsa-mir-520b // chr19:54204481-54204541 (+) /// hsa-mir-518b // chr19:54205991-54206073 (+) /// hsa-mir-526a-1 //…	hsa-miR-523-3p	hsa-miR-523-3p	hsa-miR-523-3p
20503835	-1.14413	0.79093	0.893998	0.699745	0.893998	0.699745	A	A	2	miRNA-4_0	Homo sapiens	2013-12-03	miRNA	miRBase	hsa-miR-518f-5p	chr19:54203284-54203305 (+)	22	CUCUAGAGGGAAGCACUUUCUC	MIMAT0002841_st	MIMAT0002841	---	hsa-mir-520a // chr19:54194135-54194219 (+) /// hsa-mir-526b // chr19:54197647-54197729 (+) /// hsa-mir-519b // chr19:54198467-54198547 (+) /// hsa-mir-525 // chr19:54200787-54200871 (+) /// hsa-mir-523 // chr19:54201639-54201725 (+) /// hsa-mir-518f // chr19:54203269-54203355 (+) /// hsa-mir-520b // chr19:54204481-54204541 (+) /// hsa-mir-518b // chr19:54205991-54206073 (+) /// hsa-mir-526a-1 //…	hsa-miR-518f-5p	hsa-miR-518f-5p	hsa-miR-518f-5p
20503836	-1.15434	1.10208	1.21047	1.0034	1.21047	1.0034	A	A	2	miRNA-4_0	Homo sapiens	2013-12-03	miRNA	miRBase	hsa-miR-518f-3p	chr19:54203321-54203341 (+)	21	GAAAGCGCUUCUCUUUAGAGG	MIMAT0002842_st	MIMAT0002842	---	hsa-mir-520a // chr19:54194135-54194219 (+) /// hsa-mir-526b // chr19:54197647-54197729 (+) /// hsa-mir-519b // chr19:54198467-54198547 (+) /// hsa-mir-525 // chr19:54200787-54200871 (+) /// hsa-mir-523 // chr19:54201639-54201725 (+) /// hsa-mir-518f // chr19:54203269-54203355 (+) /// hsa-mir-520b // chr19:54204481-54204541 (+) /// hsa-mir-518b // chr19:54205991-54206073 (+) /// hsa-mir-526a-1 //…	hsa-miR-518f-3p	hsa-miR-518f-3p	hsa-miR-518f-3p
20503837	1.8005	1.04082	0.699745	1.54814	0.699745	1.54814	A	A	2	miRNA-4_0	Homo sapiens	2013-12-03	miRNA	miRBase	hsa-miR-520b	chr19:54204521-54204541 (+)	21	AAAGUGCUUCCUUUUAGAGGG	MIMAT0002843_st	MIMAT0002843	---	hsa-mir-526b // chr19:54197647-54197729 (+) /// hsa-mir-519b // chr19:54198467-54198547 (+) /// hsa-mir-525 // chr19:54200787-54200871 (+) /// hsa-mir-523 // chr19:54201639-54201725 (+) /// hsa-mir-518f // chr19:54203269-54203355 (+) /// hsa-mir-520b // chr19:54204481-54204541 (+) /// hsa-mir-518b // chr19:54205991-54206073 (+) /// hsa-mir-526a-1 // chr19:54209506-54209590 (+) /// hsa-mir-520c //…	hsa-miR-520b	hsa-miR-520b	hsa-miR-520b
20503838	1.17224	1.11283	1.00408	1.23335	1.00408	1.23335	A	A	2	miRNA-4_0	Homo sapiens	2013-12-03	miRNA	miRBase	hsa-miR-518b	chr19:54206041-54206062 (+)	22	CAAAGCGCUCCCCUUUAGAGGU	MIMAT0002844_st	MIMAT0002844	---	hsa-mir-526b // chr19:54197647-54197729 (+) /// hsa-mir-519b // chr19:54198467-54198547 (+) /// hsa-mir-525 // chr19:54200787-54200871 (+) /// hsa-mir-523 // chr19:54201639-54201725 (+) /// hsa-mir-518f // chr19:54203269-54203355 (+) /// hsa-mir-520b // chr19:54204481-54204541 (+) /// hsa-mir-518b // chr19:54205991-54206073 (+) /// hsa-mir-526a-1 // chr19:54209506-54209590 (+) /// hsa-mir-520c //…	hsa-miR-518b	hsa-miR-518b	hsa-miR-518b
20503839	1	1.43534	1.43534	1.43534	1.43534	1.43534	A	A	2	miRNA-4_0	Homo sapiens	2013-12-03	miRNA	miRBase	hsa-miR-526a	chr19:54209520-54209541 (+) // chr19:54230182-54230203 (+)	22	CUCUAGAGGGAAGCACUUUCUG	MIMAT0002845_st	MIMAT0002845	---	hsa-mir-520d // chr19:54223350-54223436 (+) /// hsa-mir-517b // chr19:54224330-54224396 (+) /// hsa-mir-520g // chr19:54225420-54225509 (+) /// hsa-mir-516b-2 // chr19:54228696-54228780 (+) /// hsa-mir-526a-2 // chr19:54230176-54230240 (+) /// hsa-mir-518e // chr19:54233092-54233179 (+) /// hsa-mir-518a-1 // chr19:54234260-54234344 (+) /// hsa-mir-518d // chr19:54238131-54238217 (+) /// hsa-mir-5…	hsa-miR-526a	hsa-miR-526a	hsa-miR-526a
20503840	1	1.43534	1.43534	1.43534	1.43534	1.43534	A	A	2	miRNA-4_0	Homo sapiens	2013-12-03	miRNA	miRBase	hsa-miR-520c-5p	chr19:54210722-54210743 (+)	22	CUCUAGAGGGAAGCACUUUCUG	MIMAT0005455_st	MIMAT0005455	---	hsa-mir-525 // chr19:54200787-54200871 (+) /// hsa-mir-523 // chr19:54201639-54201725 (+) /// hsa-mir-518f // chr19:54203269-54203355 (+) /// hsa-mir-520b // chr19:54204481-54204541 (+) /// hsa-mir-518b // chr19:54205991-54206073 (+) /// hsa-mir-526a-1 // chr19:54209506-54209590 (+) /// hsa-mir-520c // chr19:54210707-54210793 (+) /// hsa-mir-518c // chr19:54211989-54212089 (+) /// hsa-mir-524 // …	hsa-miR-520c-5p	hsa-miR-520c-5p	hsa-miR-520c-5p
20503841	1	1.12394	1.12394	1.12394	1.12394	1.12394	A	A	2	miRNA-4_0	Homo sapiens	2013-12-03	miRNA	miRBase	hsa-miR-520c-3p	chr19:54210760-54210781 (+)	22	AAAGUGCUUCCUUUUAGAGGGU	MIMAT0002846_st	MIMAT0002846	---	hsa-mir-525 // chr19:54200787-54200871 (+) /// hsa-mir-523 // chr19:54201639-54201725 (+) /// hsa-mir-518f // chr19:54203269-54203355 (+) /// hsa-mir-520b // chr19:54204481-54204541 (+) /// hsa-mir-518b // chr19:54205991-54206073 (+) /// hsa-mir-526a-1 // chr19:54209506-54209590 (+) /// hsa-mir-520c // chr19:54210707-54210793 (+) /// hsa-mir-518c // chr19:54211989-54212089 (+) /// hsa-mir-524 // …	hsa-miR-520c-3p	hsa-miR-520c-3p	hsa-miR-520c-3p
20503842	-1.74275	1.25758	1.72055	0.919183	1.72055	0.919183	A	A	2	miRNA-4_0	Homo sapiens	2013-12-03	miRNA	miRBase	hsa-miR-518c-5p	chr19:54212012-54212034 (+)	23	UCUCUGGAGGGAAGCACUUUCUG	MIMAT0002847_st	MIMAT0002847	---	hsa-mir-518f // chr19:54203269-54203355 (+) /// hsa-mir-520b // chr19:54204481-54204541 (+) /// hsa-mir-518b // chr19:54205991-54206073 (+) /// hsa-mir-526a-1 // chr19:54209506-54209590 (+) /// hsa-mir-520c // chr19:54210707-54210793 (+) /// hsa-mir-518c // chr19:54211989-54212089 (+) /// hsa-mir-524 // chr19:54214256-54214342 (+) /// hsa-mir-517a // chr19:54215522-54215608 (+) /// hsa-mir-519d /…	hsa-miR-518c-5p	hsa-miR-518c-5p	hsa-miR-518c-5p
20503843	-1.26533	1.09384	1.27669	0.937173	1.27669	0.937173	A	A	2	miRNA-4_0	Homo sapiens	2013-12-03	miRNA	miRBase	hsa-miR-518c-3p	chr19:54212050-54212072 (+)	23	CAAAGCGCUUCUCUUUAGAGUGU	MIMAT0002848_st	MIMAT0002848	---	hsa-mir-518f // chr19:54203269-54203355 (+) /// hsa-mir-520b // chr19:54204481-54204541 (+) /// hsa-mir-518b // chr19:54205991-54206073 (+) /// hsa-mir-526a-1 // chr19:54209506-54209590 (+) /// hsa-mir-520c // chr19:54210707-54210793 (+) /// hsa-mir-518c // chr19:54211989-54212089 (+) /// hsa-mir-524 // chr19:54214256-54214342 (+) /// hsa-mir-517a // chr19:54215522-54215608 (+) /// hsa-mir-519d /…	hsa-miR-518c-3p	hsa-miR-518c-3p	hsa-miR-518c-3p
20503844	1.36327	0.804386	0.611331	1.05841	0.611331	1.05841	A	A	2	miRNA-4_0	Homo sapiens	2013-12-03	miRNA	miRBase	hsa-miR-524-5p	chr19:54214271-54214292 (+)	22	CUACAAAGGGAAGCACUUUCUC	MIMAT0002849_st	MIMAT0002849	---	hsa-mir-520b // chr19:54204481-54204541 (+) /// hsa-mir-518b // chr19:54205991-54206073 (+) /// hsa-mir-526a-1 // chr19:54209506-54209590 (+) /// hsa-mir-520c // chr19:54210707-54210793 (+) /// hsa-mir-518c // chr19:54211989-54212089 (+) /// hsa-mir-524 // chr19:54214256-54214342 (+) /// hsa-mir-517a // chr19:54215522-54215608 (+) /// hsa-mir-519d // chr19:54216601-54216688 (+) /// hsa-mir-521-2 …	hsa-miR-524-5p	hsa-miR-524-5p	hsa-miR-524-5p
20503845	2.1178	0.965563	0.565649	1.64821	0.565649	1.64821	A	A	2	miRNA-4_0	Homo sapiens	2013-12-03	miRNA	miRBase	hsa-miR-524-3p	chr19:54214308-54214328 (+)	21	GAAGGCGCUUCCCUUUGGAGU	MIMAT0002850_st	MIMAT0002850	---	hsa-mir-520b // chr19:54204481-54204541 (+) /// hsa-mir-518b // chr19:54205991-54206073 (+) /// hsa-mir-526a-1 // chr19:54209506-54209590 (+) /// hsa-mir-520c // chr19:54210707-54210793 (+) /// hsa-mir-518c // chr19:54211989-54212089 (+) /// hsa-mir-524 // chr19:54214256-54214342 (+) /// hsa-mir-517a // chr19:54215522-54215608 (+) /// hsa-mir-519d // chr19:54216601-54216688 (+) /// hsa-mir-521-2 …	hsa-miR-524-3p	hsa-miR-524-3p	hsa-miR-524-3p
20503846	1.49751	0.966882	0.718522	1.30109	0.718522	1.30109	A	A	2	miRNA-4_0	Homo sapiens	2013-12-03	miRNA	miRBase	hsa-miR-517-5p	chr19:54215536-54215557 (+) // chr19:54224335-54224356 (+) // chr19:54244586-54244607 (+)	22	CCUCUAGAUGGAAGCACUGUCU	MIMAT0002851_st	MIMAT0002851	---	hsa-mir-518d // chr19:54238131-54238217 (+) /// hsa-mir-516b-1 // chr19:54240099-54240188 (+) /// hsa-mir-518a-2 // chr19:54242587-54242673 (+) /// hsa-mir-517c // chr19:54244567-54244661 (+) /// hsa-mir-520h // chr19:54245766-54245853 (+) /// hsa-mir-521-1 // chr19:54251890-54251976 (+) /// hsa-mir-522 // chr19:54254465-54254551 (+)	hsa-miR-517-5p	hsa-miR-517-5p	hsa-miR-517-5p
20503847	-1.60352	1.40087	1.78231	1.10107	1.78231	1.10107	P	A	1	miRNA-4_0	Homo sapiens	2013-12-03	miRNA	miRBase	hsa-miR-517a-3p	chr19:54215575-54215596 (+)	22	AUCGUGCAUCCCUUUAGAGUGU	MIMAT0002852_st	MIMAT0002852	---	hsa-mir-518b // chr19:54205991-54206073 (+) /// hsa-mir-526a-1 // chr19:54209506-54209590 (+) /// hsa-mir-520c // chr19:54210707-54210793 (+) /// hsa-mir-518c // chr19:54211989-54212089 (+) /// hsa-mir-524 // chr19:54214256-54214342 (+) /// hsa-mir-517a // chr19:54215522-54215608 (+) /// hsa-mir-519d // chr19:54216601-54216688 (+) /// hsa-mir-521-2 // chr19:54219848-54219934 (+) /// hsa-mir-520d …	hsa-miR-517a-3p	hsa-miR-517a-3p	hsa-miR-517a-3p
20503848	1.15434	1.00448	0.906272	1.11334	0.906272	1.11334	A	A	2	miRNA-4_0	Homo sapiens	2013-12-03	miRNA	miRBase	hsa-miR-519d-5p	chr19:54216615-54216639 (+)	25	CCUCCAAAGGGAAGCGCUUUCUGUU	MIMAT0026610_st	MIMAT0026610	---	hsa-mir-526a-1 // chr19:54209506-54209590 (+) /// hsa-mir-520c // chr19:54210707-54210793 (+) /// hsa-mir-518c // chr19:54211989-54212089 (+) /// hsa-mir-524 // chr19:54214256-54214342 (+) /// hsa-mir-517a // chr19:54215522-54215608 (+) /// hsa-mir-519d // chr19:54216601-54216688 (+) /// hsa-mir-521-2 // chr19:54219848-54219934 (+) /// hsa-mir-520d // chr19:54223350-54223436 (+) /// hsa-mir-517b …	hsa-miR-519d-5p	hsa-miR-519d-5p	hsa-miR-519d-5p
20503849	1.79831	1.04118	0.700622	1.54726	0.700622	1.54726	A	A	2	miRNA-4_0	Homo sapiens	2013-12-03	miRNA	miRBase	hsa-miR-519d-3p	chr19:54216654-54216675 (+)	22	CAAAGUGCCUCCCUUUAGAGUG	MIMAT0002853_st	MIMAT0002853	---	hsa-mir-526a-1 // chr19:54209506-54209590 (+) /// hsa-mir-520c // chr19:54210707-54210793 (+) /// hsa-mir-518c // chr19:54211989-54212089 (+) /// hsa-mir-524 // chr19:54214256-54214342 (+) /// hsa-mir-517a // chr19:54215522-54215608 (+) /// hsa-mir-519d // chr19:54216601-54216688 (+) /// hsa-mir-521-2 // chr19:54219848-54219934 (+) /// hsa-mir-520d // chr19:54223350-54223436 (+) /// hsa-mir-517b …	hsa-miR-519d-3p	hsa-miR-519d-3p	hsa-miR-519d-3p
20503850	-1.13386	0.719786	0.816091	0.634846	0.816091	0.634846	A	A	2	miRNA-4_0	Homo sapiens	2013-12-03	miRNA	miRBase	hsa-miR-521	chr19:54219901-54219922 (+) // chr19:54251943-54251964 (+)	22	AACGCACUUCCCUUUAGAGUGU	MIMAT0002854_st	MIMAT0002854	---	hsa-mir-518a-2 // chr19:54242587-54242673 (+) /// hsa-mir-517c // chr19:54244567-54244661 (+) /// hsa-mir-520h // chr19:54245766-54245853 (+) /// hsa-mir-521-1 // chr19:54251890-54251976 (+) /// hsa-mir-522 // chr19:54254465-54254551 (+) /// hsa-mir-519a-1 // chr19:54255651-54255735 (+) /// hsa-mir-527 // chr19:54257272-54257356 (+) /// hsa-mir-516a-1 // chr19:54259995-54260084 (+) /// hsa-mir-12…	hsa-miR-521	hsa-miR-521	hsa-miR-521
20503851	1.12399	1.10372	1.02262	1.19125	1.02262	1.19125	A	A	2	miRNA-4_0	Homo sapiens	2013-12-03	miRNA	miRBase	hsa-miR-520d-5p	chr19:54223365-54223384 (+)	20	CUACAAAGGGAAGCCCUUUC	MIMAT0002855_st	MIMAT0002855	---	hsa-mir-524 // chr19:54214256-54214342 (+) /// hsa-mir-517a // chr19:54215522-54215608 (+) /// hsa-mir-519d // chr19:54216601-54216688 (+) /// hsa-mir-521-2 // chr19:54219848-54219934 (+) /// hsa-mir-520d // chr19:54223350-54223436 (+) /// hsa-mir-517b // chr19:54224330-54224396 (+) /// hsa-mir-520g // chr19:54225420-54225509 (+) /// hsa-mir-516b-2 // chr19:54228696-54228780 (+) /// hsa-mir-526a-…	hsa-miR-520d-5p	hsa-miR-520d-5p	hsa-miR-520d-5p
20503852	1.15434	1.14574	1.04687	1.25394	1.04687	1.25394	A	A	2	miRNA-4_0	Homo sapiens	2013-12-03	miRNA	miRBase	hsa-miR-520d-3p	chr19:54223403-54223424 (+)	22	AAAGUGCUUCUCUUUGGUGGGU	MIMAT0002856_st	MIMAT0002856	---	hsa-mir-524 // chr19:54214256-54214342 (+) /// hsa-mir-517a // chr19:54215522-54215608 (+) /// hsa-mir-519d // chr19:54216601-54216688 (+) /// hsa-mir-521-2 // chr19:54219848-54219934 (+) /// hsa-mir-520d // chr19:54223350-54223436 (+) /// hsa-mir-517b // chr19:54224330-54224396 (+) /// hsa-mir-520g // chr19:54225420-54225509 (+) /// hsa-mir-516b-2 // chr19:54228696-54228780 (+) /// hsa-mir-526a-…	hsa-miR-520d-3p	hsa-miR-520d-3p	hsa-miR-520d-3p
20503853	-1.60352	1.40087	1.78231	1.10107	1.78231	1.10107	P	A	1	miRNA-4_0	Homo sapiens	2013-12-03	miRNA	miRBase	hsa-miR-517b-3p	chr19:54224372-54224393 (+)	22	AUCGUGCAUCCCUUUAGAGUGU	MIMAT0002857_st	MIMAT0002857	---	hsa-mir-517a // chr19:54215522-54215608 (+) /// hsa-mir-519d // chr19:54216601-54216688 (+) /// hsa-mir-521-2 // chr19:54219848-54219934 (+) /// hsa-mir-520d // chr19:54223350-54223436 (+) /// hsa-mir-517b // chr19:54224330-54224396 (+) /// hsa-mir-520g // chr19:54225420-54225509 (+) /// hsa-mir-516b-2 // chr19:54228696-54228780 (+) /// hsa-mir-526a-2 // chr19:54230176-54230240 (+) /// hsa-mir-51…	hsa-miR-517b-3p	hsa-miR-517b-3p	hsa-miR-517b-3p
20503854	1.11477	0.994449	0.919158	1.07591	0.919158	1.07591	A	A	2	miRNA-4_0	Homo sapiens	2013-12-03	miRNA	miRBase	hsa-miR-520g-5p	chr19:54225436-54225458 (+)	23	UCUAGAGGAAGCACUUUCUGUUU	MIMAT0026611_st	MIMAT0026611	---	hsa-mir-517a // chr19:54215522-54215608 (+) /// hsa-mir-519d // chr19:54216601-54216688 (+) /// hsa-mir-521-2 // chr19:54219848-54219934 (+) /// hsa-mir-520d // chr19:54223350-54223436 (+) /// hsa-mir-517b // chr19:54224330-54224396 (+) /// hsa-mir-520g // chr19:54225420-54225509 (+) /// hsa-mir-516b-2 // chr19:54228696-54228780 (+) /// hsa-mir-526a-2 // chr19:54230176-54230240 (+) /// hsa-mir-51…	hsa-miR-520g-5p	hsa-miR-520g-5p	hsa-miR-520g-5p
20503855	-1.41357	1.07841	1.35661	0.857259	1.35661	0.857259	A	A	2	miRNA-4_0	Homo sapiens	2013-12-03	miRNA	miRBase	hsa-miR-520g-3p	chr19:54225474-54225497 (+)	24	ACAAAGUGCUUCCCUUUAGAGUGU	MIMAT0002858_st	MIMAT0002858	---	hsa-mir-517a // chr19:54215522-54215608 (+) /// hsa-mir-519d // chr19:54216601-54216688 (+) /// hsa-mir-521-2 // chr19:54219848-54219934 (+) /// hsa-mir-520d // chr19:54223350-54223436 (+) /// hsa-mir-517b // chr19:54224330-54224396 (+) /// hsa-mir-520g // chr19:54225420-54225509 (+) /// hsa-mir-516b-2 // chr19:54228696-54228780 (+) /// hsa-mir-526a-2 // chr19:54230176-54230240 (+) /// hsa-mir-51…	hsa-miR-520g-3p	hsa-miR-520g-3p	hsa-miR-520g-3p
20503856	1	1.24103	1.24103	1.24103	1.24103	1.24103	A	A	2	miRNA-4_0	Homo sapiens	2013-12-03	miRNA	miRBase	hsa-miR-516b-5p	chr19:54228711-54228732 (+) // chr19:54240114-54240135 (+)	22	AUCUGGAGGUAAGAAGCACUUU	MIMAT0002859_st	MIMAT0002859	---	hsa-mir-526a-2 // chr19:54230176-54230240 (+) /// hsa-mir-518e // chr19:54233092-54233179 (+) /// hsa-mir-518a-1 // chr19:54234260-54234344 (+) /// hsa-mir-518d // chr19:54238131-54238217 (+) /// hsa-mir-516b-1 // chr19:54240099-54240188 (+) /// hsa-mir-518a-2 // chr19:54242587-54242673 (+) /// hsa-mir-517c // chr19:54244567-54244661 (+) /// hsa-mir-520h // chr19:54245766-54245853 (+)	hsa-miR-516b-5p	hsa-miR-516b-5p	hsa-miR-516b-5p
20503857	-1.25299	0.885586	1.06309	0.737717	1.06309	0.737717	A	A	2	miRNA-4_0	Homo sapiens	2013-12-03	miRNA	miRBase	hsa-miR-516b-3p	chr19:54228751-54228768 (+) // chr19:54240159-54240176 (+)	18	UGCUUCCUUUCAGAGGGU	MIMAT0002860_st	MIMAT0002860	---	hsa-mir-526a-2 // chr19:54230176-54230240 (+) /// hsa-mir-518e // chr19:54233092-54233179 (+) /// hsa-mir-518a-1 // chr19:54234260-54234344 (+) /// hsa-mir-518d // chr19:54238131-54238217 (+) /// hsa-mir-516b-1 // chr19:54240099-54240188 (+) /// hsa-mir-518a-2 // chr19:54242587-54242673 (+) /// hsa-mir-517c // chr19:54244567-54244661 (+) /// hsa-mir-520h // chr19:54245766-54245853 (+)	hsa-miR-516b-3p	hsa-miR-516b-3p	hsa-miR-516b-3p
20503858	1.13386	0.914705	0.828561	1.00981	0.828561	1.00981	A	A	2	miRNA-4_0	Homo sapiens	2013-12-03	miRNA	miRBase	hsa-miR-518e-5p	chr19:54233107-54233128 (+)	22	CUCUAGAGGGAAGCGCUUUCUG	MIMAT0005450_st	MIMAT0005450	---	hsa-mir-520d // chr19:54223350-54223436 (+) /// hsa-mir-517b // chr19:54224330-54224396 (+) /// hsa-mir-520g // chr19:54225420-54225509 (+) /// hsa-mir-516b-2 // chr19:54228696-54228780 (+) /// hsa-mir-526a-2 // chr19:54230176-54230240 (+) /// hsa-mir-518e // chr19:54233092-54233179 (+) /// hsa-mir-518a-1 // chr19:54234260-54234344 (+) /// hsa-mir-518d // chr19:54238131-54238217 (+) /// hsa-mir-5…	hsa-miR-518e-5p	hsa-miR-518e-5p	hsa-miR-518e-5p
20503859	-1.12399	1.20753	1.29478	1.12615	1.29478	1.12615	A	A	2	miRNA-4_0	Homo sapiens	2013-12-03	miRNA	miRBase	hsa-miR-518e-3p	chr19:54233145-54233165 (+)	21	AAAGCGCUUCCCUUCAGAGUG	MIMAT0002861_st	MIMAT0002861	---	hsa-mir-520d // chr19:54223350-54223436 (+) /// hsa-mir-517b // chr19:54224330-54224396 (+) /// hsa-mir-520g // chr19:54225420-54225509 (+) /// hsa-mir-516b-2 // chr19:54228696-54228780 (+) /// hsa-mir-526a-2 // chr19:54230176-54230240 (+) /// hsa-mir-518e // chr19:54233092-54233179 (+) /// hsa-mir-518a-1 // chr19:54234260-54234344 (+) /// hsa-mir-518d // chr19:54238131-54238217 (+) /// hsa-mir-5…	hsa-miR-518e-3p	hsa-miR-518e-3p	hsa-miR-518e-3p
20503860	1.48943	0.96805	0.722427	1.29718	0.722427	1.29718	A	A	2	miRNA-4_0	Homo sapiens	2013-12-03	miRNA	miRBase	hsa-miR-518a-5p	chr19:54234273-54234292 (+) // chr19:54242602-54242621 (+)	20	CUGCAAAGGGAAGCCCUUUC	MIMAT0005457_st	MIMAT0005457	---	hsa-mir-518e // chr19:54233092-54233179 (+) /// hsa-mir-518a-1 // chr19:54234260-54234344 (+) /// hsa-mir-518d // chr19:54238131-54238217 (+) /// hsa-mir-516b-1 // chr19:54240099-54240188 (+) /// hsa-mir-518a-2 // chr19:54242587-54242673 (+) /// hsa-mir-517c // chr19:54244567-54244661 (+) /// hsa-mir-520h // chr19:54245766-54245853 (+) /// hsa-mir-521-1 // chr19:54251890-54251976 (+)	hsa-miR-518a-5p	hsa-miR-518a-5p	hsa-miR-518a-5p
20503861	-2.40129	0.48549	1.42878	0.164966	1.42878	0.164966	A	A	2	miRNA-4_0	Homo sapiens	2013-12-03	miRNA	miRBase	hsa-miR-518a-3p	chr19:54234310-54234331 (+) // chr19:54242639-54242660 (+)	22	GAAAGCGCUUCCCUUUGCUGGA	MIMAT0002863_st	MIMAT0002863	---	hsa-mir-518e // chr19:54233092-54233179 (+) /// hsa-mir-518a-1 // chr19:54234260-54234344 (+) /// hsa-mir-518d // chr19:54238131-54238217 (+) /// hsa-mir-516b-1 // chr19:54240099-54240188 (+) /// hsa-mir-518a-2 // chr19:54242587-54242673 (+) /// hsa-mir-517c // chr19:54244567-54244661 (+) /// hsa-mir-520h // chr19:54245766-54245853 (+) /// hsa-mir-521-1 // chr19:54251890-54251976 (+)	hsa-miR-518a-3p	hsa-miR-518a-3p	hsa-miR-518a-3p
20503862	1	1.43534	1.43534	1.43534	1.43534	1.43534	A	A	2	miRNA-4_0	Homo sapiens	2013-12-03	miRNA	miRBase	hsa-miR-518d-5p	chr19:54238146-54238167 (+)	22	CUCUAGAGGGAAGCACUUUCUG	MIMAT0005456_st	MIMAT0005456	---	hsa-mir-516b-2 // chr19:54228696-54228780 (+) /// hsa-mir-526a-2 // chr19:54230176-54230240 (+) /// hsa-mir-518e // chr19:54233092-54233179 (+) /// hsa-mir-518a-1 // chr19:54234260-54234344 (+) /// hsa-mir-518d // chr19:54238131-54238217 (+) /// hsa-mir-516b-1 // chr19:54240099-54240188 (+) /// hsa-mir-518a-2 // chr19:54242587-54242673 (+) /// hsa-mir-517c // chr19:54244567-54244661 (+) /// hsa-m…	hsa-miR-518d-5p	hsa-miR-518d-5p	hsa-miR-518d-5p
20503863	-1.29729	0.787717	0.997532	0.622034	0.997532	0.622034	A	A	2	miRNA-4_0	Homo sapiens	2013-12-03	miRNA	miRBase	hsa-miR-518d-3p	chr19:54238183-54238203 (+)	21	CAAAGCGCUUCCCUUUGGAGC	MIMAT0002864_st	MIMAT0002864	---	hsa-mir-516b-2 // chr19:54228696-54228780 (+) /// hsa-mir-526a-2 // chr19:54230176-54230240 (+) /// hsa-mir-518e // chr19:54233092-54233179 (+) /// hsa-mir-518a-1 // chr19:54234260-54234344 (+) /// hsa-mir-518d // chr19:54238131-54238217 (+) /// hsa-mir-516b-1 // chr19:54240099-54240188 (+) /// hsa-mir-518a-2 // chr19:54242587-54242673 (+) /// hsa-mir-517c // chr19:54244567-54244661 (+) /// hsa-m…	hsa-miR-518d-3p	hsa-miR-518d-3p	hsa-miR-518d-3p
20503864	1.15434	1.00448	0.906272	1.11334	0.906272	1.11334	A	A	2	miRNA-4_0	Homo sapiens	2013-12-03	miRNA	miRBase	hsa-miR-517c-3p	chr19:54244623-54244644 (+)	22	AUCGUGCAUCCUUUUAGAGUGU	MIMAT0002866_st	MIMAT0002866	---	hsa-mir-518d // chr19:54238131-54238217 (+) /// hsa-mir-516b-1 // chr19:54240099-54240188 (+) /// hsa-mir-518a-2 // chr19:54242587-54242673 (+) /// hsa-mir-517c // chr19:54244567-54244661 (+) /// hsa-mir-520h // chr19:54245766-54245853 (+) /// hsa-mir-521-1 // chr19:54251890-54251976 (+) /// hsa-mir-522 // chr19:54254465-54254551 (+)	hsa-miR-517c-3p	hsa-miR-517c-3p	hsa-miR-517c-3p
20503865	1.17143	1.05996	0.951953	1.18023	0.951953	1.18023	A	A	2	miRNA-4_0	Homo sapiens	2013-12-03	miRNA	miRBase	hsa-miR-520h	chr19:54245820-54245841 (+)	22	ACAAAGUGCUUCCCUUUAGAGU	MIMAT0002867_st	MIMAT0002867	---	hsa-mir-518d // chr19:54238131-54238217 (+) /// hsa-mir-516b-1 // chr19:54240099-54240188 (+) /// hsa-mir-518a-2 // chr19:54242587-54242673 (+) /// hsa-mir-517c // chr19:54244567-54244661 (+) /// hsa-mir-520h // chr19:54245766-54245853 (+) /// hsa-mir-521-1 // chr19:54251890-54251976 (+) /// hsa-mir-522 // chr19:54254465-54254551 (+) /// hsa-mir-519a-1 // chr19:54255651-54255735 (+)	hsa-miR-520h	hsa-miR-520h	hsa-miR-520h
20503866	1.13386	0.914705	0.828561	1.00981	0.828561	1.00981	A	A	2	miRNA-4_0	Homo sapiens	2013-12-03	miRNA	miRBase	hsa-miR-522-5p	chr19:54254480-54254501 (+)	22	CUCUAGAGGGAAGCGCUUUCUG	MIMAT0005451_st	MIMAT0005451	---	hsa-mir-517c // chr19:54244567-54244661 (+) /// hsa-mir-520h // chr19:54245766-54245853 (+) /// hsa-mir-521-1 // chr19:54251890-54251976 (+) /// hsa-mir-522 // chr19:54254465-54254551 (+) /// hsa-mir-519a-1 // chr19:54255651-54255735 (+) /// hsa-mir-527 // chr19:54257272-54257356 (+) /// hsa-mir-516a-1 // chr19:54259995-54260084 (+) /// hsa-mir-516a-2 // chr19:54264387-54264476 (+) /// hsa-mir-12…	hsa-miR-522-5p	hsa-miR-522-5p	hsa-miR-522-5p
20503867	1.10632	1.10453	1.03405	1.17982	1.03405	1.17982	A	A	2	miRNA-4_0	Homo sapiens	2013-12-03	miRNA	miRBase	hsa-miR-522-3p	chr19:54254518-54254539 (+)	22	AAAAUGGUUCCCUUUAGAGUGU	MIMAT0002868_st	MIMAT0002868	---	hsa-mir-517c // chr19:54244567-54244661 (+) /// hsa-mir-520h // chr19:54245766-54245853 (+) /// hsa-mir-521-1 // chr19:54251890-54251976 (+) /// hsa-mir-522 // chr19:54254465-54254551 (+) /// hsa-mir-519a-1 // chr19:54255651-54255735 (+) /// hsa-mir-527 // chr19:54257272-54257356 (+) /// hsa-mir-516a-1 // chr19:54259995-54260084 (+) /// hsa-mir-516a-2 // chr19:54264387-54264476 (+) /// hsa-mir-12…	hsa-miR-522-3p	hsa-miR-522-3p	hsa-miR-522-3p
20503868	1.13386	0.914705	0.828561	1.00981	0.828561	1.00981	A	A	2	miRNA-4_0	Homo sapiens	2013-12-03	miRNA	miRBase	hsa-miR-519a-5p	chr19:54255665-54255686 (+)	22	CUCUAGAGGGAAGCGCUUUCUG	MIMAT0005452_st	MIMAT0005452	---	hsa-mir-520h // chr19:54245766-54245853 (+) /// hsa-mir-521-1 // chr19:54251890-54251976 (+) /// hsa-mir-522 // chr19:54254465-54254551 (+) /// hsa-mir-519a-1 // chr19:54255651-54255735 (+) /// hsa-mir-527 // chr19:54257272-54257356 (+) /// hsa-mir-516a-1 // chr19:54259995-54260084 (+) /// hsa-mir-516a-2 // chr19:54264387-54264476 (+) /// hsa-mir-519a-2 // chr19:54265598-54265684 (+) /// hsa-mir-…	hsa-miR-519a-5p	hsa-miR-519a-5p	hsa-miR-519a-5p
20503869	1	1.44169	1.44169	1.44169	1.44169	1.44169	A	A	2	miRNA-4_0	Homo sapiens	2013-12-03	miRNA	miRBase	hsa-miR-519a-3p	chr19:54255703-54255724 (+) // chr19:54265651-54265672 (+)	22	AAAGUGCAUCCUUUUAGAGUGU	MIMAT0002869_st	MIMAT0002869	ENST00000597619 // sense // exon // 1 /// OTTHUMT00000465676 // sense // exon // 1	hsa-mir-519a-1 // chr19:54255651-54255735 (+) /// hsa-mir-527 // chr19:54257272-54257356 (+) /// hsa-mir-516a-1 // chr19:54259995-54260084 (+) /// hsa-mir-516a-2 // chr19:54264387-54264476 (+) /// hsa-mir-519a-2 // chr19:54265598-54265684 (+) /// hsa-mir-1283-2 // chr19:54261486-54261572 (+)	hsa-miR-519a-3p	hsa-miR-519a-3p	hsa-miR-519a-3p
20503870	1.48943	0.96805	0.722427	1.29718	0.722427	1.29718	A	A	2	miRNA-4_0	Homo sapiens	2013-12-03	miRNA	miRBase	hsa-miR-527	chr19:54257285-54257304 (+)	20	CUGCAAAGGGAAGCCCUUUC	MIMAT0002862_st	MIMAT0002862	---	hsa-mir-521-1 // chr19:54251890-54251976 (+) /// hsa-mir-522 // chr19:54254465-54254551 (+) /// hsa-mir-519a-1 // chr19:54255651-54255735 (+) /// hsa-mir-527 // chr19:54257272-54257356 (+) /// hsa-mir-516a-1 // chr19:54259995-54260084 (+) /// hsa-mir-516a-2 // chr19:54264387-54264476 (+) /// hsa-mir-519a-2 // chr19:54265598-54265684 (+) /// hsa-mir-1283-2 // chr19:54261486-54261572 (+)	hsa-miR-527	hsa-miR-527	hsa-miR-527
20503871	-1.17143	0.893142	1.01454	0.786268	1.01454	0.786268	A	A	2	miRNA-4_0	Homo sapiens	2013-12-03	miRNA	miRBase	hsa-miR-516a-5p	chr19:54260010-54260032 (+) // chr19:54264402-54264424 (+)	23	UUCUCGAGGAAAGAAGCACUUUC	MIMAT0004770_st	MIMAT0004770	---	hsa-mir-522 // chr19:54254465-54254551 (+) /// hsa-mir-519a-1 // chr19:54255651-54255735 (+) /// hsa-mir-527 // chr19:54257272-54257356 (+) /// hsa-mir-516a-1 // chr19:54259995-54260084 (+) /// hsa-mir-516a-2 // chr19:54264387-54264476 (+) /// hsa-mir-519a-2 // chr19:54265598-54265684 (+) /// hsa-mir-1283-2 // chr19:54261486-54261572 (+)	hsa-miR-516a-5p	hsa-miR-516a-5p	hsa-miR-516a-5p
20503872	-1.25299	0.885586	1.06309	0.737717	1.06309	0.737717	A	A	2	miRNA-4_0	Homo sapiens	2013-12-03	miRNA	miRBase	hsa-miR-516a-3p	chr19:54260055-54260072 (+) // chr19:54264447-54264464 (+)	18	UGCUUCCUUUCAGAGGGU	MIMAT0006778_st	MIMAT0006778	---	hsa-mir-522 // chr19:54254465-54254551 (+) /// hsa-mir-519a-1 // chr19:54255651-54255735 (+) /// hsa-mir-527 // chr19:54257272-54257356 (+) /// hsa-mir-516a-1 // chr19:54259995-54260084 (+) /// hsa-mir-516a-2 // chr19:54264387-54264476 (+) /// hsa-mir-519a-2 // chr19:54265598-54265684 (+) /// hsa-mir-1283-2 // chr19:54261486-54261572 (+)	hsa-miR-516a-3p	hsa-miR-516a-3p	hsa-miR-516a-3p
20503873	-1.17623	1.23549	1.35811	1.12394	1.35811	1.12394	A	A	2	miRNA-4_0	Homo sapiens	2013-12-03	miRNA	miRBase	hsa-miR-499a-5p	chr20:33578211-33578231 (+)	21	UUAAGACUUGCAGUGAUGUUU	MIMAT0002870_st	MIMAT0002870	ENST00000262873 // sense // intron // 20 /// OTTHUMT00000078833 // sense // intron // 20	hsa-mir-499a // chr20:33578179-33578300 (+) /// hsa-mir-499b // chr20:33578203-33578275 (-)	hsa-miR-499a-5p	hsa-miR-499a-5p	hsa-miR-499a-5p
20503874	-1.16376	0.893734	1.00981	0.791006	1.00981	0.791006	A	A	2	miRNA-4_0	Homo sapiens	2013-12-03	miRNA	miRBase	hsa-miR-499a-3p	chr20:33578248-33578269 (+)	22	AACAUCACAGCAAGUCUGUGCU	MIMAT0004772_st	MIMAT0004772	ENST00000262873 // sense // intron // 20 /// OTTHUMT00000078833 // sense // intron // 20	hsa-mir-499a // chr20:33578179-33578300 (+) /// hsa-mir-499b // chr20:33578203-33578275 (-)	hsa-miR-499a-3p	hsa-miR-499a-3p	hsa-miR-499a-3p
20503875	-1.99614	6.58961	7.10706	6.10984	7.10706	6.10984	P	P	0	miRNA-4_0	Homo sapiens	2013-12-03	miRNA	miRBase	hsa-miR-500a-5p	chrX:49773051-49773073 (+)	23	UAAUCCUUGCUACCUGGGUGAGA	MIMAT0004773_st	MIMAT0004773	ENST00000376088 // sense // intron // 3 /// ENST00000376091 // sense // intron // 3 /// ENST00000482218 // sense // intron // 3 /// OTTHUMT00000056542 // sense // intron // 3 /// OTTHUMT00000056543 // sense // intron // 3 /// OTTHUMT00000109349 // sense // intron // 3	hsa-mir-188 // chrX:49768109-49768194 (+) /// hsa-mir-362 // chrX:49773572-49773636 (+) /// hsa-mir-500a // chrX:49773039-49773122 (+) /// hsa-mir-501 // chrX:49774330-49774413 (+) /// hsa-mir-502 // chrX:49779206-49779291 (+) /// hsa-mir-532 // chrX:49767754-49767844 (+) /// hsa-mir-660 // chrX:49777849-49777945 (+) /// hsa-mir-500b // chrX:49775280-49775358 (+)	hsa-miR-500a-5p	hsa-miR-500a-5p	hsa-miR-500a-5p
20503876	-2.41397	6.99206	7.6566	6.3852	7.6566	6.3852	P	P	0	miRNA-4_0	Homo sapiens	2013-12-03	miRNA	miRBase	hsa-miR-500a-3p	chrX:49773090-49773111 (+)	22	AUGCACCUGGGCAAGGAUUCUG	MIMAT0002871_st	MIMAT0002871	ENST00000376088 // sense // intron // 3 /// ENST00000376091 // sense // intron // 3 /// ENST00000482218 // sense // intron // 3 /// OTTHUMT00000056542 // sense // intron // 3 /// OTTHUMT00000056543 // sense // intron // 3 /// OTTHUMT00000109349 // sense // intron // 3	hsa-mir-188 // chrX:49768109-49768194 (+) /// hsa-mir-362 // chrX:49773572-49773636 (+) /// hsa-mir-500a // chrX:49773039-49773122 (+) /// hsa-mir-501 // chrX:49774330-49774413 (+) /// hsa-mir-502 // chrX:49779206-49779291 (+) /// hsa-mir-532 // chrX:49767754-49767844 (+) /// hsa-mir-660 // chrX:49777849-49777945 (+) /// hsa-mir-500b // chrX:49775280-49775358 (+)	hsa-miR-500a-3p	hsa-miR-500a-3p	hsa-miR-500a-3p
20503877	-2.08183	6.22858	6.77992	5.72207	6.77992	5.72207	P	P	0	miRNA-4_0	Homo sapiens	2013-12-03	miRNA	miRBase	hsa-miR-501-5p	chrX:49774343-49774364 (+)	22	AAUCCUUUGUCCCUGGGUGAGA	MIMAT0002872_st	MIMAT0002872	ENST00000376088 // sense // intron // 3 /// ENST00000376091 // sense // intron // 3 /// ENST00000482218 // sense // intron // 3 /// OTTHUMT00000056542 // sense // intron // 3 /// OTTHUMT00000056543 // sense // intron // 3 /// OTTHUMT00000109349 // sense // intron // 3	hsa-mir-188 // chrX:49768109-49768194 (+) /// hsa-mir-362 // chrX:49773572-49773636 (+) /// hsa-mir-500a // chrX:49773039-49773122 (+) /// hsa-mir-501 // chrX:49774330-49774413 (+) /// hsa-mir-502 // chrX:49779206-49779291 (+) /// hsa-mir-532 // chrX:49767754-49767844 (+) /// hsa-mir-660 // chrX:49777849-49777945 (+) /// hsa-mir-500b // chrX:49775280-49775358 (+)	hsa-miR-501-5p	hsa-miR-501-5p	hsa-miR-501-5p
20503878	-1.79224	6.64732	7.08151	6.23975	7.08151	6.23975	P	P	0	miRNA-4_0	Homo sapiens	2013-12-03	miRNA	miRBase	hsa-miR-501-3p	chrX:49774380-49774401 (+)	22	AAUGCACCCGGGCAAGGAUUCU	MIMAT0004774_st	MIMAT0004774	ENST00000376088 // sense // intron // 3 /// ENST00000376091 // sense // intron // 3 /// ENST00000482218 // sense // intron // 3 /// OTTHUMT00000056542 // sense // intron // 3 /// OTTHUMT00000056543 // sense // intron // 3 /// OTTHUMT00000109349 // sense // intron // 3	hsa-mir-188 // chrX:49768109-49768194 (+) /// hsa-mir-362 // chrX:49773572-49773636 (+) /// hsa-mir-500a // chrX:49773039-49773122 (+) /// hsa-mir-501 // chrX:49774330-49774413 (+) /// hsa-mir-502 // chrX:49779206-49779291 (+) /// hsa-mir-532 // chrX:49767754-49767844 (+) /// hsa-mir-660 // chrX:49777849-49777945 (+) /// hsa-mir-500b // chrX:49775280-49775358 (+)	hsa-miR-501-3p	hsa-miR-501-3p	hsa-miR-501-3p
20503879	1	1.78231	1.78231	1.78231	1.78231	1.78231	P	A	1	miRNA-4_0	Homo sapiens	2013-12-03	miRNA	miRBase	hsa-miR-502-5p	chrX:49779221-49779241 (+)	21	AUCCUUGCUAUCUGGGUGCUA	MIMAT0002873_st	MIMAT0002873	ENST00000376088 // sense // intron // 3 /// ENST00000376091 // sense // intron // 3 /// ENST00000482218 // sense // intron // 3 /// OTTHUMT00000056542 // sense // intron // 3 /// OTTHUMT00000056543 // sense // intron // 3 /// OTTHUMT00000109349 // sense // intron // 3	hsa-mir-362 // chrX:49773572-49773636 (+) /// hsa-mir-500a // chrX:49773039-49773122 (+) /// hsa-mir-501 // chrX:49774330-49774413 (+) /// hsa-mir-502 // chrX:49779206-49779291 (+) /// hsa-mir-660 // chrX:49777849-49777945 (+) /// hsa-mir-500b // chrX:49775280-49775358 (+)	hsa-miR-502-5p	hsa-miR-502-5p	hsa-miR-502-5p
20503880	-1.83441	7.28473	7.73553	6.86021	7.73553	6.86021	P	P	0	miRNA-4_0	Homo sapiens	2013-12-03	miRNA	miRBase	hsa-miR-502-3p	chrX:49779257-49779278 (+)	22	AAUGCACCUGGGCAAGGAUUCA	MIMAT0004775_st	MIMAT0004775	ENST00000376088 // sense // intron // 3 /// ENST00000376091 // sense // intron // 3 /// ENST00000482218 // sense // intron // 3 /// OTTHUMT00000056542 // sense // intron // 3 /// OTTHUMT00000056543 // sense // intron // 3 /// OTTHUMT00000109349 // sense // intron // 3	hsa-mir-362 // chrX:49773572-49773636 (+) /// hsa-mir-500a // chrX:49773039-49773122 (+) /// hsa-mir-501 // chrX:49774330-49774413 (+) /// hsa-mir-502 // chrX:49779206-49779291 (+) /// hsa-mir-660 // chrX:49777849-49777945 (+) /// hsa-mir-500b // chrX:49775280-49775358 (+)	hsa-miR-502-3p	hsa-miR-502-3p	hsa-miR-502-3p
20503881	-1.49751	1.08554	1.41523	0.83266	1.41523	0.83266	A	A	2	miRNA-4_0	Homo sapiens	2013-12-03	miRNA	miRBase	hsa-miR-450a-2-3p	chrX:133674559-133674580 (-)	22	AUUGGGGACAUUUUGCAUUCAU	MIMAT0031074_st	MIMAT0031074	---	hsa-mir-424 // chrX:133680644-133680741 (-) /// hsa-mir-450a-1 // chrX:133674371-133674461 (-) /// hsa-mir-450a-2 // chrX:133674538-133674637 (-) /// hsa-mir-503 // chrX:133680358-133680428 (-) /// hsa-mir-542 // chrX:133675371-133675467 (-) /// hsa-mir-450b // chrX:133674215-133674292 (-)	hsa-miR-450a-2-3p	hsa-miR-450a-2-3p	hsa-miR-450a-2-3p
20503882	1.537	1.20167	0.930967	1.55109	0.930967	1.55109	A	A	2	miRNA-4_0	Homo sapiens	2013-12-03	miRNA	miRBase	hsa-miR-503-5p	chrX:133680401-133680423 (-)	23	UAGCAGCGGGAACAGUUCUGCAG	MIMAT0002874_st	MIMAT0002874	ENST00000414769 // sense // intron // 1 /// ENST00000440570 // sense // intron // 1 /// ENST00000441492 // sense // intron // 1 /// OTTHUMT00000058369 // sense // intron // 1 /// OTTHUMT00000058370 // sense // intron // 1 /// OTTHUMT00000058372 // sense // intron // 1	hsa-mir-424 // chrX:133680644-133680741 (-) /// hsa-mir-450a-1 // chrX:133674371-133674461 (-) /// hsa-mir-450a-2 // chrX:133674538-133674637 (-) /// hsa-mir-503 // chrX:133680358-133680428 (-) /// hsa-mir-542 // chrX:133675371-133675467 (-) /// hsa-mir-450b // chrX:133674215-133674292 (-)	hsa-miR-503-5p	hsa-miR-503-5p	hsa-miR-503-5p
20503883	1.48216	1.64086	1.38138	1.94907	1.38138	1.94907	A	A	2	miRNA-4_0	Homo sapiens	2013-12-03	miRNA	miRBase	hsa-miR-503-3p	chrX:133680361-133680383 (-)	23	GGGGUAUUGUUUCCGCUGCCAGG	MIMAT0022925_st	MIMAT0022925	ENST00000414769 // sense // intron // 1 /// ENST00000440570 // sense // intron // 1 /// ENST00000441492 // sense // intron // 1 /// OTTHUMT00000058369 // sense // intron // 1 /// OTTHUMT00000058370 // sense // intron // 1 /// OTTHUMT00000058372 // sense // intron // 1	hsa-mir-424 // chrX:133680644-133680741 (-) /// hsa-mir-450a-1 // chrX:133674371-133674461 (-) /// hsa-mir-450a-2 // chrX:133674538-133674637 (-) /// hsa-mir-503 // chrX:133680358-133680428 (-) /// hsa-mir-542 // chrX:133675371-133675467 (-) /// hsa-mir-450b // chrX:133674215-133674292 (-)	hsa-miR-503-3p	hsa-miR-503-3p	hsa-miR-503-3p
20503884	1	1.00981	1.00981	1.00981	1.00981	1.00981	A	A	2	miRNA-4_0	Homo sapiens	2013-12-03	miRNA	miRBase	hsa-miR-504-5p	chrX:137749921-137749942 (-)	22	AGACCCUGGUCUGCACUCUAUC	MIMAT0002875_st	MIMAT0002875	ENST00000305414 // sense // intron // 3 /// ENST00000315930 // sense // intron // 3 /// ENST00000370603 // sense // intron // 4 /// ENST00000436198 // sense // intron // 5 /// ENST00000441825 // sense // intron // 3 /// ENST00000455663 // sense // intron // 5 /// ENST00000541469 // sense // intron // 3 /// OTTHUMT00000058534 // sense // intron // 3 /// OTTHUMT00000058535 // sense // intron // 3 /…	---	hsa-miR-504-5p	hsa-miR-504-5p	hsa-miR-504-5p
20503885	1.93039	4.59852	4.14849	5.09738	4.14849	5.09738	P	P	0	miRNA-4_0	Homo sapiens	2013-12-03	miRNA	miRBase	hsa-miR-504-3p	chrX:137749885-137749905 (-)	21	GGGAGUGCAGGGCAGGGUUUC	MIMAT0026612_st	MIMAT0026612	ENST00000305414 // sense // intron // 3 /// ENST00000315930 // sense // intron // 3 /// ENST00000370603 // sense // intron // 4 /// ENST00000436198 // sense // intron // 5 /// ENST00000441825 // sense // intron // 3 /// ENST00000455663 // sense // intron // 5 /// ENST00000541469 // sense // intron // 3 /// OTTHUMT00000058534 // sense // intron // 3 /// OTTHUMT00000058535 // sense // intron // 3 /…	---	hsa-miR-504-3p	hsa-miR-504-3p	hsa-miR-504-3p
20503886	-1.79235	6.28213	6.71715	5.87529	6.71715	5.87529	P	P	0	miRNA-4_0	Homo sapiens	2013-12-03	miRNA	miRBase	hsa-miR-505-5p	chrX:139006355-139006376 (-)	22	GGGAGCCAGGAAGUAUUGAUGU	MIMAT0004776_st	MIMAT0004776	ENST00000370557 // sense // intron // 1 /// ENST00000485626 // sense // intron // 1 /// OTTHUMT00000058566 // sense // intron // 1 /// OTTHUMT00000058570 // sense // intron // 1	---	hsa-miR-505-5p	hsa-miR-505-5p	hsa-miR-505-5p
20503887	-1.17927	4.301	4.42159	4.1837	4.42159	4.1837	P	P	0	miRNA-4_0	Homo sapiens	2013-12-03	miRNA	miRBase	hsa-miR-505-3p	chrX:139006319-139006340 (-)	22	CGUCAACACUUGCUGGUUUCCU	MIMAT0002876_st	MIMAT0002876	ENST00000370557 // sense // intron // 1 /// ENST00000485626 // sense // intron // 1 /// OTTHUMT00000058566 // sense // intron // 1 /// OTTHUMT00000058570 // sense // intron // 1	---	hsa-miR-505-3p	hsa-miR-505-3p	hsa-miR-505-3p
20503888	-1.17224	1.66128	1.77986	1.55059	1.77986	1.55059	A	P	1	miRNA-4_0	Homo sapiens	2013-12-03	miRNA	miRBase	hsa-miR-513a-5p	chrX:146295056-146295073 (-) // chrX:146307418-146307435 (-)	18	UUCACAGGGAGGUGUCAU	MIMAT0002877_st	MIMAT0002877	---	hsa-mir-513a-2 // chrX:146307344-146307470 (-) /// hsa-mir-506 // chrX:146312238-146312361 (-) /// hsa-mir-507 // chrX:146312502-146312595 (-)	hsa-miR-513a-5p	hsa-miR-513a-5p	hsa-miR-513a-5p
20503889	-1.45814	0.762712	1.08185	0.537719	1.08185	0.537719	A	A	2	miRNA-4_0	Homo sapiens	2013-12-03	miRNA	miRBase	hsa-miR-513a-3p	chrX:146295016-146295038 (-) // chrX:146307378-146307400 (-)	23	UAAAUUUCACCUUUCUGAGAAGG	MIMAT0004777_st	MIMAT0004777	---	hsa-mir-513a-2 // chrX:146307344-146307470 (-) /// hsa-mir-506 // chrX:146312238-146312361 (-) /// hsa-mir-507 // chrX:146312502-146312595 (-)	hsa-miR-513a-3p	hsa-miR-513a-3p	hsa-miR-513a-3p
20503890	1	1.31987	1.31987	1.31987	1.31987	1.31987	A	A	2	miRNA-4_0	Homo sapiens	2013-12-03	miRNA	miRBase	hsa-miR-506-5p	chrX:146312306-146312327 (-)	22	UAUUCAGGAAGGUGUUACUUAA	MIMAT0022701_st	MIMAT0022701	---	hsa-mir-513a-2 // chrX:146307344-146307470 (-) /// hsa-mir-506 // chrX:146312238-146312361 (-) /// hsa-mir-507 // chrX:146312502-146312595 (-) /// hsa-mir-508 // chrX:146318431-146318545 (-)	hsa-miR-506-5p	hsa-miR-506-5p	hsa-miR-506-5p
20503891	1.35496	0.973167	0.778407	1.21666	0.778407	1.21666	A	A	2	miRNA-4_0	Homo sapiens	2013-12-03	miRNA	miRBase	hsa-miR-506-3p	chrX:146312271-146312291 (-)	21	UAAGGCACCCUUCUGAGUAGA	MIMAT0002878_st	MIMAT0002878	---	hsa-mir-513a-2 // chrX:146307344-146307470 (-) /// hsa-mir-506 // chrX:146312238-146312361 (-) /// hsa-mir-507 // chrX:146312502-146312595 (-) /// hsa-mir-508 // chrX:146318431-146318545 (-)	hsa-miR-506-3p	hsa-miR-506-3p	hsa-miR-506-3p
20503892	-1.26627	1.09375	1.27723	0.936638	1.27723	0.936638	A	A	2	miRNA-4_0	Homo sapiens	2013-12-03	miRNA	miRBase	hsa-miR-507	chrX:146312520-146312540 (-)	21	UUUUGCACCUUUUGGAGUGAA	MIMAT0002879_st	MIMAT0002879	---	hsa-mir-513a-2 // chrX:146307344-146307470 (-) /// hsa-mir-506 // chrX:146312238-146312361 (-) /// hsa-mir-507 // chrX:146312502-146312595 (-) /// hsa-mir-508 // chrX:146318431-146318545 (-)	hsa-miR-507	hsa-miR-507	hsa-miR-507
20503893	-1.42072	1.09503	1.37725	0.870632	1.37725	0.870632	A	A	2	miRNA-4_0	Homo sapiens	2013-12-03	miRNA	miRBase	hsa-miR-508-5p	chrX:146318498-146318520 (-)	23	UACUCCAGAGGGCGUCACUCAUG	MIMAT0004778_st	MIMAT0004778	---	hsa-mir-506 // chrX:146312238-146312361 (-) /// hsa-mir-507 // chrX:146312502-146312595 (-) /// hsa-mir-508 // chrX:146318431-146318545 (-)	hsa-miR-508-5p	hsa-miR-508-5p	hsa-miR-508-5p
20503894	-1.45814	1.06692	1.37313	0.829002	1.37313	0.829002	A	A	2	miRNA-4_0	Homo sapiens	2013-12-03	miRNA	miRBase	hsa-miR-508-3p	chrX:146318463-146318485 (-)	23	UGAUUGUAGCCUUUUGGAGUAGA	MIMAT0002880_st	MIMAT0002880	---	hsa-mir-506 // chrX:146312238-146312361 (-) /// hsa-mir-507 // chrX:146312502-146312595 (-) /// hsa-mir-508 // chrX:146318431-146318545 (-)	hsa-miR-508-3p	hsa-miR-508-3p	hsa-miR-508-3p
20503895	-1.15434	0.894433	1.00394	0.796872	1.00394	0.796872	A	A	2	miRNA-4_0	Homo sapiens	2013-12-03	miRNA	miRBase	hsa-miR-509-5p	chrX:146340329-146340349 (-) // chrX:146342104-146342124 (-)	21	UACUGCAGACAGUGGCAAUCA	MIMAT0004779_st	MIMAT0004779	---	hsa-mir-509-1 // chrX:146342050-146342143 (-) /// hsa-mir-509-2 // chrX:146340278-146340368 (-) /// hsa-mir-509-3 // chrX:146341170-146341244 (-) /// hsa-mir-514b // chrX:146331669-146331748 (-)	hsa-miR-509-5p	hsa-miR-509-5p	hsa-miR-509-5p
20503896	1.17623	1.54666	1.434	1.66817	1.434	1.66817	A	A	2	miRNA-4_0	Homo sapiens	2013-12-03	miRNA	miRBase	hsa-miR-509-3p	chrX:146340293-146340314 (-) // chrX:146341180-146341201 (-) // chrX:146342068-146342089 (-)	22	UGAUUGGUACGUCUGUGGGUAG	MIMAT0002881_st	MIMAT0002881	---	hsa-mir-509-1 // chrX:146342050-146342143 (-) /// hsa-mir-509-2 // chrX:146340278-146340368 (-) /// hsa-mir-509-3 // chrX:146341170-146341244 (-) /// hsa-mir-514b // chrX:146331669-146331748 (-)	hsa-miR-509-3p	hsa-miR-509-3p	hsa-miR-509-3p
20503897	1	1.62308	1.62308	1.62308	1.62308	1.62308	A	A	2	miRNA-4_0	Homo sapiens	2013-12-03	miRNA	miRBase	hsa-miR-510-5p	chrX:146353896-146353917 (-)	22	UACUCAGGAGAGUGGCAAUCAC	MIMAT0002882_st	MIMAT0002882	---	hsa-mir-510 // chrX:146353853-146353926 (-) /// hsa-mir-514a-1 // chrX:146360765-146360862 (-) /// hsa-mir-514a-2 // chrX:146363461-146363548 (-)	hsa-miR-510-5p	hsa-miR-510-5p	hsa-miR-510-5p
20503898	-1.36327	1.20043	1.44461	0.997532	1.44461	0.997532	A	A	2	miRNA-4_0	Homo sapiens	2013-12-03	miRNA	miRBase	hsa-miR-510-3p	chrX:146353860-146353880 (-)	21	AUUGAAACCUCUAAGAGUGGA	MIMAT0026613_st	MIMAT0026613	---	hsa-mir-510 // chrX:146353853-146353926 (-) /// hsa-mir-514a-1 // chrX:146360765-146360862 (-) /// hsa-mir-514a-2 // chrX:146363461-146363548 (-)	hsa-miR-510-3p	hsa-miR-510-3p	hsa-miR-510-3p
20503899	1.26525	1.31369	1.15489	1.49431	1.15489	1.49431	A	A	2	miRNA-4_0	Homo sapiens	2013-12-03	miRNA	miRBase	hsa-miR-514a-5p	chrX:146360819-146360841 (-) // chrX:146363510-146363532 (-) // chrX:146366208-146366230 (-)	23	UACUCUGGAGAGUGACAAUCAUG	MIMAT0022702_st	MIMAT0022702	---	hsa-mir-514a-1 // chrX:146360765-146360862 (-) /// hsa-mir-514a-2 // chrX:146363461-146363548 (-) /// hsa-mir-514a-3 // chrX:146366159-146366246 (-)	hsa-miR-514a-5p	hsa-miR-514a-5p	hsa-miR-514a-5p
20503900	1	1.54814	1.54814	1.54814	1.54814	1.54814	A	P	1	miRNA-4_0	Homo sapiens	2013-12-03	miRNA	miRBase	hsa-miR-514a-3p	chrX:146360784-146360804 (-) // chrX:146363475-146363495 (-) // chrX:146366173-146366193 (-)	21	AUUGACACUUCUGUGAGUAGA	MIMAT0002883_st	MIMAT0002883	---	hsa-mir-514a-1 // chrX:146360765-146360862 (-) /// hsa-mir-514a-2 // chrX:146363461-146363548 (-) /// hsa-mir-514a-3 // chrX:146366159-146366246 (-)	hsa-miR-514a-3p	hsa-miR-514a-3p	hsa-miR-514a-3p
20503907	-2.30852	7.71161	8.33867	7.1317	8.33867	7.1317	P	P	0	miRNA-4_0	Homo sapiens	2013-12-03	miRNA	miRBase	hsa-miR-532-5p	chrX:49767773-49767794 (+)	22	CAUGCCUUGAGUGUAGGACCGU	MIMAT0002888_st	MIMAT0002888	ENST00000376088 // sense // intron // 3 /// ENST00000376091 // sense // intron // 3 /// ENST00000482218 // sense // intron // 3 /// OTTHUMT00000056542 // sense // intron // 3 /// OTTHUMT00000056543 // sense // intron // 3 /// OTTHUMT00000109349 // sense // intron // 3	hsa-mir-188 // chrX:49768109-49768194 (+) /// hsa-mir-362 // chrX:49773572-49773636 (+) /// hsa-mir-500a // chrX:49773039-49773122 (+) /// hsa-mir-501 // chrX:49774330-49774413 (+) /// hsa-mir-532 // chrX:49767754-49767844 (+) /// hsa-mir-500b // chrX:49775280-49775358 (+)	hsa-miR-532-5p	hsa-miR-532-5p	hsa-miR-532-5p
20503908	-3.45874	6.87138	7.82456	6.03431	7.82456	6.03431	P	P	0	miRNA-4_0	Homo sapiens	2013-12-03	miRNA	miRBase	hsa-miR-532-3p	chrX:49767810-49767831 (+)	22	CCUCCCACACCCAAGGCUUGCA	MIMAT0004780_st	MIMAT0004780	ENST00000376088 // sense // intron // 3 /// ENST00000376091 // sense // intron // 3 /// ENST00000482218 // sense // intron // 3 /// OTTHUMT00000056542 // sense // intron // 3 /// OTTHUMT00000056543 // sense // intron // 3 /// OTTHUMT00000109349 // sense // intron // 3	hsa-mir-188 // chrX:49768109-49768194 (+) /// hsa-mir-362 // chrX:49773572-49773636 (+) /// hsa-mir-500a // chrX:49773039-49773122 (+) /// hsa-mir-501 // chrX:49774330-49774413 (+) /// hsa-mir-532 // chrX:49767754-49767844 (+) /// hsa-mir-500b // chrX:49775280-49775358 (+)	hsa-miR-532-3p	hsa-miR-532-3p	hsa-miR-532-3p
20504186	-2.08078	5.6657	6.21886	5.16174	6.21886	5.16174	P	P	0	miRNA-4_0	Homo sapiens	2013-12-03	miRNA	miRBase	hsa-miR-455-5p	chr9:116971729-116971750 (+)	22	UAUGUGCCUUUGGACUACAUCG	MIMAT0003150_st	MIMAT0003150	ENST00000356083 // sense // intron // 10 /// ENST00000451716 // sense // intron // 5 /// ENST00000494090 // sense // intron // 7 /// OTTHUMT00000053763 // sense // intron // 10 /// OTTHUMT00000053764 // sense // intron // 7 /// OTTHUMT00000053766 // sense // intron // 5	---	hsa-miR-455-5p	hsa-miR-455-5p	hsa-miR-455-5p
20504187	-1.67716	11.6351	12.0141	11.2681	12.0141	11.2681	P	P	0	miRNA-4_0	Homo sapiens	2013-12-03	miRNA	miRBase	hsa-miR-455-3p	chr9:116971767-116971787 (+)	21	GCAGUCCAUGGGCAUAUACAC	MIMAT0004784_st	MIMAT0004784	ENST00000356083 // sense // intron // 10 /// ENST00000451716 // sense // intron // 5 /// ENST00000494090 // sense // intron // 7 /// OTTHUMT00000053763 // sense // intron // 10 /// OTTHUMT00000053764 // sense // intron // 7 /// OTTHUMT00000053766 // sense // intron // 5	---	hsa-miR-455-3p	hsa-miR-455-3p	hsa-miR-455-3p
20504188	-1.17623	1.6611	1.78231	1.54814	1.78231	1.54814	A	A	2	miRNA-4_0	Homo sapiens	2013-12-03	miRNA	miRBase	hsa-miR-539-5p	chr14:101513666-101513687 (+)	22	GGAGAAAUUAUCCUUGGUGUGU	MIMAT0003163_st	MIMAT0003163	ENST00000553692 // sense // intron // 1 /// OTTHUMT00000414538 // sense // intron // 1	hsa-mir-134 // chr14:101521024-101521096 (+) /// hsa-mir-376c // chr14:101506027-101506092 (+) /// hsa-mir-376a-1 // chr14:101507119-101507186 (+) /// hsa-mir-381 // chr14:101512257-101512331 (+) /// hsa-mir-382 // chr14:101520643-101520718 (+) /// hsa-mir-376b // chr14:101506773-101506872 (+) /// hsa-mir-485 // chr14:101521756-101521828 (+) /// hsa-mir-487a // chr14:101518783-101518862 (+) /// h…	hsa-miR-539-5p	hsa-miR-539-5p	hsa-miR-539-5p
20504189	-1.48609	1.41308	1.72745	1.15593	1.72745	1.15593	A	A	2	miRNA-4_0	Homo sapiens	2013-12-03	miRNA	miRBase	hsa-miR-539-3p	chr14:101513706-101513727 (+)	22	AUCAUACAAGGACAAUUUCUUU	MIMAT0022705_st	MIMAT0022705	ENST00000553692 // sense // intron // 1 /// OTTHUMT00000414538 // sense // intron // 1	hsa-mir-134 // chr14:101521024-101521096 (+) /// hsa-mir-376c // chr14:101506027-101506092 (+) /// hsa-mir-376a-1 // chr14:101507119-101507186 (+) /// hsa-mir-381 // chr14:101512257-101512331 (+) /// hsa-mir-382 // chr14:101520643-101520718 (+) /// hsa-mir-376b // chr14:101506773-101506872 (+) /// hsa-mir-485 // chr14:101521756-101521828 (+) /// hsa-mir-487a // chr14:101518783-101518862 (+) /// h…	hsa-miR-539-3p	hsa-miR-539-3p	hsa-miR-539-3p
20504190	-1.32072	1.21999	1.43704	1.03572	1.43704	1.03572	A	A	2	miRNA-4_0	Homo sapiens	2013-12-03	miRNA	miRBase	hsa-miR-544a	chr14:101515049-101515070 (+)	22	AUUCUGCAUUUUUAGCAAGUUC	MIMAT0003164_st	MIMAT0003164	ENST00000553692 // sense // intron // 1 /// OTTHUMT00000414538 // sense // intron // 1	hsa-mir-134 // chr14:101521024-101521096 (+) /// hsa-mir-376c // chr14:101506027-101506092 (+) /// hsa-mir-376a-1 // chr14:101507119-101507186 (+) /// hsa-mir-381 // chr14:101512257-101512331 (+) /// hsa-mir-382 // chr14:101520643-101520718 (+) /// hsa-mir-376b // chr14:101506773-101506872 (+) /// hsa-mir-485 // chr14:101521756-101521828 (+) /// hsa-mir-487a // chr14:101518783-101518862 (+) /// h…	hsa-miR-544a	hsa-miR-544a	hsa-miR-544a
20504191	1.62549	1.09573	0.799968	1.50084	0.799968	1.50084	A	A	2	miRNA-4_0	Homo sapiens	2013-12-03	miRNA	miRBase	hsa-miR-545-5p	chrX:73506999-73507020 (-)	22	UCAGUAAAUGUUUAUUAGAUGA	MIMAT0004785_st	MIMAT0004785	ENST00000418855 // sense // intron // 1 /// ENST00000423992 // sense // intron // 1 /// ENST00000429124 // sense // intron // 1 /// ENST00000430772 // sense // intron // 1 /// ENST00000455395 // sense // intron // 1 /// ENST00000602420 // sense // intron // 1 /// ENST00000602576 // sense // intron // 1 /// ENST00000602776 // sense // intron // 1 /// ENST00000602812 // sense // intron // 1 /// ENS…	hsa-mir-374a // chrX:73507121-73507192 (-) /// hsa-mir-545 // chrX:73506939-73507044 (-)	hsa-miR-545-5p	hsa-miR-545-5p	hsa-miR-545-5p
20504192	-1.16376	0.91265	1.02858	0.809783	1.02858	0.809783	A	A	2	miRNA-4_0	Homo sapiens	2013-12-03	miRNA	miRBase	hsa-miR-545-3p	chrX:73506961-73506982 (-)	22	UCAGCAAACAUUUAUUGUGUGC	MIMAT0003165_st	MIMAT0003165	ENST00000418855 // sense // intron // 1 /// ENST00000423992 // sense // intron // 1 /// ENST00000429124 // sense // intron // 1 /// ENST00000430772 // sense // intron // 1 /// ENST00000455395 // sense // intron // 1 /// ENST00000602420 // sense // intron // 1 /// ENST00000602576 // sense // intron // 1 /// ENST00000602776 // sense // intron // 1 /// ENST00000602812 // sense // intron // 1 /// ENS…	hsa-mir-374a // chrX:73507121-73507192 (-) /// hsa-mir-545 // chrX:73506939-73507044 (-)	hsa-miR-545-3p	hsa-miR-545-3p	hsa-miR-545-3p
20504216	1	1.10693	1.10693	1.10693	1.10693	1.10693	A	A	2	miRNA-4_0	Homo sapiens	2013-12-03	miRNA	miRBase	hsa-miR-376a-2-5p	chr14:101506417-101506437 (+)	21	GGUAGAUUUUCCUUCUAUGGU	MIMAT0022928_st	MIMAT0022928	---	hsa-mir-376c // chr14:101506027-101506092 (+) /// hsa-mir-376a-1 // chr14:101507119-101507186 (+) /// hsa-mir-381 // chr14:101512257-101512331 (+) /// hsa-mir-376b // chr14:101506773-101506872 (+) /// hsa-mir-495 // chr14:101500092-101500173 (+) /// hsa-mir-539 // chr14:101513658-101513735 (+) /// hsa-mir-544a // chr14:101514995-101515085 (+) /// hsa-mir-376a-2 // chr14:101506406-101506485 (+) //…	hsa-miR-376a-2-5p	hsa-miR-376a-2-5p	hsa-miR-376a-2-5p
20504217	-1.15434	0.992145	1.10107	0.893998	1.10107	0.893998	A	A	2	miRNA-4_0	Homo sapiens	2013-12-03	miRNA	miRBase	hsa-miR-487b-5p	chr14:101512806-101512827 (+)	22	GUGGUUAUCCCUGUCCUGUUCG	MIMAT0026614_st	MIMAT0026614	ENST00000553692 // sense // intron // 1 /// OTTHUMT00000414538 // sense // intron // 1	hsa-mir-134 // chr14:101521024-101521096 (+) /// hsa-mir-376c // chr14:101506027-101506092 (+) /// hsa-mir-376a-1 // chr14:101507119-101507186 (+) /// hsa-mir-381 // chr14:101512257-101512331 (+) /// hsa-mir-382 // chr14:101520643-101520718 (+) /// hsa-mir-376b // chr14:101506773-101506872 (+) /// hsa-mir-485 // chr14:101521756-101521828 (+) /// hsa-mir-487a // chr14:101518783-101518862 (+) /// h…	hsa-miR-487b-5p	hsa-miR-487b-5p	hsa-miR-487b-5p
20504218	1.16376	1.42982	1.3246	1.5434	1.3246	1.5434	A	A	2	miRNA-4_0	Homo sapiens	2013-12-03	miRNA	miRBase	hsa-miR-487b-3p	chr14:101512842-101512863 (+)	22	AAUCGUACAGGGUCAUCCACUU	MIMAT0003180_st	MIMAT0003180	ENST00000553692 // sense // intron // 1 /// OTTHUMT00000414538 // sense // intron // 1	hsa-mir-134 // chr14:101521024-101521096 (+) /// hsa-mir-376c // chr14:101506027-101506092 (+) /// hsa-mir-376a-1 // chr14:101507119-101507186 (+) /// hsa-mir-381 // chr14:101512257-101512331 (+) /// hsa-mir-382 // chr14:101520643-101520718 (+) /// hsa-mir-376b // chr14:101506773-101506872 (+) /// hsa-mir-485 // chr14:101521756-101521828 (+) /// hsa-mir-487a // chr14:101518783-101518862 (+) /// h…	hsa-miR-487b-3p	hsa-miR-487b-3p	hsa-miR-487b-3p
20504268	-1.09285	5.93516	5.99955	5.87146	5.99955	5.87146	P	P	0	miRNA-4_0	Homo sapiens	2013-12-03	miRNA	miRBase	hsa-miR-551a	chr1:3477274-3477294 (-)	21	GCGACCCACUCUUGGUUUCCA	MIMAT0003214_st	MIMAT0003214	ENST00000356575 // sense // intron // 4 /// ENST00000485002 // sense // intron // 3 /// OTTHUMT00000001546 // sense // intron // 3 /// OTTHUMT00000354866 // sense // intron // 4	---	hsa-miR-551a	hsa-miR-551a	hsa-miR-551a
20504269	1	0.900405	0.900405	0.900405	0.900405	0.900405	A	A	2	miRNA-4_0	Homo sapiens	2013-12-03	miRNA	miRBase	hsa-miR-552-5p	chr1:35135251-35135271 (-)	21	GUUUAACCUUUUGCCUGUUGG	MIMAT0026615_st	MIMAT0026615	---	---	hsa-miR-552-5p	hsa-miR-552-5p	hsa-miR-552-5p
20504270	1.34338	1.19159	0.997532	1.4234	0.997532	1.4234	A	A	2	miRNA-4_0	Homo sapiens	2013-12-03	miRNA	miRBase	hsa-miR-552-3p	chr1:35135215-35135235 (-)	21	AACAGGUGACUGGUUAGACAA	MIMAT0003215_st	MIMAT0003215	---	---	hsa-miR-552-3p	hsa-miR-552-3p	hsa-miR-552-3p
20504271	1.26525	0.933708	0.779295	1.11872	0.779295	1.11872	A	A	2	miRNA-4_0	Homo sapiens	2013-12-03	miRNA	miRBase	hsa-miR-553	chr1:100746812-100746832 (+)	21	AAAACGGUGAGAUUUUGUUUU	MIMAT0003216_st	MIMAT0003216	ENST00000260563 // sense // intron // 9 /// ENST00000370128 // sense // intron // 8 /// OTTHUMT00000030098 // sense // intron // 8 /// OTTHUMT00000030099 // sense // intron // 9	---	hsa-miR-553	hsa-miR-553	hsa-miR-553
20504272	1.15434	0.992145	0.893998	1.10107	0.893998	1.10107	A	A	2	miRNA-4_0	Homo sapiens	2013-12-03	miRNA	miRBase	hsa-miR-554	chr1:151518287-151518307 (+)	21	GCUAGUCCUGACUCAGCCAGU	MIMAT0003217_st	MIMAT0003217	ENST00000353024 // sense // intron // 1 /// ENST00000368848 // sense // intron // 1 /// ENST00000368849 // sense // intron // 1 /// ENST00000392712 // sense // intron // 1 /// ENST00000434112 // sense // intron // 1 /// ENST00000498606 // sense // intron // 1 /// ENST00000538902 // sense // intron // 1 /// OTTHUMT00000035022 // sense // intron // 1 /// OTTHUMT00000035023 // sense // intron // 1 /…	---	hsa-miR-554	hsa-miR-554	hsa-miR-554
20504273	2.62976	6.63983	5.9789	7.37383	5.9789	7.37383	P	P	0	miRNA-4_0	Homo sapiens	2013-12-03	miRNA	miRBase	hsa-miR-92b-5p	chr1:155164987-155165008 (+)	22	AGGGACGGGACGCGGUGCAGUG	MIMAT0004792_st	MIMAT0004792	---	---	hsa-miR-92b-5p	hsa-miR-92b-5p	hsa-miR-92b-5p
20504274	-3.04799	6.37699	7.2314	5.62354	7.2314	5.62354	P	P	0	miRNA-4_0	Homo sapiens	2013-12-03	miRNA	miRBase	hsa-miR-92b-3p	chr1:155165028-155165049 (+)	22	UAUUGCACUCGUCCCGGCCUCC	MIMAT0003218_st	MIMAT0003218	---	---	hsa-miR-92b-3p	hsa-miR-92b-3p	hsa-miR-92b-3p
20504275	-1.58545	1.17494	1.55352	0.888623	1.55352	0.888623	A	A	2	miRNA-4_0	Homo sapiens	2013-12-03	miRNA	miRBase	hsa-miR-555	chr1:155316156-155316176 (-)	21	AGGGUAAGCUGAACCUCUGAU	MIMAT0003219_st	MIMAT0003219	ENST00000368346 // sense // intron // 21 /// ENST00000392403 // sense // intron // 21 /// ENST00000478837 // sense // intron // 1 /// ENST00000492987 // sense // intron // 3 /// OTTHUMT00000039400 // sense // intron // 21 /// OTTHUMT00000039401 // sense // intron // 21 /// OTTHUMT00000039402 // sense // intron // 1 /// OTTHUMT00000039403 // sense // intron // 3	---	hsa-miR-555	hsa-miR-555	hsa-miR-555
20504276	1.16376	1.10151	0.997532	1.21633	0.997532	1.21633	A	A	2	miRNA-4_0	Homo sapiens	2013-12-03	miRNA	miRBase	hsa-miR-556-5p	chr1:162312351-162312372 (+)	22	GAUGAGCUCAUUGUAAUAUGAG	MIMAT0003220_st	MIMAT0003220	ENST00000361897 // sense // intron // 5 /// ENST00000430120 // sense // intron // 5 /// ENST00000530878 // sense // intron // 5 /// OTTHUMT00000060555 // sense // intron // 5 /// OTTHUMT00000382762 // sense // intron // 5 /// OTTHUMT00000382763 // sense // intron // 5	---	hsa-miR-556-5p	hsa-miR-556-5p	hsa-miR-556-5p
20504277	1	1.06609	1.06609	1.06609	1.06609	1.06609	A	A	2	miRNA-4_0	Homo sapiens	2013-12-03	miRNA	miRBase	hsa-miR-556-3p	chr1:162312390-162312411 (+)	22	AUAUUACCAUUAGCUCAUCUUU	MIMAT0004793_st	MIMAT0004793	ENST00000361897 // sense // intron // 5 /// ENST00000430120 // sense // intron // 5 /// ENST00000530878 // sense // intron // 5 /// OTTHUMT00000060555 // sense // intron // 5 /// OTTHUMT00000382762 // sense // intron // 5 /// OTTHUMT00000382763 // sense // intron // 5	---	hsa-miR-556-3p	hsa-miR-556-3p	hsa-miR-556-3p
20504278	1	2.22711	2.22711	2.22711	2.22711	2.22711	A	A	2	miRNA-4_0	Homo sapiens	2013-12-03	miRNA	miRBase	hsa-miR-557	chr1:168344822-168344844 (+)	23	GUUUGCACGGGUGGGCCUUGUCU	MIMAT0003221_st	MIMAT0003221	---	---	hsa-miR-557	hsa-miR-557	hsa-miR-557
20504279	-1.57368	1.17645	1.54814	0.893998	1.54814	0.893998	A	A	2	miRNA-4_0	Homo sapiens	2013-12-03	miRNA	miRBase	hsa-miR-558	chr2:32757280-32757298 (+)	19	UGAGCUGCUGUACCAAAAU	MIMAT0003222_st	MIMAT0003222	ENST00000421745 // sense // intron // 61 /// ENST00000471232 // sense // intron // 4 /// OTTHUMT00000318769 // sense // intron // 61 /// OTTHUMT00000325212 // sense // intron // 4	---	hsa-miR-558	hsa-miR-558	hsa-miR-558
20504280	-1.32072	1.41989	1.63466	1.23334	1.63466	1.23334	A	A	2	miRNA-4_0	Homo sapiens	2013-12-03	miRNA	miRBase	hsa-miR-559	chr2:47604829-47604849 (+)	21	UAAAGUAAAUAUGCACCAAAA	MIMAT0003223_st	MIMAT0003223	ENST00000263735 // sense // intron // 5 /// ENST00000405271 // sense // intron // 6 /// ENST00000456133 // sense // intron // 6 /// ENST00000490733 // sense // intron // 3 /// OTTHUMT00000250792 // sense // intron // 5 /// OTTHUMT00000323354 // sense // intron // 6 /// OTTHUMT00000323638 // sense // intron // 6 /// OTTHUMT00000323640 // sense // intron // 3	---	hsa-miR-559	hsa-miR-559	hsa-miR-559
20504281	1.14413	0.992792	0.900405	1.09466	0.900405	1.09466	A	A	2	miRNA-4_0	Homo sapiens	2013-12-03	miRNA	miRBase	hsa-miR-561-5p	chr2:189162244-189162265 (+)	22	AUCAAGGAUCUUAAACUUUGCC	MIMAT0022706_st	MIMAT0022706	ENST00000359135 // sense // intron // 1 /// ENST00000409580 // sense // intron // 2 /// ENST00000409609 // sense // intron // 1 /// ENST00000409637 // sense // intron // 1 /// ENST00000409805 // sense // intron // 1 /// ENST00000409830 // sense // intron // 1 /// ENST00000409843 // sense // intron // 1 /// ENST00000409927 // sense // intron // 1 /// ENST00000410051 // sense // intron // 1 /// ENS…	---	hsa-miR-561-5p	hsa-miR-561-5p	hsa-miR-561-5p
20504282	1	0.893998	0.893998	0.893998	0.893998	0.893998	A	A	2	miRNA-4_0	Homo sapiens	2013-12-03	miRNA	miRBase	hsa-miR-561-3p	chr2:189162279-189162300 (+)	22	CAAAGUUUAAGAUCCUUGAAGU	MIMAT0003225_st	MIMAT0003225	ENST00000359135 // sense // intron // 1 /// ENST00000409580 // sense // intron // 2 /// ENST00000409609 // sense // intron // 1 /// ENST00000409637 // sense // intron // 1 /// ENST00000409805 // sense // intron // 1 /// ENST00000409830 // sense // intron // 1 /// ENST00000409843 // sense // intron // 1 /// ENST00000409927 // sense // intron // 1 /// ENST00000410051 // sense // intron // 1 /// ENS…	---	hsa-miR-561-3p	hsa-miR-561-3p	hsa-miR-561-3p
20504283	-1.25299	1.40191	1.57401	1.24863	1.57401	1.24863	A	A	2	miRNA-4_0	Homo sapiens	2013-12-03	miRNA	miRBase	hsa-miR-562	chr2:233037423-233037442 (+)	20	AAAGUAGCUGUACCAUUUGC	MIMAT0003226_st	MIMAT0003226	ENST00000273009 // sense // intron // 9 /// ENST00000325385 // sense // intron // 9 /// ENST00000390005 // sense // intron // 9 /// ENST00000409307 // sense // intron // 8 /// ENST00000424049 // sense // intron // 1 /// ENST00000433430 // sense // intron // 9 /// ENST00000445090 // sense // intron // 8 /// OTTHUMT00000330974 // sense // intron // 9 /// OTTHUMT00000330975 // sense // intron // 9 /…	---	hsa-miR-562	hsa-miR-562	hsa-miR-562
20504284	1.32072	0.877761	0.699745	1.10107	0.699745	1.10107	A	A	2	miRNA-4_0	Homo sapiens	2013-12-03	miRNA	miRBase	hsa-miR-563	chr3:15915329-15915347 (+)	19	AGGUUGACAUACGUUUCCC	MIMAT0003227_st	MIMAT0003227	---	---	hsa-miR-563	hsa-miR-563	hsa-miR-563
20504285	1.45115	1.20686	0.967786	1.50498	0.967786	1.50498	A	A	2	miRNA-4_0	Homo sapiens	2013-12-03	miRNA	miRBase	hsa-miR-564	chr3:44903395-44903413 (+)	19	AGGCACGGUGUCAGCAGGC	MIMAT0003228_st	MIMAT0003228	ENST00000302392 // sense // 3UTR // 1 /// ENST00000422209 // sense // intron // 6 /// ENST00000477126 // sense // exon // 1 /// OTTHUMT00000256750 // sense // 3UTR // 1 /// OTTHUMT00000343889 // sense // exon // 1 /// OTTHUMT00000343902 // sense // intron // 6	---	hsa-miR-564	hsa-miR-564	hsa-miR-564
20504286	1.14413	1.06166	0.968964	1.16322	0.968964	1.16322	A	A	2	miRNA-4_0	Homo sapiens	2013-12-03	miRNA	miRBase	hsa-miR-566	chr3:50210774-50210792 (+)	19	GGGCGCCUGUGAUCCCAAC	MIMAT0003230_st	MIMAT0003230	ENST00000002829 // sense // intron // 2 /// ENST00000413852 // sense // intron // 2 /// ENST00000414301 // sense // intron // 2 /// ENST00000426511 // sense // intron // 2 /// ENST00000434342 // sense // intron // 2 /// ENST00000450338 // sense // intron // 2 /// OTTHUMT00000345929 // sense // intron // 2 /// OTTHUMT00000345930 // sense // intron // 2 /// OTTHUMT00000345961 // sense // intron // …	---	hsa-miR-566	hsa-miR-566	hsa-miR-566
20504287	-2.55273	1.26466	2.11002	0.757983	2.11002	0.757983	A	A	2	miRNA-4_0	Homo sapiens	2013-12-03	miRNA	miRBase	hsa-miR-567	chr3:111831663-111831685 (+)	23	AGUAUGUUCUUCCAGGACAGAAC	MIMAT0003231_st	MIMAT0003231	ENST00000264848 // sense // intron // 4 /// ENST00000430855 // sense // intron // 3 /// ENST00000431717 // sense // intron // 3 /// ENST00000467942 // sense // intron // 2 /// ENST00000480282 // sense // intron // 3 /// ENST00000484828 // sense // intron // 3 /// ENST00000494096 // sense // intron // 2 /// OTTHUMT00000353961 // sense // intron // 4 /// OTTHUMT00000353962 // sense // intron // 3 /…	---	hsa-miR-567	hsa-miR-567	hsa-miR-567
20504288	-1.17623	0.89276	1.01749	0.78332	1.01749	0.78332	A	A	2	miRNA-4_0	Homo sapiens	2013-12-03	miRNA	miRBase	hsa-miR-568	chr3:114035382-114035401 (-)	20	AUGUAUAAAUGUAUACACAC	MIMAT0003232_st	MIMAT0003232	---	---	hsa-miR-568	hsa-miR-568	hsa-miR-568
20504289	1	2.37089	2.37089	2.37089	2.37089	2.37089	P	P	0	miRNA-4_0	Homo sapiens	2013-12-03	miRNA	miRBase	hsa-miR-551b-5p	chr3:168269663-168269684 (+)	22	GAAAUCAAGCGUGGGUGAGACC	MIMAT0004794_st	MIMAT0004794	ENST00000431685 // sense // intron // 4 /// ENST00000506760 // sense // intron // 1 /// OTTHUMT00000336751 // sense // intron // 4 /// OTTHUMT00000351387 // sense // intron // 1	---	hsa-miR-551b-5p	hsa-miR-551b-5p	hsa-miR-551b-5p
20504290	-1.14413	0.614304	0.719062	0.524808	0.719062	0.524808	A	A	2	miRNA-4_0	Homo sapiens	2013-12-03	miRNA	miRBase	hsa-miR-551b-3p	chr3:168269702-168269722 (+)	21	GCGACCCAUACUUGGUUUCAG	MIMAT0003233_st	MIMAT0003233	ENST00000431685 // sense // intron // 4 /// ENST00000506760 // sense // intron // 1 /// OTTHUMT00000336751 // sense // intron // 4 /// OTTHUMT00000351387 // sense // intron // 1	---	hsa-miR-551b-3p	hsa-miR-551b-3p	hsa-miR-551b-3p
20504291	-1.17623	1.42922	1.55109	1.31692	1.55109	1.31692	A	A	2	miRNA-4_0	Homo sapiens	2013-12-03	miRNA	miRBase	hsa-miR-569	chr3:170824468-170824488 (-)	21	AGUUAAUGAAUCCUGGAAAGU	MIMAT0003234_st	MIMAT0003234	ENST00000284483 // sense // intron // 20 /// ENST00000341852 // sense // intron // 19 /// ENST00000357327 // sense // intron // 20 /// ENST00000369326 // sense // intron // 19 /// ENST00000436636 // sense // intron // 21 /// ENST00000460047 // sense // intron // 19 /// ENST00000470834 // sense // intron // 19 /// ENST00000475336 // sense // intron // 18 /// ENST00000488470 // sense // intron // 2…	---	hsa-miR-569	hsa-miR-569	hsa-miR-569
20504292	1.13386	1.06223	0.975468	1.15671	0.975468	1.15671	A	A	2	miRNA-4_0	Homo sapiens	2013-12-03	miRNA	miRBase	hsa-miR-570-5p	chr3:195426296-195426317 (+)	22	AAAGGUAAUUGCAGUUUUUCCC	MIMAT0022707_st	MIMAT0022707	ENST00000420851 // sense // intron // 2 /// ENST00000431767 // sense // intron // 1 /// ENST00000438608 // sense // intron // 1 /// ENST00000451228 // sense // intron // 1 /// ENST00000451982 // sense // intron // 5 /// ENST00000594715 // sense // intron // 2 /// ENST00000597034 // sense // intron // 4 /// ENST00000597482 // sense // intron // 5 /// ENST00000599448 // sense // intron // 3 /// ENS…	---	hsa-miR-570-5p	hsa-miR-570-5p	hsa-miR-570-5p
20504293	1.57177	0.472563	0.248017	0.900405	0.248017	0.900405	A	A	2	miRNA-4_0	Homo sapiens	2013-12-03	miRNA	miRBase	hsa-miR-570-3p	chr3:195426331-195426352 (+)	22	CGAAAACAGCAAUUACCUUUGC	MIMAT0003235_st	MIMAT0003235	ENST00000420851 // sense // intron // 2 /// ENST00000431767 // sense // intron // 1 /// ENST00000438608 // sense // intron // 1 /// ENST00000451228 // sense // intron // 1 /// ENST00000451982 // sense // intron // 5 /// ENST00000594715 // sense // intron // 2 /// ENST00000597034 // sense // intron // 4 /// ENST00000597482 // sense // intron // 5 /// ENST00000599448 // sense // intron // 3 /// ENS…	---	hsa-miR-570-3p	hsa-miR-570-3p	hsa-miR-570-3p
20504294	1	0.919183	0.919183	0.919183	0.919183	0.919183	A	A	2	miRNA-4_0	Homo sapiens	2013-12-03	miRNA	miRBase	hsa-miR-571	chr4:344006-344026 (+)	21	UGAGUUGGCCAUCUGAGUGAG	MIMAT0003236_st	MIMAT0003236	ENST00000240499 // sense // intron // 3 /// ENST00000366506 // sense // intron // 1 /// ENST00000503699 // sense // intron // 3 /// ENST00000505939 // sense // intron // 3 /// ENST00000512994 // sense // intron // 3 /// OTTHUMT00000357710 // sense // intron // 3 /// OTTHUMT00000357711 // sense // intron // 3 /// OTTHUMT00000357712 // sense // intron // 3 /// OTTHUMT00000357714 // sense // intron …	---	hsa-miR-571	hsa-miR-571	hsa-miR-571
20504295	1.21298	5.9567	5.81905	6.09761	5.81905	6.09761	P	P	0	miRNA-4_0	Homo sapiens	2013-12-03	miRNA	miRBase	hsa-miR-572	chr4:11370511-11370530 (+)	20	GUCCGCUCGGCGGUGGCCCA	MIMAT0003237_st	MIMAT0003237	---	---	hsa-miR-572	hsa-miR-572	hsa-miR-572
20504296	1	1.10107	1.10107	1.10107	1.10107	1.10107	A	A	2	miRNA-4_0	Homo sapiens	2013-12-03	miRNA	miRBase	hsa-miR-573	chr4:24521875-24521898 (-)	24	CUGAAGUGAUGUGUAACUGAUCAG	MIMAT0003238_st	MIMAT0003238	ENST00000510645 // sense // intron // 2 /// OTTHUMT00000360152 // sense // intron // 2	---	hsa-miR-573	hsa-miR-573	hsa-miR-573
20504297	-1.14826	4.43384	4.53469	4.33524	4.53469	4.33524	P	P	0	miRNA-4_0	Homo sapiens	2013-12-03	miRNA	miRBase	hsa-miR-574-5p	chr4:38869677-38869699 (+)	23	UGAGUGUGUGUGUGUGAGUGUGU	MIMAT0004795_st	MIMAT0004795	ENST00000358869 // sense // intron // 1 /// ENST00000510213 // sense // intron // 1 /// ENST00000515037 // sense // intron // 1 /// OTTHUMT00000250436 // sense // intron // 1 /// OTTHUMT00000360578 // sense // intron // 1 /// OTTHUMT00000360580 // sense // intron // 1	---	hsa-miR-574-5p	hsa-miR-574-5p	hsa-miR-574-5p
20504298	-2.483	9.26847	9.9477	8.63561	9.9477	8.63561	P	P	0	miRNA-4_0	Homo sapiens	2013-12-03	miRNA	miRBase	hsa-miR-574-3p	chr4:38869713-38869734 (+)	22	CACGCUCAUGCACACACCCACA	MIMAT0003239_st	MIMAT0003239	ENST00000358869 // sense // intron // 1 /// ENST00000510213 // sense // intron // 1 /// ENST00000515037 // sense // intron // 1 /// OTTHUMT00000250436 // sense // intron // 1 /// OTTHUMT00000360578 // sense // intron // 1 /// OTTHUMT00000360580 // sense // intron // 1	---	hsa-miR-574-3p	hsa-miR-574-3p	hsa-miR-574-3p
20504299	1.46308	2.85158	2.59025	3.13926	2.59025	3.13926	P	P	0	miRNA-4_0	Homo sapiens	2013-12-03	miRNA	miRBase	hsa-miR-575	chr4:83674505-83674523 (-)	19	GAGCCAGUUGGACAGGAGC	MIMAT0003240_st	MIMAT0003240	ENST00000273908 // sense // intron // 1 /// ENST00000282709 // sense // intron // 1 /// ENST00000319540 // sense // intron // 1 /// OTTHUMT00000252635 // sense // intron // 1 /// OTTHUMT00000252636 // sense // intron // 1	---	hsa-miR-575	hsa-miR-575	hsa-miR-575
20504300	-2.04529	1.33789	1.95016	0.917852	1.95016	0.917852	P	A	1	miRNA-4_0	Homo sapiens	2013-12-03	miRNA	miRBase	hsa-miR-576-5p	chr4:110409869-110409890 (+)	22	AUUCUAAUUUCUCCACGUCUUU	MIMAT0003241_st	MIMAT0003241	ENST00000265175 // sense // intron // 4 /// ENST00000399100 // sense // intron // 3 /// ENST00000504968 // sense // intron // 5 /// OTTHUMT00000364693 // sense // intron // 4 /// OTTHUMT00000364694 // sense // intron // 3 /// OTTHUMT00000364695 // sense // intron // 5	---	hsa-miR-576-5p	hsa-miR-576-5p	hsa-miR-576-5p
20504301	1.37787	1.37142	1.15956	1.622	1.15956	1.622	A	P	1	miRNA-4_0	Homo sapiens	2013-12-03	miRNA	miRBase	hsa-miR-576-3p	chr4:110409908-110409929 (+)	22	AAGAUGUGGAAAAAUUGGAAUC	MIMAT0004796_st	MIMAT0004796	ENST00000265175 // sense // intron // 4 /// ENST00000399100 // sense // intron // 3 /// ENST00000504968 // sense // intron // 5 /// OTTHUMT00000364693 // sense // intron // 4 /// OTTHUMT00000364694 // sense // intron // 3 /// OTTHUMT00000364695 // sense // intron // 5	---	hsa-miR-576-3p	hsa-miR-576-3p	hsa-miR-576-3p
20504302	-1.13386	0.889393	0.984621	0.803376	0.984621	0.803376	A	A	2	miRNA-4_0	Homo sapiens	2013-12-03	miRNA	miRBase	hsa-miR-577	chr4:115577930-115577950 (+)	21	UAGAUAAAAUAUUGGUACCUG	MIMAT0003242_st	MIMAT0003242	ENST00000310836 // sense // intron // 2 /// ENST00000394511 // sense // intron // 1 /// OTTHUMT00000256426 // sense // intron // 2 /// OTTHUMT00000363751 // sense // intron // 1	---	hsa-miR-577	hsa-miR-577	hsa-miR-577
20504303	-1.12399	0.8306	0.919183	0.750554	0.919183	0.750554	A	A	2	miRNA-4_0	Homo sapiens	2013-12-03	miRNA	miRBase	hsa-miR-578	chr4:166307454-166307474 (+)	21	CUUCUUGUGCUCUAGGAUUGU	MIMAT0003243_st	MIMAT0003243	ENST00000402744 // sense // intron // 1 /// ENST00000513982 // sense // intron // 1 /// OTTHUMT00000317094 // sense // intron // 1 /// OTTHUMT00000363912 // sense // intron // 1	---	hsa-miR-578	hsa-miR-578	hsa-miR-578
20504304	1.16376	1.15283	1.04861	1.26741	1.04861	1.26741	A	A	2	miRNA-4_0	Homo sapiens	2013-12-03	miRNA	miRBase	hsa-miR-579-5p	chr5:32394536-32394557 (-)	22	UCGCGGUUUGUGCCAGAUGACG	MIMAT0026616_st	MIMAT0026616	ENST00000265069 // sense // intron // 11 /// OTTHUMT00000366586 // sense // intron // 11	---	hsa-miR-579-5p	hsa-miR-579-5p	hsa-miR-579-5p
20504305	1.15434	1.00448	0.906272	1.11334	0.906272	1.11334	A	A	2	miRNA-4_0	Homo sapiens	2013-12-03	miRNA	miRBase	hsa-miR-579-3p	chr5:32394498-32394520 (-)	23	UUCAUUUGGUAUAAACCGCGAUU	MIMAT0003244_st	MIMAT0003244	ENST00000265069 // sense // intron // 11 /// OTTHUMT00000366586 // sense // intron // 11	---	hsa-miR-579-3p	hsa-miR-579-3p	hsa-miR-579-3p
20504306	1	1.31987	1.31987	1.31987	1.31987	1.31987	A	A	2	miRNA-4_0	Homo sapiens	2013-12-03	miRNA	miRBase	hsa-miR-580-5p	chr5:36148048-36148069 (-)	22	UAAUGAUUCAUCAGACUCAGAU	MIMAT0026617_st	MIMAT0026617	ENST00000296603 // sense // intron // 1 /// OTTHUMT00000367552 // sense // intron // 1	---	hsa-miR-580-5p	hsa-miR-580-5p	hsa-miR-580-5p
20504307	1	0.647095	0.647095	0.647095	0.647095	0.647095	A	A	2	miRNA-4_0	Homo sapiens	2013-12-03	miRNA	miRBase	hsa-miR-580-3p	chr5:36148009-36148030 (-)	22	UUGAGAAUGAUGAAUCAUUAGG	MIMAT0003245_st	MIMAT0003245	ENST00000296603 // sense // intron // 1 /// OTTHUMT00000367552 // sense // intron // 1	---	hsa-miR-580-3p	hsa-miR-580-3p	hsa-miR-580-3p
20504308	1.34338	1.08626	0.893998	1.31987	0.893998	1.31987	A	A	2	miRNA-4_0	Homo sapiens	2013-12-03	miRNA	miRBase	hsa-miR-581	chr5:53247394-53247414 (-)	21	UCUUGUGUUCUCUAGAUCAGU	MIMAT0003246_st	MIMAT0003246	ENST00000502271 // sense // intron // 4 /// ENST00000504924 // sense // intron // 4 /// ENST00000507646 // sense // intron // 4 /// ENST00000510591 // sense // intron // 4 /// OTTHUMT00000368429 // sense // intron // 4 /// OTTHUMT00000368430 // sense // intron // 4 /// OTTHUMT00000368431 // sense // intron // 4 /// OTTHUMT00000368432 // sense // intron // 4	---	hsa-miR-581	hsa-miR-581	hsa-miR-581
20504309	1.14413	1.16505	1.07197	1.26622	1.07197	1.26622	A	A	2	miRNA-4_0	Homo sapiens	2013-12-03	miRNA	miRBase	hsa-miR-582-5p	chr5:58999492-58999514 (-)	23	UUACAGUUGUUCAACCAGUUACU	MIMAT0003247_st	MIMAT0003247	ENST00000309641 // sense // intron // 1 /// ENST00000340635 // sense // intron // 1 /// ENST00000405053 // sense // intron // 1 /// ENST00000502484 // sense // intron // 3 /// ENST00000502575 // sense // intron // 1 /// ENST00000507116 // sense // intron // 1 /// ENST00000512069 // sense // intron // 1 /// ENST00000514231 // sense // intron // 2 /// ENST00000546160 // sense // intron // 2 /// OTT…	---	hsa-miR-582-5p	hsa-miR-582-5p	hsa-miR-582-5p
20504310	1.15434	1.3158	1.21633	1.4234	1.21633	1.4234	A	A	2	miRNA-4_0	Homo sapiens	2013-12-03	miRNA	miRBase	hsa-miR-582-3p	chr5:58999456-58999477 (-)	22	UAACUGGUUGAACAACUGAACC	MIMAT0004797_st	MIMAT0004797	ENST00000309641 // sense // intron // 1 /// ENST00000340635 // sense // intron // 1 /// ENST00000405053 // sense // intron // 1 /// ENST00000502484 // sense // intron // 3 /// ENST00000502575 // sense // intron // 1 /// ENST00000507116 // sense // intron // 1 /// ENST00000512069 // sense // intron // 1 /// ENST00000514231 // sense // intron // 2 /// ENST00000546160 // sense // intron // 2 /// OTT…	---	hsa-miR-582-3p	hsa-miR-582-3p	hsa-miR-582-3p
20504311	-1.12399	1.4088	1.49564	1.32701	1.49564	1.32701	A	A	2	miRNA-4_0	Homo sapiens	2013-12-03	miRNA	miRBase	hsa-miR-583	chr5:95414857-95414877 (+)	21	CAAAGAGGAAGGUCCCAUUAC	MIMAT0003248_st	MIMAT0003248	ENST00000502645 // sense // intron // 1 /// ENST00000507997 // sense // intron // 1 /// ENST00000511775 // sense // intron // 1 /// OTTHUMT00000370533 // sense // intron // 1 /// OTTHUMT00000370534 // sense // intron // 1 /// OTTHUMT00000370578 // sense // intron // 1	---	hsa-miR-583	hsa-miR-583	hsa-miR-583
20504312	-1.46308	2.50814	2.79762	2.24861	2.79762	2.24861	P	P	0	miRNA-4_0	Homo sapiens	2013-12-03	miRNA	miRBase	hsa-miR-584-5p	chr5:148441936-148441957 (-)	22	UUAUGGUUUGCCUGGGACUGAG	MIMAT0003249_st	MIMAT0003249	ENST00000323829 // sense // intron // 1 /// ENST00000394358 // sense // intron // 1 /// ENST00000504091 // sense // intron // 1 /// ENST00000504690 // sense // intron // 1 /// ENST00000511307 // sense // intron // 1 /// ENST00000511949 // sense // intron // 1 /// ENST00000512049 // sense // intron // 1 /// ENST00000513604 // sense // intron // 1 /// ENST00000515425 // sense // intron // 1 /// OTT…	---	hsa-miR-584-5p	hsa-miR-584-5p	hsa-miR-584-5p
20504313	1	1.39078	1.39078	1.39078	1.39078	1.39078	A	A	2	miRNA-4_0	Homo sapiens	2013-12-03	miRNA	miRBase	hsa-miR-584-3p	chr5:148441897-148441918 (-)	22	UCAGUUCCAGGCCAACCAGGCU	MIMAT0022708_st	MIMAT0022708	ENST00000323829 // sense // intron // 1 /// ENST00000394358 // sense // intron // 1 /// ENST00000504091 // sense // intron // 1 /// ENST00000504690 // sense // intron // 1 /// ENST00000511307 // sense // intron // 1 /// ENST00000511949 // sense // intron // 1 /// ENST00000512049 // sense // intron // 1 /// ENST00000513604 // sense // intron // 1 /// ENST00000515425 // sense // intron // 1 /// OTT…	---	hsa-miR-584-3p	hsa-miR-584-3p	hsa-miR-584-3p
20504314	-1.32072	1.20447	1.42173	1.02041	1.42173	1.02041	A	A	2	miRNA-4_0	Homo sapiens	2013-12-03	miRNA	miRBase	hsa-miR-585-5p	chr5:168690653-168690674 (-)	22	CUAGCACACAGAUACGCCCAGA	MIMAT0026618_st	MIMAT0026618	ENST00000332966 // sense // intron // 1 /// ENST00000404867 // sense // intron // 1 /// ENST00000518140 // sense // intron // 1 /// ENST00000519560 // sense // intron // 1 /// ENST00000521130 // sense // intron // 1 /// OTTHUMT00000252792 // sense // intron // 1 /// OTTHUMT00000371504 // sense // intron // 1 /// OTTHUMT00000371505 // sense // intron // 1 /// OTTHUMT00000376173 // sense // intron …	---	hsa-miR-585-5p	hsa-miR-585-5p	hsa-miR-585-5p
20504315	1	0.900405	0.900405	0.900405	0.900405	0.900405	A	A	2	miRNA-4_0	Homo sapiens	2013-12-03	miRNA	miRBase	hsa-miR-585-3p	chr5:168690620-168690638 (-)	19	UGGGCGUAUCUGUAUGCUA	MIMAT0003250_st	MIMAT0003250	ENST00000332966 // sense // intron // 1 /// ENST00000404867 // sense // intron // 1 /// ENST00000518140 // sense // intron // 1 /// ENST00000519560 // sense // intron // 1 /// ENST00000521130 // sense // intron // 1 /// OTTHUMT00000252792 // sense // intron // 1 /// OTTHUMT00000371504 // sense // intron // 1 /// OTTHUMT00000371505 // sense // intron // 1 /// OTTHUMT00000376173 // sense // intron …	---	hsa-miR-585-3p	hsa-miR-585-3p	hsa-miR-585-3p
20504316	1.13386	1.88431	1.79586	1.97711	1.79586	1.97711	A	P	1	miRNA-4_0	Homo sapiens	2013-12-03	miRNA	miRBase	hsa-miR-548a-3p	chr6:18572075-18572096 (+) // chr6:135560358-135560379 (+) // chr8:105496612-105496633 (-)	22	CAAAACUGGCAAUUACUUUUGC	MIMAT0003251_st	MIMAT0003251	---	---	hsa-miR-548a-3p	hsa-miR-548a-3p	hsa-miR-548a-3p
20504317	1.2481	1.13924	0.990537	1.31027	0.990537	1.31027	A	A	2	miRNA-4_0	Homo sapiens	2013-12-03	miRNA	miRBase	hsa-miR-586	chr6:45165471-45165492 (-)	22	UAUGCAUUGUAUUUUUAGGUCC	MIMAT0003252_st	MIMAT0003252	ENST00000306867 // sense // intron // 1 /// ENST00000371459 // sense // intron // 2 /// ENST00000371460 // sense // intron // 4 /// ENST00000371461 // sense // intron // 2 /// ENST00000475057 // sense // intron // 2 /// OTTHUMT00000040749 // sense // intron // 2 /// OTTHUMT00000106910 // sense // intron // 4 /// OTTHUMT00000106911 // sense // intron // 2	---	hsa-miR-586	hsa-miR-586	hsa-miR-586
20504318	-1.13386	1.20707	1.30109	1.11984	1.30109	1.11984	A	A	2	miRNA-4_0	Homo sapiens	2013-12-03	miRNA	miRBase	hsa-miR-587	chr6:107232015-107232035 (+)	21	UUUCCAUAGGUGAUGAGUCAC	MIMAT0003253_st	MIMAT0003253	ENST00000427903 // antisense // intron // 1 /// ENST00000428750 // antisense // intron // 1 /// ENST00000430094 // antisense // intron // 1 /// ENST00000433965 // antisense // intron // 1 /// ENST00000436659 // antisense // intron // 1 /// OTTHUMT00000041677 // antisense // intron // 1 /// OTTHUMT00000041678 // antisense // intron // 1 /// OTTHUMT00000041679 // antisense // intron // 1 /// OTTHUM…	---	hsa-miR-587	hsa-miR-587	hsa-miR-587
20504319	1	1.21047	1.21047	1.21047	1.21047	1.21047	A	A	2	miRNA-4_0	Homo sapiens	2013-12-03	miRNA	miRBase	hsa-miR-548b-5p	chr6:119390263-119390284 (-)	22	AAAAGUAAUUGUGGUUUUGGCC	MIMAT0004798_st	MIMAT0004798	ENST00000338891 // sense // intron // 1 /// ENST00000352896 // sense // intron // 1 /// ENST00000368475 // sense // intron // 1 /// ENST00000521531 // sense // intron // 1 /// ENST00000522284 // sense // intron // 1 /// OTTHUMT00000042009 // sense // intron // 1 /// OTTHUMT00000380866 // sense // intron // 1 /// OTTHUMT00000380867 // sense // intron // 1 /// OTTHUMT00000380868 // sense // intron …	---	hsa-miR-548b-5p	hsa-miR-548b-5p	hsa-miR-548b-5p
20504320	-1.34338	1.37438	1.60371	1.17785	1.60371	1.17785	A	A	2	miRNA-4_0	Homo sapiens	2013-12-03	miRNA	miRBase	hsa-miR-548b-3p	chr6:119390227-119390248 (-)	22	CAAGAACCUCAGUUGCUUUUGU	MIMAT0003254_st	MIMAT0003254	ENST00000338891 // sense // intron // 1 /// ENST00000352896 // sense // intron // 1 /// ENST00000368475 // sense // intron // 1 /// ENST00000521531 // sense // intron // 1 /// ENST00000522284 // sense // intron // 1 /// OTTHUMT00000042009 // sense // intron // 1 /// OTTHUMT00000380866 // sense // intron // 1 /// OTTHUMT00000380867 // sense // intron // 1 /// OTTHUMT00000380868 // sense // intron …	---	hsa-miR-548b-3p	hsa-miR-548b-3p	hsa-miR-548b-3p
20504321	-1.14413	1.31629	1.41699	1.22274	1.41699	1.22274	A	A	2	miRNA-4_0	Homo sapiens	2013-12-03	miRNA	miRBase	hsa-miR-588	chr6:126805792-126805812 (+)	21	UUGGCCACAAUGGGUUAGAAC	MIMAT0003255_st	MIMAT0003255	---	---	hsa-miR-588	hsa-miR-588	hsa-miR-588
20504322	-1.34338	1.65156	1.87816	1.45229	1.87816	1.45229	P	A	1	miRNA-4_0	Homo sapiens	2013-12-03	miRNA	miRBase	hsa-miR-589-5p	chr7:5535504-5535525 (-)	22	UGAGAACCACGUCUGCUCUGAG	MIMAT0004799_st	MIMAT0004799	ENST00000382368 // sense // intron // 3 /// ENST00000415009 // sense // intron // 3 /// ENST00000453700 // sense // intron // 3 /// ENST00000458142 // sense // intron // 1 /// OTTHUMT00000324092 // sense // intron // 3 /// OTTHUMT00000324093 // sense // intron // 3 /// OTTHUMT00000324094 // sense // intron // 1	---	hsa-miR-589-5p	hsa-miR-589-5p	hsa-miR-589-5p
20504323	-2.72992	3.12577	3.93305	2.48419	3.93305	2.48419	P	P	0	miRNA-4_0	Homo sapiens	2013-12-03	miRNA	miRBase	hsa-miR-589-3p	chr7:5535465-5535488 (-)	24	UCAGAACAAAUGCCGGUUCCCAGA	MIMAT0003256_st	MIMAT0003256	ENST00000382368 // sense // intron // 3 /// ENST00000415009 // sense // intron // 3 /// ENST00000453700 // sense // intron // 3 /// ENST00000458142 // sense // intron // 1 /// OTTHUMT00000324092 // sense // intron // 3 /// OTTHUMT00000324093 // sense // intron // 3 /// OTTHUMT00000324094 // sense // intron // 1	---	hsa-miR-589-3p	hsa-miR-589-3p	hsa-miR-589-3p
20504324	-1.29906	4.82691	5.01933	4.64186	5.01933	4.64186	P	P	0	miRNA-4_0	Homo sapiens	2013-12-03	miRNA	miRBase	hsa-miR-550a-5p	chr7:30329431-30329453 (+) // chr7:32772614-32772636 (+)	23	AGUGCCUGAGGGAGUAAGAGCCC	MIMAT0004800_st	MIMAT0004800	ENST00000404479 // sense // intron // 10 /// ENST00000417811 // antisense // intron // 3 /// OTTHUMT00000328640 // antisense // intron // 3	hsa-mir-550a-2 // chr7:32772593-32772689 (+) /// hsa-mir-550b-2 // chr7:32772593-32772689 (-)	hsa-miR-550a-5p	hsa-miR-550a-5p	hsa-miR-550a-5p
20504325	-1.88178	6.1218	6.59481	5.68271	6.59481	5.68271	P	P	0	miRNA-4_0	Homo sapiens	2013-12-03	miRNA	miRBase	hsa-miR-550a-3p	chr7:29720364-29720385 (-) // chr7:30329470-30329491 (+) // chr7:32772653-32772674 (+)	22	UGUCUUACUCCCUCAGGCACAU	MIMAT0003257_st	MIMAT0003257	ENST00000414296 // antisense // intron // 5 /// ENST00000426767 // sense // intron // 1 /// ENST00000442865 // sense // intron // 1 /// OTTHUMT00000327676 // antisense // intron // 5 /// OTTHUMT00000327678 // sense // intron // 1 /// OTTHUMT00000327679 // sense // intron // 1	---	hsa-miR-550a-3p	hsa-miR-550a-3p	hsa-miR-550a-3p
20504326	1	1.49431	1.49431	1.49431	1.49431	1.49431	A	A	2	miRNA-4_0	Homo sapiens	2013-12-03	miRNA	miRBase	hsa-miR-590-5p	chr7:73605543-73605564 (+)	22	GAGCUUAUUCAUAAAAGUGCAG	MIMAT0003258_st	MIMAT0003258	ENST00000265753 // sense // intron // 5 /// ENST00000353999 // sense // intron // 4 /// ENST00000495187 // sense // intron // 5 /// OTTHUMT00000252375 // sense // intron // 5 /// OTTHUMT00000252376 // sense // intron // 4 /// OTTHUMT00000348467 // sense // intron // 5	---	hsa-miR-590-5p	hsa-miR-590-5p	hsa-miR-590-5p
20504327	-1.14413	1.00512	1.10693	0.912679	1.10693	0.912679	A	A	2	miRNA-4_0	Homo sapiens	2013-12-03	miRNA	miRBase	hsa-miR-590-3p	chr7:73605583-73605603 (+)	21	UAAUUUUAUGUAUAAGCUAGU	MIMAT0004801_st	MIMAT0004801	ENST00000265753 // sense // intron // 5 /// ENST00000353999 // sense // intron // 4 /// ENST00000495187 // sense // intron // 5 /// OTTHUMT00000252375 // sense // intron // 5 /// OTTHUMT00000252376 // sense // intron // 4 /// OTTHUMT00000348467 // sense // intron // 5	---	hsa-miR-590-3p	hsa-miR-590-3p	hsa-miR-590-3p
20504328	1.11477	0.896988	0.822032	0.978779	0.822032	0.978779	A	A	2	miRNA-4_0	Homo sapiens	2013-12-03	miRNA	miRBase	hsa-miR-591	chr7:95849034-95849053 (-)	20	AGACCAUGGGUUCUCAUUGU	MIMAT0003259_st	MIMAT0003259	ENST00000265631 // sense // intron // 4 /// ENST00000416240 // sense // intron // 4 /// ENST00000472162 // sense // intron // 3 /// ENST00000542654 // sense // intron // 3 /// OTTHUMT00000059395 // sense // intron // 4 /// OTTHUMT00000334082 // sense // intron // 3	---	hsa-miR-591	hsa-miR-591	hsa-miR-591
20504329	1	1.00981	1.00981	1.00981	1.00981	1.00981	A	A	2	miRNA-4_0	Homo sapiens	2013-12-03	miRNA	miRBase	hsa-miR-592	chr7:126698202-126698223 (-)	22	UUGUGUCAAUAUGCGAUGAUGU	MIMAT0003260_st	MIMAT0003260	ENST00000339582 // sense // intron // 3 /// ENST00000341617 // sense // intron // 2 /// ENST00000358373 // sense // intron // 3 /// ENST00000405249 // sense // intron // 2 /// ENST00000444921 // sense // intron // 2 /// ENST00000448250 // sense // intron // 2 /// ENST00000457830 // sense // intron // 3 /// ENST00000472701 // sense // intron // 3 /// ENST00000480995 // sense // intron // 3 /// OTT…	---	hsa-miR-592	hsa-miR-592	hsa-miR-592
20504330	-1.14413	1.02875	1.13045	0.936194	1.13045	0.936194	A	A	2	miRNA-4_0	Homo sapiens	2013-12-03	miRNA	miRBase	hsa-miR-593-5p	chr7:127721928-127721952 (+)	25	AGGCACCAGCCAGGCAUUGCUCAGC	MIMAT0003261_st	MIMAT0003261	ENST00000354725 // sense // intron // 18 /// ENST00000470463 // sense // intron // 3 /// ENST00000486037 // sense // intron // 5 /// OTTHUMT00000349148 // sense // intron // 18 /// OTTHUMT00000349157 // sense // intron // 3 /// OTTHUMT00000349163 // sense // intron // 5	---	hsa-miR-593-5p	hsa-miR-593-5p	hsa-miR-593-5p
20504331	1.26333	1.08808	0.93245	1.26968	0.93245	1.26968	A	A	2	miRNA-4_0	Homo sapiens	2013-12-03	miRNA	miRBase	hsa-miR-593-3p	chr7:127721991-127722009 (+)	19	UGUCUCUGCUGGGGUUUCU	MIMAT0004802_st	MIMAT0004802	ENST00000354725 // sense // intron // 18 /// ENST00000470463 // sense // intron // 3 /// ENST00000486037 // sense // intron // 5 /// OTTHUMT00000349148 // sense // intron // 18 /// OTTHUMT00000349157 // sense // intron // 3 /// OTTHUMT00000349163 // sense // intron // 5	---	hsa-miR-593-3p	hsa-miR-593-3p	hsa-miR-593-3p
20504332	2.54433	2.61221	2.02402	3.37131	2.02402	3.37131	P	P	0	miRNA-4_0	Homo sapiens	2013-12-03	miRNA	miRBase	hsa-miR-595	chr7:158325425-158325445 (-)	21	GAAGUGUGCCGUGGUGUGUCU	MIMAT0003263_st	MIMAT0003263	ENST00000389413 // sense // intron // 1 /// ENST00000389416 // sense // intron // 1 /// ENST00000389418 // sense // intron // 1 /// ENST00000404321 // sense // intron // 1 /// ENST00000409483 // sense // intron // 1 /// OTTHUMT00000327120 // sense // intron // 1 /// OTTHUMT00000327121 // sense // intron // 1 /// OTTHUMT00000353213 // sense // intron // 1 /// OTTHUMT00000353214 // sense // intron …	---	hsa-miR-595	hsa-miR-595	hsa-miR-595
20504333	1.60352	1.40087	1.10107	1.78231	1.10107	1.78231	A	A	2	miRNA-4_0	Homo sapiens	2013-12-03	miRNA	miRBase	hsa-miR-596	chr8:1765412-1765432 (+)	21	AAGCCUGCCCGGCUCCUCGGG	MIMAT0003264_st	MIMAT0003264	---	---	hsa-miR-596	hsa-miR-596	hsa-miR-596
20504334	-1.537	0.838508	1.20406	0.583938	1.20406	0.583938	A	A	2	miRNA-4_0	Homo sapiens	2013-12-03	miRNA	miRBase	hsa-miR-597-5p	chr8:9599197-9599218 (+)	22	UGUGUCACUCGAUGACCACUGU	MIMAT0003265_st	MIMAT0003265	ENST00000310430 // sense // intron // 17 /// ENST00000518281 // sense // intron // 17 /// ENST00000518635 // sense // intron // 2 /// ENST00000519191 // sense // intron // 1 /// OTTHUMT00000206935 // sense // intron // 17 /// OTTHUMT00000375036 // sense // intron // 17 /// OTTHUMT00000375041 // sense // intron // 2 /// OTTHUMT00000375042 // sense // intron // 1	---	hsa-miR-597-5p	hsa-miR-597-5p	hsa-miR-597-5p
20504335	-1.60352	1.39433	1.77596	1.09471	1.77596	1.09471	A	A	2	miRNA-4_0	Homo sapiens	2013-12-03	miRNA	miRBase	hsa-miR-597-3p	chr8:9599239-9599261 (+)	23	UGGUUCUCUUGUGGCUCAAGCGU	MIMAT0026619_st	MIMAT0026619	ENST00000310430 // sense // intron // 17 /// ENST00000518281 // sense // intron // 17 /// ENST00000518635 // sense // intron // 2 /// ENST00000519191 // sense // intron // 1 /// OTTHUMT00000206935 // sense // intron // 17 /// OTTHUMT00000375036 // sense // intron // 17 /// OTTHUMT00000375041 // sense // intron // 2 /// OTTHUMT00000375042 // sense // intron // 1	---	hsa-miR-597-3p	hsa-miR-597-3p	hsa-miR-597-3p
20504336	1	1.53041	1.53041	1.53041	1.53041	1.53041	A	A	2	miRNA-4_0	Homo sapiens	2013-12-03	miRNA	miRBase	hsa-miR-598-5p	chr8:10892767-10892789 (-)	23	GCGGUGAUCCCGAUGGUGUGAGC	MIMAT0026620_st	MIMAT0026620	ENST00000416569 // sense // intron // 1 /// OTTHUMT00000383958 // sense // intron // 1	---	hsa-miR-598-5p	hsa-miR-598-5p	hsa-miR-598-5p
20504337	1.26525	1.19851	1.04076	1.38018	1.04076	1.38018	A	A	2	miRNA-4_0	Homo sapiens	2013-12-03	miRNA	miRBase	hsa-miR-598-3p	chr8:10892731-10892752 (-)	22	UACGUCAUCGUUGUCAUCGUCA	MIMAT0003266_st	MIMAT0003266	ENST00000416569 // sense // intron // 1 /// OTTHUMT00000383958 // sense // intron // 1	---	hsa-miR-598-3p	hsa-miR-598-3p	hsa-miR-598-3p
20504338	-1.16376	1.00386	1.11921	0.900405	1.11921	0.900405	A	A	2	miRNA-4_0	Homo sapiens	2013-12-03	miRNA	miRBase	hsa-miR-599	chr8:100548879-100548898 (-)	20	GUUGUGUCAGUUUAUCAAAC	MIMAT0003267_st	MIMAT0003267	ENST00000357162 // antisense // intron // 30 /// ENST00000358544 // antisense // intron // 30 /// ENST00000395996 // antisense // intron // 31 /// ENST00000496144 // antisense // intron // 31 /// ENST00000521559 // antisense // intron // 1 /// OTTHUMT00000277137 // antisense // intron // 30 /// OTTHUMT00000277138 // antisense // intron // 30 /// OTTHUMT00000277139 // antisense // intron // 31 ///…	hsa-mir-599 // chr8:100548864-100548958 (-) /// hsa-mir-875 // chr8:100549014-100549089 (-)	hsa-miR-599	hsa-miR-599	hsa-miR-599
20504339	1	1.10107	1.10107	1.10107	1.10107	1.10107	A	A	2	miRNA-4_0	Homo sapiens	2013-12-03	miRNA	miRBase	hsa-miR-548a-5p	chr8:105496648-105496669 (-)	22	AAAAGUAAUUGCGAGUUUUACC	MIMAT0004803_st	MIMAT0004803	---	---	hsa-miR-548a-5p	hsa-miR-548a-5p	hsa-miR-548a-5p
20504340	-1.74476	1.17428	1.64254	0.839511	1.64254	0.839511	A	A	2	miRNA-4_0	Homo sapiens	2013-12-03	miRNA	miRBase	hsa-miR-600	chr9:125873840-125873862 (-)	23	ACUUACAGACAAGAGCCUUGCUC	MIMAT0003268_st	MIMAT0003268	ENST00000449175 // sense // exon // 1 /// ENST00000471564 // sense // intron // 3 /// ENST00000478973 // sense // intron // 4 /// ENST00000530364 // sense // intron // 1 /// OTTHUMT00000053981 // sense // exon // 1 /// OTTHUMT00000053987 // sense // intron // 3 /// OTTHUMT00000392598 // sense // intron // 1 /// OTTHUMT00000392599 // sense // intron // 4	---	hsa-miR-600	hsa-miR-600	hsa-miR-600
20504341	1	2.03027	2.03027	2.03027	2.03027	2.03027	P	P	0	miRNA-4_0	Homo sapiens	2013-12-03	miRNA	miRBase	hsa-miR-601	chr9:126164846-126164867 (-)	22	UGGUCUAGGAUUGUUGGAGGAG	MIMAT0003269_st	MIMAT0003269	ENST00000373620 // sense // intron // 20 /// ENST00000373624 // sense // intron // 20 /// ENST00000394215 // sense // intron // 19 /// ENST00000394219 // sense // intron // 18 /// ENST00000473039 // sense // intron // 15 /// ENST00000475421 // sense // intron // 1 /// ENST00000542603 // sense // intron // 11 /// OTTHUMT00000053997 // sense // intron // 20 /// OTTHUMT00000053999 // sense // intron…	---	hsa-miR-601	hsa-miR-601	hsa-miR-601
20504342	1.09052	5.50062	5.43847	5.56349	5.43847	5.56349	A	P	1	miRNA-4_0	Homo sapiens	2013-12-03	miRNA	miRBase	hsa-miR-602	chr9:140732886-140732908 (+)	23	GACACGGGCGACAGCUGCGGCCC	MIMAT0003270_st	MIMAT0003270	ENST00000462942 // sense // intron // 20 /// OTTHUMT00000055373 // sense // intron // 20	---	hsa-miR-602	hsa-miR-602	hsa-miR-602
20504343	1.36327	0.922304	0.725469	1.17254	0.725469	1.17254	A	A	2	miRNA-4_0	Homo sapiens	2013-12-03	miRNA	miRBase	hsa-miR-603	chr10:24564674-24564695 (+)	22	CACACACUGCAAUUACUUUUGC	MIMAT0003271_st	MIMAT0003271	ENST00000376452 // sense // intron // 2 /// ENST00000376454 // sense // intron // 2 /// ENST00000376456 // sense // intron // 2 /// ENST00000376462 // sense // intron // 3 /// ENST00000430453 // sense // intron // 1 /// ENST00000438429 // sense // intron // 1 /// ENST00000458595 // sense // intron // 2 /// OTTHUMT00000047221 // sense // intron // 3 /// OTTHUMT00000047223 // sense // intron // 2 /…	---	hsa-miR-603	hsa-miR-603	hsa-miR-603
20504344	1	1.24019	1.24019	1.24019	1.24019	1.24019	A	A	2	miRNA-4_0	Homo sapiens	2013-12-03	miRNA	miRBase	hsa-miR-604	chr10:29833948-29833966 (-)	19	AGGCUGCGGAAUUCAGGAC	MIMAT0003272_st	MIMAT0003272	ENST00000355867 // sense // intron // 6 /// ENST00000375398 // sense // intron // 8 /// ENST00000375400 // sense // intron // 8 /// OTTHUMT00000047393 // sense // intron // 8 /// OTTHUMT00000047395 // sense // intron // 6	---	hsa-miR-604	hsa-miR-604	hsa-miR-604
20504345	-1.17143	1.71406	1.83199	1.60371	1.83199	1.60371	A	A	2	miRNA-4_0	Homo sapiens	2013-12-03	miRNA	miRBase	hsa-miR-605-5p	chr10:53059348-53059370 (+)	23	UAAAUCCCAUGGUGCCUUCUCCU	MIMAT0003273_st	MIMAT0003273	ENST00000373976 // sense // intron // 1 /// ENST00000373980 // sense // intron // 2 /// ENST00000373985 // sense // intron // 2 /// ENST00000401604 // sense // intron // 2 /// OTTHUMT00000048102 // sense // intron // 2 /// OTTHUMT00000048103 // sense // intron // 2 /// OTTHUMT00000048105 // sense // intron // 1	---	hsa-miR-605-5p	hsa-miR-605-5p	hsa-miR-605-5p
20504346	1.74275	0.827255	0.5185	1.31987	0.5185	1.31987	A	P	1	miRNA-4_0	Homo sapiens	2013-12-03	miRNA	miRBase	hsa-miR-605-3p	chr10:53059383-53059404 (+)	22	AGAAGGCACUAUGAGAUUUAGA	MIMAT0026621_st	MIMAT0026621	ENST00000373976 // sense // intron // 1 /// ENST00000373980 // sense // intron // 2 /// ENST00000373985 // sense // intron // 2 /// ENST00000401604 // sense // intron // 2 /// OTTHUMT00000048102 // sense // intron // 2 /// OTTHUMT00000048103 // sense // intron // 2 /// OTTHUMT00000048105 // sense // intron // 1	---	hsa-miR-605-3p	hsa-miR-605-3p	hsa-miR-605-3p
20504347	-1.06568	1.31907	1.36575	1.27398	1.36575	1.27398	A	A	2	miRNA-4_0	Homo sapiens	2013-12-03	miRNA	miRBase	hsa-miR-606	chr10:77312276-77312296 (+)	21	AAACUACUGAAAAUCAAAGAU	MIMAT0003274_st	MIMAT0003274	---	---	hsa-miR-606	hsa-miR-606	hsa-miR-606
20504348	1.19735	1.31822	1.19468	1.45453	1.19468	1.45453	A	A	2	miRNA-4_0	Homo sapiens	2013-12-03	miRNA	miRBase	hsa-miR-607	chr10:98588441-98588461 (-)	21	GUUCAAAUCCAGAUCUAUAAC	MIMAT0003275_st	MIMAT0003275	---	---	hsa-miR-607	hsa-miR-607	hsa-miR-607
20504349	1.68508	2.08618	1.74346	2.49628	1.74346	2.49628	A	A	2	miRNA-4_0	Homo sapiens	2013-12-03	miRNA	miRBase	hsa-miR-608	chr10:102734757-102734781 (+)	25	AGGGGUGGUGUUGGGACAGCUCCGU	MIMAT0003276_st	MIMAT0003276	ENST00000210633 // sense // intron // 3 /// ENST00000370250 // sense // intron // 3 /// ENST00000517724 // sense // intron // 3 /// ENST00000518124 // sense // intron // 4 /// ENST00000519649 // sense // intron // 4 /// ENST00000519756 // sense // intron // 3 /// ENST00000521006 // sense // intron // 4 /// ENST00000523148 // antisense // intron // 3 /// OTTHUMT00000049919 // sense // intron // 3 …	---	hsa-miR-608	hsa-miR-608	hsa-miR-608
20504350	-1.37787	1.47126	1.72054	1.25809	1.72054	1.25809	A	A	2	miRNA-4_0	Homo sapiens	2013-12-03	miRNA	miRBase	hsa-miR-609	chr10:105978607-105978626 (-)	20	AGGGUGUUUCUCUCAUCUCU	MIMAT0003277_st	MIMAT0003277	ENST00000278064 // sense // intron // 3 /// ENST00000357060 // sense // intron // 3 /// ENST00000369719 // sense // intron // 3 /// ENST00000369720 // sense // intron // 3 /// ENST00000428666 // sense // intron // 3 /// OTTHUMT00000050200 // sense // intron // 3 /// OTTHUMT00000050202 // sense // intron // 3 /// OTTHUMT00000050203 // sense // intron // 3	---	hsa-miR-609	hsa-miR-609	hsa-miR-609
20504351	3.84139	2.31686	1.54122	3.48285	1.54122	3.48285	A	P	1	miRNA-4_0	Homo sapiens	2013-12-03	miRNA	miRBase	hsa-miR-610	chr11:28078377-28078397 (+)	21	UGAGCUAAAUGUGUGCUGGGA	MIMAT0003278_st	MIMAT0003278	ENST00000263181 // antisense // intron // 13 /// OTTHUMT00000388328 // antisense // intron // 13	---	hsa-miR-610	hsa-miR-610	hsa-miR-610
20504352	1.17143	1.42945	1.31987	1.54814	1.31987	1.54814	A	A	2	miRNA-4_0	Homo sapiens	2013-12-03	miRNA	miRBase	hsa-miR-611	chr11:61559972-61559994 (-)	23	GCGAGGACCCCUCGGGGUCUGAC	MIMAT0003279_st	MIMAT0003279	ENST00000257262 // sense // intron // 1 /// ENST00000535297 // sense // intron // 1 /// ENST00000537328 // sense // intron // 1 /// ENST00000540434 // sense // intron // 1 /// ENST00000541893 // sense // intron // 1 /// ENST00000543510 // sense // 5UTR // 1 /// ENST00000545210 // sense // intron // 1 /// OTTHUMT00000398576 // sense // 5UTR // 1 /// OTTHUMT00000398577 // sense // intron // 1 /// O…	---	hsa-miR-611	hsa-miR-611	hsa-miR-611
20504353	1.88164	1.95157	1.54814	2.46013	1.54814	2.46013	A	A	2	miRNA-4_0	Homo sapiens	2013-12-03	miRNA	miRBase	hsa-miR-612	chr11:65211944-65211968 (+)	25	GCUGGGCAGGGCUUCUGAGCUCCUU	MIMAT0003280_st	MIMAT0003280	ENST00000501122 // sense // exon // 1 /// OTTHUMT00000389142 // sense // exon // 1	---	hsa-miR-612	hsa-miR-612	hsa-miR-612
20504354	1.49751	0.755581	0.5185	1.10107	0.5185	1.10107	A	A	2	miRNA-4_0	Homo sapiens	2013-12-03	miRNA	miRBase	hsa-miR-613	chr12:12917643-12917662 (+)	20	AGGAAUGUUCCUUCUUUGCC	MIMAT0003281_st	MIMAT0003281	ENST00000326765 // sense // intron // 1 /// ENST00000534843 // sense // intron // 2 /// ENST00000540583 // sense // intron // 2 /// ENST00000588943 // sense // intron // 1 /// OTTHUMT00000331627 // sense // intron // 1 /// OTTHUMT00000400668 // sense // intron // 2 /// OTTHUMT00000400669 // sense // intron // 2 /// OTTHUMT00000453200 // sense // intron // 1	---	hsa-miR-613	hsa-miR-613	hsa-miR-613
20504355	1	0.893998	0.893998	0.893998	0.893998	0.893998	A	A	2	miRNA-4_0	Homo sapiens	2013-12-03	miRNA	miRBase	hsa-miR-614	chr12:13068816-13068838 (+)	23	GAACGCCUGUUCUUGCCAGGUGG	MIMAT0003282_st	MIMAT0003282	ENST00000014914 // sense // exon // 4 /// OTTHUMT00000400682 // sense // exon // 4	---	hsa-miR-614	hsa-miR-614	hsa-miR-614
20504356	-1.57368	1.92253	2.27723	1.62308	2.27723	1.62308	A	A	2	miRNA-4_0	Homo sapiens	2013-12-03	miRNA	miRBase	hsa-miR-615-5p	chr12:54427751-54427772 (+)	22	GGGGGUCCCCGGUGCUCGGAUC	MIMAT0004804_st	MIMAT0004804	ENST00000303406 // sense // intron // 1 /// ENST00000312492 // sense // intron // 1 /// ENST00000512206 // sense // intron // 1 /// ENST00000513209 // sense // intron // 1 /// OTTHUMT00000358947 // sense // intron // 1 /// OTTHUMT00000358948 // sense // intron // 1 /// OTTHUMT00000358949 // sense // intron // 1 /// OTTHUMT00000358964 // sense // intron // 1	---	hsa-miR-615-5p	hsa-miR-615-5p	hsa-miR-615-5p
20504357	2.04152	1.53927	1.10826	2.1379	1.10826	2.1379	A	A	2	miRNA-4_0	Homo sapiens	2013-12-03	miRNA	miRBase	hsa-miR-615-3p	chr12:54427794-54427815 (+)	22	UCCGAGCCUGGGUCUCCCUCUU	MIMAT0003283_st	MIMAT0003283	ENST00000303406 // sense // intron // 1 /// ENST00000312492 // sense // intron // 1 /// ENST00000512206 // sense // intron // 1 /// ENST00000513209 // sense // intron // 1 /// OTTHUMT00000358947 // sense // intron // 1 /// OTTHUMT00000358948 // sense // intron // 1 /// OTTHUMT00000358949 // sense // intron // 1 /// OTTHUMT00000358964 // sense // intron // 1	---	hsa-miR-615-3p	hsa-miR-615-3p	hsa-miR-615-3p
20504358	-1.12399	1.20007	1.28735	1.11872	1.28735	1.11872	A	A	2	miRNA-4_0	Homo sapiens	2013-12-03	miRNA	miRBase	hsa-miR-616-5p	chr12:57913006-57913027 (-)	22	ACUCAAAACCCUUCAGUGACUU	MIMAT0003284_st	MIMAT0003284	ENST00000346473 // sense // intron // 1 /// ENST00000547303 // sense // intron // 1 /// ENST00000547526 // sense // intron // 1 /// ENST00000551116 // sense // intron // 1 /// ENST00000552740 // sense // intron // 1 /// OTTHUMT00000407134 // sense // intron // 1 /// OTTHUMT00000407135 // sense // intron // 1 /// OTTHUMT00000407137 // sense // intron // 1 /// OTTHUMT00000407138 // sense // intron …	hsa-mir-616 // chr12:57912946-57913042 (-) /// hsa-mir-6758 // chr12:57906471-57906533 (+)	hsa-miR-616-5p	hsa-miR-616-5p	hsa-miR-616-5p
20504359	-1.41357	2.48281	2.74501	2.24566	2.74501	2.24566	P	P	0	miRNA-4_0	Homo sapiens	2013-12-03	miRNA	miRBase	hsa-miR-616-3p	chr12:57912966-57912987 (-)	22	AGUCAUUGGAGGGUUUGAGCAG	MIMAT0004805_st	MIMAT0004805	ENST00000346473 // sense // intron // 1 /// ENST00000547303 // sense // intron // 1 /// ENST00000547526 // sense // intron // 1 /// ENST00000551116 // sense // intron // 1 /// ENST00000552740 // sense // intron // 1 /// OTTHUMT00000407134 // sense // intron // 1 /// OTTHUMT00000407135 // sense // intron // 1 /// OTTHUMT00000407137 // sense // intron // 1 /// OTTHUMT00000407138 // sense // intron …	hsa-mir-616 // chr12:57912946-57913042 (-) /// hsa-mir-6758 // chr12:57906471-57906533 (+)	hsa-miR-616-3p	hsa-miR-616-3p	hsa-miR-616-3p
20504360	-1.32072	1.13277	1.35107	0.949745	1.35107	0.949745	A	A	2	miRNA-4_0	Homo sapiens	2013-12-03	miRNA	miRBase	hsa-miR-548c-5p	chr12:65016313-65016334 (+)	22	AAAAGUAAUUGCGGUUUUUGCC	MIMAT0004806_st	MIMAT0004806	ENST00000283172 // sense // intron // 1 /// ENST00000336061 // sense // intron // 2 /// ENST00000542104 // sense // intron // 1 /// OTTHUMT00000401160 // sense // intron // 1 /// OTTHUMT00000401161 // sense // intron // 1	hsa-mir-548c // chr12:65016289-65016385 (+) /// hsa-mir-548z // chr12:65016289-65016385 (-)	hsa-miR-548c-5p	hsa-miR-548c-5p	hsa-miR-548c-5p
20504361	1.46308	1.08991	0.849439	1.39845	0.849439	1.39845	A	A	2	miRNA-4_0	Homo sapiens	2013-12-03	miRNA	miRBase	hsa-miR-548c-3p	chr12:65016349-65016370 (+)	22	CAAAAAUCUCAAUUACUUUUGC	MIMAT0003285_st	MIMAT0003285	ENST00000283172 // sense // intron // 1 /// ENST00000336061 // sense // intron // 2 /// ENST00000542104 // sense // intron // 1 /// OTTHUMT00000401160 // sense // intron // 1 /// OTTHUMT00000401161 // sense // intron // 1	hsa-mir-548c // chr12:65016289-65016385 (+) /// hsa-mir-548z // chr12:65016289-65016385 (-)	hsa-miR-548c-3p	hsa-miR-548c-3p	hsa-miR-548c-3p
20504362	-1.48943	1.2882	1.60724	1.03249	1.60724	1.03249	A	A	2	miRNA-4_0	Homo sapiens	2013-12-03	miRNA	miRBase	hsa-miR-617	chr12:81226372-81226393 (-)	22	AGACUUCCCAUUUGAAGGUGGC	MIMAT0003286_st	MIMAT0003286	ENST00000261203 // sense // intron // 5 /// ENST00000552864 // sense // intron // 4 /// OTTHUMT00000407760 // sense // intron // 4 /// OTTHUMT00000407761 // sense // intron // 5	---	hsa-miR-617	hsa-miR-617	hsa-miR-617
20504363	-1.87637	0.877209	1.44169	0.533746	1.44169	0.533746	A	A	2	miRNA-4_0	Homo sapiens	2013-12-03	miRNA	miRBase	hsa-miR-618	chr12:81329575-81329597 (-)	23	AAACUCUACUUGUCCUUCUGAGU	MIMAT0003287_st	MIMAT0003287	ENST00000261203 // sense // intron // 1 /// ENST00000549417 // sense // intron // 1 /// ENST00000552864 // sense // intron // 1 /// OTTHUMT00000407760 // sense // intron // 1 /// OTTHUMT00000407761 // sense // intron // 1 /// OTTHUMT00000407762 // sense // intron // 1	---	hsa-miR-618	hsa-miR-618	hsa-miR-618
20504364	3.04591	5.98105	5.23133	6.83821	5.23133	6.83821	P	P	0	miRNA-4_0	Homo sapiens	2013-12-03	miRNA	miRBase	hsa-miR-619-5p	chr12:109230738-109230759 (-)	22	GCUGGGAUUACAGGCAUGAGCC	MIMAT0026622_st	MIMAT0026622	ENST00000326495 // sense // intron // 2 /// ENST00000360239 // sense // intron // 2 /// ENST00000548522 // sense // intron // 2 /// ENST00000551165 // sense // intron // 2 /// OTTHUMT00000403724 // sense // intron // 2 /// OTTHUMT00000403726 // sense // intron // 2 /// OTTHUMT00000403729 // sense // intron // 2	---	hsa-miR-619-5p	hsa-miR-619-5p	hsa-miR-619-5p
20504365	-1.14413	1.00512	1.10693	0.912679	1.10693	0.912679	A	A	2	miRNA-4_0	Homo sapiens	2013-12-03	miRNA	miRBase	hsa-miR-619-3p	chr12:109230699-109230722 (-)	24	GACCUGGACAUGUUUGUGCCCAGU	MIMAT0003288_st	MIMAT0003288	ENST00000326495 // sense // intron // 2 /// ENST00000360239 // sense // intron // 2 /// ENST00000548522 // sense // intron // 2 /// ENST00000551165 // sense // intron // 2 /// OTTHUMT00000403724 // sense // intron // 2 /// OTTHUMT00000403726 // sense // intron // 2 /// OTTHUMT00000403729 // sense // intron // 2	---	hsa-miR-619-3p	hsa-miR-619-3p	hsa-miR-619-3p
20504366	-1.37787	1.2193	1.47225	1.00981	1.47225	1.00981	A	A	2	miRNA-4_0	Homo sapiens	2013-12-03	miRNA	miRBase	hsa-miR-620	chr12:116586380-116586399 (-)	20	AUGGAGAUAGAUAUAGAAAU	MIMAT0003289_st	MIMAT0003289	ENST00000281928 // sense // intron // 2 /// ENST00000551197 // sense // intron // 2 /// OTTHUMT00000403879 // sense // intron // 2 /// OTTHUMT00000404170 // sense // intron // 2	---	hsa-miR-620	hsa-miR-620	hsa-miR-620
20504367	1.29729	0.813484	0.647119	1.02262	0.647119	1.02262	A	A	2	miRNA-4_0	Homo sapiens	2013-12-03	miRNA	miRBase	hsa-miR-621	chr13:41384962-41384982 (+)	21	GGCUAGCAACAGCGCUUACCU	MIMAT0003290_st	MIMAT0003290	---	---	hsa-miR-621	hsa-miR-621	hsa-miR-621
20504368	1.36327	2.12796	1.91613	2.36321	1.91613	2.36321	P	P	0	miRNA-4_0	Homo sapiens	2013-12-03	miRNA	miRBase	hsa-miR-622	chr13:90883496-90883516 (+)	21	ACAGUCUGCUGAGGUUGGAGC	MIMAT0003291_st	MIMAT0003291	ENST00000427733 // sense // exon // 1 /// OTTHUMT00000045435 // sense // exon // 1	---	hsa-miR-622	hsa-miR-622	hsa-miR-622
20504369	-1.37787	1.50834	1.75718	1.29473	1.75718	1.29473	A	A	2	miRNA-4_0	Homo sapiens	2013-12-03	miRNA	miRBase	hsa-miR-623	chr13:100008400-100008422 (+)	23	AUCCCUUGCAGGGGCUGUUGGGU	MIMAT0003292_st	MIMAT0003292	ENST00000355700 // sense // intron // 3 /// ENST00000376440 // sense // intron // 5 /// ENST00000403766 // sense // intron // 7 /// ENST00000460562 // sense // intron // 4 /// ENST00000473194 // sense // intron // 5 /// ENST00000480738 // sense // intron // 3 /// ENST00000494576 // sense // intron // 4 /// OTTHUMT00000045587 // sense // intron // 5 /// OTTHUMT00000045588 // sense // intron // 7 /…	---	hsa-miR-623	hsa-miR-623	hsa-miR-623
20504370	1	1.62308	1.62308	1.62308	1.62308	1.62308	A	A	2	miRNA-4_0	Homo sapiens	2013-12-03	miRNA	miRBase	hsa-miR-624-5p	chr14:31483912-31483933 (-)	22	UAGUACCAGUACCUUGUGUUCA	MIMAT0003293_st	MIMAT0003293	ENST00000355683 // sense // intron // 1 /// ENST00000357479 // sense // intron // 1 /// ENST00000555358 // sense // intron // 1 /// OTTHUMT00000276609 // sense // intron // 1 /// OTTHUMT00000409713 // sense // intron // 1 /// OTTHUMT00000409714 // sense // intron // 1	---	hsa-miR-624-5p	hsa-miR-624-5p	hsa-miR-624-5p
20504371	1	0.609123	0.609123	0.609123	0.609123	0.609123	A	A	2	miRNA-4_0	Homo sapiens	2013-12-03	miRNA	miRBase	hsa-miR-624-3p	chr14:31483875-31483895 (-)	21	CACAAGGUAUUGGUAUUACCU	MIMAT0004807_st	MIMAT0004807	ENST00000355683 // sense // intron // 1 /// ENST00000357479 // sense // intron // 1 /// ENST00000555358 // sense // intron // 1 /// OTTHUMT00000276609 // sense // intron // 1 /// OTTHUMT00000409713 // sense // intron // 1 /// OTTHUMT00000409714 // sense // intron // 1	---	hsa-miR-624-3p	hsa-miR-624-3p	hsa-miR-624-3p
20504372	-1.34936	6.8117	7.03127	6.59899	7.03127	6.59899	P	P	0	miRNA-4_0	Homo sapiens	2013-12-03	miRNA	miRBase	hsa-miR-625-5p	chr14:65937834-65937854 (+)	21	AGGGGGAAAGUUCUAUAGUCC	MIMAT0003294_st	MIMAT0003294	ENST00000342677 // sense // intron // 2 /// ENST00000358307 // sense // intron // 2 /// ENST00000360689 // sense // intron // 2 /// ENST00000394585 // sense // intron // 2 /// ENST00000394586 // sense // intron // 1 /// ENST00000553924 // sense // intron // 2 /// ENST00000554610 // sense // intron // 1 /// ENST00000555559 // sense // intron // 2 /// ENST00000556518 // sense // intron // 3 /// ENS…	---	hsa-miR-625-5p	hsa-miR-625-5p	hsa-miR-625-5p
20504373	1.14413	1.7151	1.62072	1.81498	1.62072	1.81498	A	A	2	miRNA-4_0	Homo sapiens	2013-12-03	miRNA	miRBase	hsa-miR-625-3p	chr14:65937871-65937892 (+)	22	GACUAUAGAACUUUCCCCCUCA	MIMAT0004808_st	MIMAT0004808	ENST00000342677 // sense // intron // 2 /// ENST00000358307 // sense // intron // 2 /// ENST00000360689 // sense // intron // 2 /// ENST00000394585 // sense // intron // 2 /// ENST00000394586 // sense // intron // 1 /// ENST00000553924 // sense // intron // 2 /// ENST00000554610 // sense // intron // 1 /// ENST00000555559 // sense // intron // 2 /// ENST00000556518 // sense // intron // 3 /// ENS…	---	hsa-miR-625-3p	hsa-miR-625-3p	hsa-miR-625-3p
20504374	-1.12399	0.805382	0.894097	0.725468	0.894097	0.725468	A	A	2	miRNA-4_0	Homo sapiens	2013-12-03	miRNA	miRBase	hsa-miR-626	chr15:41983843-41983861 (+)	19	AGCUGUCUGAAAAUGUCUU	MIMAT0003295_st	MIMAT0003295	ENST00000219905 // sense // intron // 2 /// ENST00000389936 // sense // intron // 2 /// ENST00000545763 // sense // intron // 2 /// ENST00000563576 // sense // intron // 2 /// ENST00000566586 // sense // intron // 1 /// ENST00000566718 // sense // intron // 2 /// ENST00000568630 // sense // intron // 1 /// ENST00000570161 // sense // intron // 1 /// OTTHUMT00000420225 // sense // intron // 1 /// …	---	hsa-miR-626	hsa-miR-626	hsa-miR-626
20504375	-1.49751	1.1749	1.50175	0.919183	1.50175	0.919183	A	A	2	miRNA-4_0	Homo sapiens	2013-12-03	miRNA	miRBase	hsa-miR-627-5p	chr15:42491828-42491849 (-)	22	GUGAGUCUCUAAGAAAAGAGGA	MIMAT0003296_st	MIMAT0003296	ENST00000318006 // sense // intron // 2 /// ENST00000348544 // sense // intron // 2 /// ENST00000568357 // sense // intron // 2 /// OTTHUMT00000252861 // sense // intron // 2 /// OTTHUMT00000420472 // sense // intron // 2 /// OTTHUMT00000420481 // sense // intron // 2	---	hsa-miR-627-5p	hsa-miR-627-5p	hsa-miR-627-5p
20504376	-1.14413	1.11974	1.22107	1.02682	1.22107	1.02682	A	A	2	miRNA-4_0	Homo sapiens	2013-12-03	miRNA	miRBase	hsa-miR-627-3p	chr15:42491791-42491810 (-)	20	UCUUUUCUUUGAGACUCACU	MIMAT0026623_st	MIMAT0026623	ENST00000318006 // sense // intron // 2 /// ENST00000348544 // sense // intron // 2 /// ENST00000568357 // sense // intron // 2 /// OTTHUMT00000252861 // sense // intron // 2 /// OTTHUMT00000420472 // sense // intron // 2 /// OTTHUMT00000420481 // sense // intron // 2	---	hsa-miR-627-3p	hsa-miR-627-3p	hsa-miR-627-3p
20504377	-1.34338	1.87443	2.09942	1.67355	2.09942	1.67355	P	A	1	miRNA-4_0	Homo sapiens	2013-12-03	miRNA	miRBase	hsa-miR-628-5p	chr15:55665189-55665210 (-)	22	AUGCUGACAUAUUUACUAGAGG	MIMAT0004809_st	MIMAT0004809	ENST00000310958 // sense // intron // 5 /// ENST00000425574 // sense // intron // 5 /// ENST00000442196 // sense // intron // 5 /// ENST00000563171 // sense // intron // 6 /// ENST00000565113 // sense // intron // 12 /// ENST00000568372 // sense // exon // 1 /// ENST00000568808 // sense // intron // 5 /// ENST00000569205 // sense // intron // 5 /// ENST00000570272 // sense // intron // 5 /// OTTH…	---	hsa-miR-628-5p	hsa-miR-628-5p	hsa-miR-628-5p
20504378	-4.19516	3.92542	5.09377	3.02504	5.09377	3.02504	P	P	0	miRNA-4_0	Homo sapiens	2013-12-03	miRNA	miRBase	hsa-miR-628-3p	chr15:55665152-55665172 (-)	21	UCUAGUAAGAGUGGCAGUCGA	MIMAT0003297_st	MIMAT0003297	ENST00000310958 // sense // intron // 5 /// ENST00000425574 // sense // intron // 5 /// ENST00000442196 // sense // intron // 5 /// ENST00000563171 // sense // intron // 6 /// ENST00000565113 // sense // intron // 12 /// ENST00000568372 // sense // exon // 1 /// ENST00000568808 // sense // intron // 5 /// ENST00000569205 // sense // intron // 5 /// ENST00000570272 // sense // intron // 5 /// OTTH…	---	hsa-miR-628-3p	hsa-miR-628-3p	hsa-miR-628-3p
20504379	-1.76813	6.12216	6.54706	5.72484	6.54706	5.72484	P	P	0	miRNA-4_0	Homo sapiens	2013-12-03	miRNA	miRBase	hsa-miR-629-5p	chr15:70371766-70371786 (-)	21	UGGGUUUACGUUGGGAGAACU	MIMAT0004810_st	MIMAT0004810	ENST00000317509 // sense // intron // 4 /// ENST00000440567 // sense // intron // 4 /// ENST00000442299 // sense // intron // 4 /// ENST00000451782 // sense // intron // 4 /// ENST00000539550 // sense // intron // 2 /// ENST00000557907 // sense // intron // 4 /// ENST00000557919 // sense // intron // 4 /// ENST00000557984 // sense // intron // 2 /// ENST00000557997 // sense // intron // 4 /// ENS…	---	hsa-miR-629-5p	hsa-miR-629-5p	hsa-miR-629-5p
20504380	-1.46615	3.92774	4.21344	3.66141	4.21344	3.66141	P	P	0	miRNA-4_0	Homo sapiens	2013-12-03	miRNA	miRBase	hsa-miR-629-3p	chr15:70371726-70371747 (-)	22	GUUCUCCCAACGUAAGCCCAGC	MIMAT0003298_st	MIMAT0003298	ENST00000317509 // sense // intron // 4 /// ENST00000440567 // sense // intron // 4 /// ENST00000442299 // sense // intron // 4 /// ENST00000451782 // sense // intron // 4 /// ENST00000539550 // sense // intron // 2 /// ENST00000557907 // sense // intron // 4 /// ENST00000557919 // sense // intron // 4 /// ENST00000557984 // sense // intron // 2 /// ENST00000557997 // sense // intron // 4 /// ENS…	---	hsa-miR-629-3p	hsa-miR-629-3p	hsa-miR-629-3p
20504381	1.26525	1.31369	1.15489	1.49431	1.15489	1.49431	A	A	2	miRNA-4_0	Homo sapiens	2013-12-03	miRNA	miRBase	hsa-miR-630	chr15:72879618-72879639 (+)	22	AGUAUUCUGUACCAGGGAAGGU	MIMAT0003299_st	MIMAT0003299	ENST00000379887 // sense // exon // 14 /// OTTHUMT00000257350 // sense // exon // 14	---	hsa-miR-630	hsa-miR-630	hsa-miR-630
20504382	-1.74476	1.07806	1.55192	0.748889	1.55192	0.748889	A	A	2	miRNA-4_0	Homo sapiens	2013-12-03	miRNA	miRBase	hsa-miR-631	chr15:75645991-75646011 (-)	21	AGACCUGGCCCAGACCUCAGC	MIMAT0003300_st	MIMAT0003300	ENST00000355059 // antisense // intron // 5 /// ENST00000561643 // antisense // exon // 6 /// ENST00000564738 // antisense // intron // 3 /// ENST00000564784 // antisense // intron // 6 /// ENST00000565121 // antisense // exon // 1 /// ENST00000567393 // antisense // exon // 1 /// ENST00000569035 // antisense // intron // 5 /// OTTHUMT00000286412 // antisense // intron // 5 /// OTTHUMT00000419878…	---	hsa-miR-631	hsa-miR-631	hsa-miR-631
20504383	1.48216	0.969091	0.725957	1.29365	0.725957	1.29365	A	A	2	miRNA-4_0	Homo sapiens	2013-12-03	miRNA	miRBase	hsa-miR-33b-5p	chr17:17717211-17717230 (-)	20	GUGCAUUGCUGUUGCAUUGC	MIMAT0003301_st	MIMAT0003301	ENST00000261646 // sense // intron // 16 /// ENST00000338854 // sense // intron // 16 /// ENST00000355815 // sense // intron // 17 /// ENST00000395751 // sense // intron // 15 /// ENST00000395756 // sense // intron // 11 /// ENST00000395757 // sense // intron // 14 /// ENST00000478616 // sense // intron // 1 /// ENST00000486311 // sense // intron // 1 /// OTTHUMT00000131771 // sense // intron // …	hsa-mir-33b // chr17:17717150-17717245 (-) /// hsa-mir-6777 // chr17:17716794-17716859 (-)	hsa-miR-33b-5p	hsa-miR-33b-5p	hsa-miR-33b-5p
20504384	1.48943	1.81288	1.54814	2.1229	1.54814	2.1229	A	A	2	miRNA-4_0	Homo sapiens	2013-12-03	miRNA	miRBase	hsa-miR-33b-3p	chr17:17717171-17717192 (-)	22	CAGUGCCUCGGCAGUGCAGCCC	MIMAT0004811_st	MIMAT0004811	ENST00000261646 // sense // intron // 16 /// ENST00000338854 // sense // intron // 16 /// ENST00000355815 // sense // intron // 17 /// ENST00000395751 // sense // intron // 15 /// ENST00000395756 // sense // intron // 11 /// ENST00000395757 // sense // intron // 14 /// ENST00000478616 // sense // intron // 1 /// ENST00000486311 // sense // intron // 1 /// OTTHUMT00000131771 // sense // intron // …	hsa-mir-33b // chr17:17717150-17717245 (-) /// hsa-mir-6777 // chr17:17716794-17716859 (-)	hsa-miR-33b-3p	hsa-miR-33b-3p	hsa-miR-33b-3p
20504385	1	1.00981	1.00981	1.00981	1.00981	1.00981	A	A	2	miRNA-4_0	Homo sapiens	2013-12-03	miRNA	miRBase	hsa-miR-632	chr17:30677188-30677206 (+)	19	GUGUCUGCUUCCUGUGGGA	MIMAT0003302_st	MIMAT0003302	ENST00000321233 // sense // 3UTR // 1 /// ENST00000341711 // sense // 3UTR // 1 /// ENST00000342555 // sense // 3UTR // 1 /// ENST00000394670 // sense // 3UTR // 1 /// ENST00000394673 // sense // 3UTR // 1 /// ENST00000394679 // sense // 3UTR // 1 /// ENST00000577324 // sense // exon // 1 /// ENST00000577908 // sense // 3UTR // 1 /// ENST00000578389 // sense // intron // 1 /// ENST00000579634 // …	---	hsa-miR-632	hsa-miR-632	hsa-miR-632
20504386	1	0.997532	0.997532	0.997532	0.997532	0.997532	A	A	2	miRNA-4_0	Homo sapiens	2013-12-03	miRNA	miRBase	hsa-miR-633	chr17:61021636-61021658 (+)	23	CUAAUAGUAUCUACCACAAUAAA	MIMAT0003303_st	MIMAT0003303	ENST00000582505 // antisense // intron // 1 /// OTTHUMT00000444762 // antisense // intron // 1	---	hsa-miR-633	hsa-miR-633	hsa-miR-633
20504387	-2.52075	1.13994	1.98762	0.653773	1.98762	0.653773	A	A	2	miRNA-4_0	Homo sapiens	2013-12-03	miRNA	miRBase	hsa-miR-634	chr17:64783250-64783271 (+)	22	AACCAGCACCCCAACUUUGGAC	MIMAT0003304_st	MIMAT0003304	ENST00000413366 // sense // intron // 15 /// OTTHUMT00000446976 // sense // intron // 15	---	hsa-miR-634	hsa-miR-634	hsa-miR-634
20504388	1.37787	1.70578	1.49016	1.9526	1.49016	1.9526	A	P	1	miRNA-4_0	Homo sapiens	2013-12-03	miRNA	miRBase	hsa-miR-635	chr17:66420652-66420674 (-)	23	ACUUGGGCACUGAAACAAUGUCC	MIMAT0003305_st	MIMAT0003305	ENST00000262139 // sense // intron // 12 /// ENST00000546360 // sense // intron // 11 /// ENST00000585393 // sense // intron // 2 /// ENST00000586515 // antisense // intron // 3 /// ENST00000589316 // sense // intron // 12 /// ENST00000589459 // sense // intron // 11 /// ENST00000590353 // antisense // intron // 1 /// ENST00000591567 // antisense // intron // 1 /// ENST00000592030 // antisense //…	---	hsa-miR-635	hsa-miR-635	hsa-miR-635
20504389	-1.26627	2.08685	2.26408	1.92349	2.26408	1.92349	A	A	2	miRNA-4_0	Homo sapiens	2013-12-03	miRNA	miRBase	hsa-miR-636	chr17:74732548-74732570 (-)	23	UGUGCUUGCUCGUCCCGCCCGCA	MIMAT0003306_st	MIMAT0003306	ENST00000358156 // sense // intron // 1 /// ENST00000359995 // sense // exon // 2 /// ENST00000392485 // sense // exon // 2 /// ENST00000452355 // sense // exon // 2 /// ENST00000508921 // sense // exon // 2 /// ENST00000582449 // sense // exon // 1 /// ENST00000583836 // sense // intron // 1 /// ENST00000585202 // sense // exon // 2 /// ENST00000586622 // antisense // 3UTR // 2 /// ENST000005874…	---	hsa-miR-636	hsa-miR-636	hsa-miR-636
20504390	1.26333	2.5136	2.35064	2.68787	2.35064	2.68787	A	A	2	miRNA-4_0	Homo sapiens	2013-12-03	miRNA	miRBase	hsa-miR-637	chr19:3961427-3961450 (-)	24	ACUGGGGGCUUUCGGGCUCUGCGU	MIMAT0003307_st	MIMAT0003307	ENST00000301264 // sense // intron // 5 /// ENST00000545797 // sense // intron // 6 /// ENST00000595279 // sense // exon // 1 /// OTTHUMT00000457817 // sense // intron // 6 /// OTTHUMT00000457878 // sense // exon // 1	---	hsa-miR-637	hsa-miR-637	hsa-miR-637
20504391	1.56169	11.8953	11.5781	12.2212	11.5781	12.2212	P	P	0	miRNA-4_0	Homo sapiens	2013-12-03	miRNA	miRBase	hsa-miR-638	chr19:10829095-10829119 (+)	25	AGGGAUCGCGGGCGGGUGGCGGCCU	MIMAT0003308_st	MIMAT0003308	ENST00000314646 // sense // intron // 1 /// ENST00000355667 // sense // intron // 1 /// ENST00000359692 // sense // intron // 1 /// ENST00000389253 // sense // intron // 1 /// ENST00000408974 // sense // intron // 1 /// ENST00000585892 // sense // intron // 1 /// OTTHUMT00000452590 // sense // intron // 1 /// OTTHUMT00000452591 // sense // intron // 1 /// OTTHUMT00000452592 // sense // intron // …	---	hsa-miR-638	hsa-miR-638	hsa-miR-638
20504392	1.60352	1.68734	1.38076	2.062	1.38076	2.062	A	A	2	miRNA-4_0	Homo sapiens	2013-12-03	miRNA	miRBase	hsa-miR-639	chr19:14640415-14640437 (+)	23	AUCGCUGCGGUUGCGAGCGCUGU	MIMAT0003309_st	MIMAT0003309	ENST00000215567 // sense // 3UTR // 1 /// ENST00000436007 // sense // 3UTR // 1 /// ENST00000593637 // sense // exon // 1 /// ENST00000594099 // antisense // 5UTR // 1 /// ENST00000594807 // sense // exon // 1 /// ENST00000596073 // sense // 3UTR // 1 /// ENST00000598298 // sense // 3UTR // 1 /// ENST00000598333 // sense // 3UTR // 1 /// ENST00000598987 // sense // 3UTR // 1 /// ENST00000599646 /…	---	hsa-miR-639	hsa-miR-639	hsa-miR-639
20504393	1.48216	0.785134	0.55102	1.11872	0.55102	1.11872	A	A	2	miRNA-4_0	Homo sapiens	2013-12-03	miRNA	miRBase	hsa-miR-640	chr19:19545932-19545952 (+)	21	AUGAUCCAGGAACCUGCCUCU	MIMAT0003310_st	MIMAT0003310	ENST00000252577 // sense // intron // 1 /// ENST00000360315 // sense // intron // 1 /// ENST00000404158 // sense // intron // 2 /// ENST00000417582 // sense // intron // 1 /// ENST00000432704 // sense // intron // 1 /// ENST00000448576 // sense // intron // 1 /// ENST00000457895 // sense // intron // 1 /// ENST00000494516 // sense // intron // 1 /// ENST00000537887 // sense // intron // 1 /// OTT…	---	hsa-miR-640	hsa-miR-640	hsa-miR-640
20504394	-1.17623	2.05891	2.17932	1.94515	2.17932	1.94515	P	P	0	miRNA-4_0	Homo sapiens	2013-12-03	miRNA	miRBase	hsa-miR-641	chr19:40788510-40788533 (-)	24	AAAGACAUAGGAUAGAGUCACCUC	MIMAT0003311_st	MIMAT0003311	ENST00000358335 // sense // intron // 1 /// ENST00000391844 // sense // intron // 1 /// ENST00000392038 // sense // intron // 1 /// ENST00000423127 // sense // intron // 2 /// ENST00000452077 // sense // intron // 1 /// ENST00000456441 // sense // intron // 1 /// ENST00000578123 // sense // intron // 1 /// ENST00000579047 // sense // intron // 1 /// ENST00000581582 // sense // intron // 1 /// ENS…	---	hsa-miR-641	hsa-miR-641	hsa-miR-641
20504395	1	1.00981	1.00981	1.00981	1.00981	1.00981	A	A	2	miRNA-4_0	Homo sapiens	2013-12-03	miRNA	miRBase	hsa-miR-642a-5p	chr19:46178201-46178222 (+)	22	GUCCCUCUCCAAAUGUGUCUUG	MIMAT0003312_st	MIMAT0003312	ENST00000263281 // sense // intron // 7 /// ENST00000304207 // sense // intron // 6 /// ENST00000585889 // sense // intron // 7 /// ENST00000588816 // sense // intron // 2 /// ENST00000590918 // sense // intron // 7 /// OTTHUMT00000459640 // sense // intron // 7 /// OTTHUMT00000459641 // sense // intron // 7 /// OTTHUMT00000459642 // sense // intron // 6 /// OTTHUMT00000459643 // sense // intron …	hsa-mir-642a // chr19:46178186-46178282 (+) /// hsa-mir-642b // chr19:46178190-46178266 (-)	hsa-miR-642a-5p	hsa-miR-642a-5p	hsa-miR-642a-5p
20504396	3.66834	5.20451	4.35072	6.22585	4.35072	6.22585	P	P	0	miRNA-4_0	Homo sapiens	2013-12-03	miRNA	miRBase	hsa-miR-642a-3p	chr19:46178236-46178257 (+)	22	AGACACAUUUGGAGAGGGAACC	MIMAT0020924_st	MIMAT0020924	ENST00000263281 // sense // intron // 7 /// ENST00000304207 // sense // intron // 6 /// ENST00000585889 // sense // intron // 7 /// ENST00000588816 // sense // intron // 2 /// ENST00000590918 // sense // intron // 7 /// OTTHUMT00000459640 // sense // intron // 7 /// OTTHUMT00000459641 // sense // intron // 7 /// OTTHUMT00000459642 // sense // intron // 6 /// OTTHUMT00000459643 // sense // intron …	hsa-mir-642a // chr19:46178186-46178282 (+) /// hsa-mir-642b // chr19:46178190-46178266 (-)	hsa-miR-642a-3p	hsa-miR-642a-3p	hsa-miR-642a-3p
20504397	-1.29729	1.08494	1.28882	0.913317	1.28882	0.913317	A	A	2	miRNA-4_0	Homo sapiens	2013-12-03	miRNA	miRBase	hsa-miR-643	chr19:52785110-52785131 (+)	22	ACUUGUAUGCUAGCUCAGGUAG	MIMAT0003313_st	MIMAT0003313	ENST00000359102 // sense // intron // 1 /// ENST00000439461 // sense // intron // 1 /// ENST00000593612 // sense // intron // 2 /// ENST00000593703 // sense // intron // 1 /// ENST00000595000 // sense // intron // 1 /// ENST00000595149 // sense // intron // 1 /// ENST00000599581 // sense // intron // 1 /// ENST00000600016 // sense // intron // 1 /// ENST00000600821 // sense // intron // 2 /// ENS…	---	hsa-miR-643	hsa-miR-643	hsa-miR-643
20504398	1.32072	0.877761	0.699745	1.10107	0.699745	1.10107	A	A	2	miRNA-4_0	Homo sapiens	2013-12-03	miRNA	miRBase	hsa-miR-644a	chr20:33054190-33054208 (+)	19	AGUGUGGCUUUCUUAGAGC	MIMAT0003314_st	MIMAT0003314	ENST00000262650 // sense // intron // 15 /// ENST00000374864 // sense // intron // 14 /// ENST00000483727 // sense // intron // 4 /// ENST00000535650 // sense // intron // 13 /// OTTHUMT00000078782 // sense // intron // 14 /// OTTHUMT00000078783 // sense // intron // 15 /// OTTHUMT00000078786 // sense // intron // 4	---	hsa-miR-644a	hsa-miR-644a	hsa-miR-644a
20504399	1.74275	0.987929	0.665408	1.46677	0.665408	1.46677	A	A	2	miRNA-4_0	Homo sapiens	2013-12-03	miRNA	miRBase	hsa-miR-645	chr20:49202383-49202401 (+)	19	UCUAGGCUGGUACUGCUGA	MIMAT0003315_st	MIMAT0003315	---	---	hsa-miR-645	hsa-miR-645	hsa-miR-645
20504400	-1.45814	1.41579	1.71375	1.16962	1.71375	1.16962	A	A	2	miRNA-4_0	Homo sapiens	2013-12-03	miRNA	miRBase	hsa-miR-646	chr20:58883592-58883610 (+)	19	AAGCAGCUGCCUCUGAGGC	MIMAT0003316_st	MIMAT0003316	ENST00000421257 // sense // intron // 1 /// ENST00000432910 // sense // intron // 3 /// ENST00000437035 // sense // intron // 1 /// OTTHUMT00000079947 // sense // intron // 3 /// OTTHUMT00000079949 // sense // intron // 1 /// OTTHUMT00000079950 // sense // intron // 1	---	hsa-miR-646	hsa-miR-646	hsa-miR-646
20504401	1.13386	0.914705	0.828561	1.00981	0.828561	1.00981	A	A	2	miRNA-4_0	Homo sapiens	2013-12-03	miRNA	miRBase	hsa-miR-647	chr20:62574044-62574064 (-)	21	GUGGCUGCACUCACUUCCUUC	MIMAT0003317_st	MIMAT0003317	ENST00000354216 // sense // intron // 8 /// ENST00000358711 // sense // intron // 7 /// ENST00000369892 // sense // intron // 7 /// ENST00000369908 // sense // intron // 8 /// OTTHUMT00000080236 // sense // intron // 8	hsa-mir-647 // chr20:62573984-62574079 (-) /// hsa-mir-1914 // chr20:62572818-62572897 (-)	hsa-miR-647	hsa-miR-647	hsa-miR-647
20504402	2.0305	1.52887	1.10107	2.1229	1.10107	2.1229	A	P	1	miRNA-4_0	Homo sapiens	2013-12-03	miRNA	miRBase	hsa-miR-648	chr22:18463694-18463712 (-)	19	AAGUGUGCAGGGCACUGGU	MIMAT0003318_st	MIMAT0003318	ENST00000207726 // sense // intron // 1 /// ENST00000424046 // sense // intron // 1 /// ENST00000429452 // sense // intron // 1 /// ENST00000441493 // sense // intron // 1 /// ENST00000444520 // sense // intron // 1 /// ENST00000495076 // sense // intron // 1 /// OTTHUMT00000316091 // sense // intron // 1 /// OTTHUMT00000316092 // sense // intron // 1 /// OTTHUMT00000447351 // sense // intron // 1	---	hsa-miR-648	hsa-miR-648	hsa-miR-648
20504403	1.15434	1.40752	1.30779	1.51486	1.30779	1.51486	A	A	2	miRNA-4_0	Homo sapiens	2013-12-03	miRNA	miRBase	hsa-miR-649	chr22:21388480-21388501 (-)	22	AAACCUGUGUUGUUCAAGAGUC	MIMAT0003319_st	MIMAT0003319	ENST00000450652 // antisense // intron // 1 /// OTTHUMT00000320476 // antisense // intron // 1	---	hsa-miR-649	hsa-miR-649	hsa-miR-649
20504404	1.37787	1.60653	1.39186	1.85431	1.39186	1.85431	A	A	2	miRNA-4_0	Homo sapiens	2013-12-03	miRNA	miRBase	hsa-miR-650	chr22:23165285-23165305 (+)	21	AGGAGGCAGCGCUCUCAGGAC	MIMAT0003320_st	MIMAT0003320	ENST00000390317 // sense // 3UTR // 1 /// OTTHUMT00000321845 // sense // 3UTR // 1	---	hsa-miR-650	hsa-miR-650	hsa-miR-650
20504405	1.57368	1.0753	0.796872	1.45101	0.796872	1.45101	A	A	2	miRNA-4_0	Homo sapiens	2013-12-03	miRNA	miRBase	hsa-miR-651-5p	chrX:8095021-8095042 (+)	22	UUUAGGAUAAGCUUGACUUUUG	MIMAT0003321_st	MIMAT0003321	---	---	hsa-miR-651-5p	hsa-miR-651-5p	hsa-miR-651-5p
20504406	1.29729	0.930249	0.761257	1.13675	0.761257	1.13675	A	A	2	miRNA-4_0	Homo sapiens	2013-12-03	miRNA	miRBase	hsa-miR-651-3p	chrX:8095059-8095080 (+)	22	AAAGGAAAGUGUAUCCUAAAAG	MIMAT0026624_st	MIMAT0026624	---	---	hsa-miR-651-3p	hsa-miR-651-3p	hsa-miR-651-3p
20504407	-2.10316	2.72843	3.31691	2.24436	3.31691	2.24436	P	A	1	miRNA-4_0	Homo sapiens	2013-12-03	miRNA	miRBase	hsa-miR-652-5p	chrX:109298577-109298601 (+)	25	CAACCCUAGGAGAGGGUGCCAUUCA	MIMAT0022709_st	MIMAT0022709	ENST00000288381 // sense // intron // 2 /// ENST00000372068 // sense // intron // 2 /// ENST00000372072 // sense // intron // 1 /// ENST00000372073 // sense // intron // 2 /// ENST00000471255 // sense // intron // 2 /// OTTHUMT00000057896 // sense // intron // 2 /// OTTHUMT00000057898 // sense // intron // 2 /// OTTHUMT00000057899 // sense // intron // 2	---	hsa-miR-652-5p	hsa-miR-652-5p	hsa-miR-652-5p
20504408	-1.84056	6.77805	7.23239	6.35225	7.23239	6.35225	P	P	0	miRNA-4_0	Homo sapiens	2013-12-03	miRNA	miRBase	hsa-miR-652-3p	chrX:109298617-109298637 (+)	21	AAUGGCGCCACUAGGGUUGUG	MIMAT0003322_st	MIMAT0003322	ENST00000288381 // sense // intron // 2 /// ENST00000372068 // sense // intron // 2 /// ENST00000372072 // sense // intron // 1 /// ENST00000372073 // sense // intron // 2 /// ENST00000471255 // sense // intron // 2 /// OTTHUMT00000057896 // sense // intron // 2 /// OTTHUMT00000057898 // sense // intron // 2 /// OTTHUMT00000057899 // sense // intron // 2	---	hsa-miR-652-3p	hsa-miR-652-3p	hsa-miR-652-3p
20504409	1	1.54814	1.54814	1.54814	1.54814	1.54814	A	A	2	miRNA-4_0	Homo sapiens	2013-12-03	miRNA	miRBase	hsa-miR-548d-5p	chr17:65467656-65467677 (-) // chr8:124360325-124360346 (-)	22	AAAAGUAAUUGUGGUUUUUGCC	MIMAT0004812_st	MIMAT0004812	ENST00000299954 // antisense // intron // 1 /// ENST00000335257 // antisense // intron // 1 /// ENST00000580974 // antisense // intron // 1 /// ENST00000581322 // antisense // intron // 1 /// ENST00000584471 // antisense // intron // 1 /// ENST00000584554 // antisense // intron // 2 /// OTTHUMT00000447193 // antisense // intron // 1 /// OTTHUMT00000447194 // antisense // intron // 1 /// OTTHUMT00…	hsa-mir-548d-2 // chr17:65467605-65467701 (-) /// hsa-mir-548aa-2 // chr17:65467605-65467701 (+)	hsa-miR-548d-5p	hsa-miR-548d-5p	hsa-miR-548d-5p
20504410	1	1.10107	1.10107	1.10107	1.10107	1.10107	A	A	2	miRNA-4_0	Homo sapiens	2013-12-03	miRNA	miRBase	hsa-miR-548d-3p	chr17:65467620-65467641 (-) // chr8:124360289-124360310 (-)	22	CAAAAACCACAGUUUCUUUUGC	MIMAT0003323_st	MIMAT0003323	ENST00000299954 // antisense // intron // 1 /// ENST00000335257 // antisense // intron // 1 /// ENST00000580974 // antisense // intron // 1 /// ENST00000581322 // antisense // intron // 1 /// ENST00000584471 // antisense // intron // 1 /// ENST00000584554 // antisense // intron // 2 /// OTTHUMT00000447193 // antisense // intron // 1 /// OTTHUMT00000447194 // antisense // intron // 1 /// OTTHUMT00…	hsa-mir-548d-2 // chr17:65467605-65467701 (-) /// hsa-mir-548aa-2 // chr17:65467605-65467701 (+)	hsa-miR-548d-3p	hsa-miR-548d-3p	hsa-miR-548d-3p
20504411	1	1.3207	1.3207	1.3207	1.3207	1.3207	A	A	2	miRNA-4_0	Homo sapiens	2013-12-03	miRNA	miRBase	hsa-miR-661	chr8:145019374-145019397 (-)	24	UGCCUGGGUCUCUGGCCUGCGCGU	MIMAT0003324_st	MIMAT0003324	ENST00000322810 // sense // intron // 1 /// ENST00000354958 // sense // intron // 1 /// ENST00000356346 // sense // intron // 1 /// ENST00000436759 // sense // intron // 2 /// ENST00000526416 // sense // intron // 1 /// ENST00000527096 // sense // intron // 1 /// ENST00000527816 // sense // intron // 1 /// ENST00000528025 // sense // intron // 1 /// ENST00000528131 // sense // intron // 1 /// ENS…	---	hsa-miR-661	hsa-miR-661	hsa-miR-661
20504412	1	1.29365	1.29365	1.29365	1.29365	1.29365	A	A	2	miRNA-4_0	Homo sapiens	2013-12-03	miRNA	miRBase	hsa-miR-662	chr16:820243-820263 (+)	21	UCCCACGUUGUGGCCCAGCAG	MIMAT0003325_st	MIMAT0003325	ENST00000293892 // antisense // exon // 15 /// ENST00000442466 // antisense // exon // 14 /// ENST00000543963 // antisense // exon // 14 /// OTTHUMT00000401051 // antisense // exon // 14	---	hsa-miR-662	hsa-miR-662	hsa-miR-662
[truncated: 5,919 more rows]
