# Supplementary material for: Data for differentially expressed microRNAs in saturated fatty acid palmitate-treated HepG2 cells
Source: Data Brief. 2016 Nov 19;9:996–9. doi: 10.1016/j.dib.2016.11.062 (PMC5123059; doi:10.1016/j.dib.2016.11.062)
Supplement: Supplementary file 2 — Supplementary material Supplementary File 1. Raw data of Affymetrix GeneChip miRNA analysis (Excel file: Raw data.xlsx). Supplementary File 2. Palmitate - upregulated miRNAs (Excel file: HFD - upregulated miRNAs.xlsx). Supplementary File 3. Palmitate - downregulated miRNAs (Excel file: HFD - downregulated miRNAs.xlsx). [file mmc2.zip › Supplement File 2. Palmitate - upregulated miRNAs.xlsx]

## Sheet: data2
ProbeID	microRNA	Fold change	Control	Palmitate 0.5 mM	b.p	Sequence	Accession	Alignments
20500120	hsa-let-7d-3p	1.537	1.29365	1.91378	22	CUAUACGACCUGCUGCCUUUCU	MIMAT0004484	chr9:96941177-96941198 (+)
20500145	hsa-miR-23a-5p	1.52686	4.11514	4.7257	22	GGGGUUCCUGGGGAUGGGAUUU	MIMAT0004496	chr19:13947444-13947465 (-)
20500156	hsa-miR-27a-5p	4.45	2.46666	4.62131	22	AGGGCUUAGCUGCUUGUGAGCA	MIMAT0004501	chr19:13947301-13947322 (-)
20500162	hsa-miR-30a-5p	1.74597	3.0183	3.82233	22	UGUAAACAUCCUCGACUGGAAG	MIMAT0000087	chr6:72113298-72113319 (-)
20500179	hsa-miR-98-5p	1.57368	1.16724	1.82139	22	UGAGGUAGUAAGUUGUAUUGUU	MIMAT0000096	chrX:53583260-53583281 (-)
20500188	hsa-miR-29b-3p	1.63731	2.78003	3.49136	23	UAGCACCAUUUGAAAUCAGUGUU	MIMAT0000100	chr1:207975795-207975817 (-) // chr7:130562226-130562248 (-)
20500396	hsa-miR-198	2.38023	1.10107	2.35217	22	GGUCCAGAGGGGAGAUAGGUUC	MIMAT0000228	chr3:120114550-120114571 (-)
20500435	hsa-miR-7-5p	1.5118	3.01878	3.61505	23	UGGAAGACUAGUGAUUUUGUUGU	MIMAT0000252	chr15:89155087-89155109 (+) // chr19:4770712-4770734 (+) // chr9:86584727-86584749 (-)
20500440	hsa-miR-10b-5p	1.57368	2.0251	2.67924	23	UACCCUGUAGAACCGAAUUUGUG	MIMAT0000254	chr2:177015057-177015079 (+)
20500454	hsa-miR-187-5p	1.76352	3.12355	3.94201	22	GGCUACAACACAGGACCCGGGC	MIMAT0004561	chr18:33484834-33484855 (-)
20500461	hsa-miR-204-3p	4.07158	2.02647	4.05206	21	GCUGGGAAGGCAAAGGGACGU	MIMAT0022693	chr9:73424909-73424929 (-)
20500467	hsa-miR-211-3p	1.92002	2.67191	3.61302	21	GCAGGGACAGCAAAGGGGUGC	MIMAT0022694	chr15:31357262-31357282 (-)
20500739	hsa-miR-133a-3p	1.95883	0.548323	1.51832	22	UUUGGUCCCCUUCAACCAGCUG	MIMAT0000427	chr18:19405673-19405694 (-) // chr20:61162177-61162198 (+)
20500751	hsa-miR-143-5p	1.79831	0.901283	1.74792	22	GGUGCAGUGCUGCAUCUCUGGU	MIMAT0004599	chr5:148808507-148808528 (+)
20500756	hsa-miR-145-3p	1.537	0.609123	1.22924	22	GGAUUCCUGGAAAUACUGUUCU	MIMAT0004601	chr5:148810262-148810283 (+)
20500781	hsa-miR-149-3p	2.15529	10.2112	11.3191	21	AGGGAGGGACGGGGGCUGUGC	MIMAT0004609	chr2:241395473-241395493 (+)
20500783	hsa-miR-150-3p	1.62431	4.60351	5.30334	22	CUGGUACAGGCCUGGGGGACAG	MIMAT0004610	chr19:50004054-50004075 (-)
20500792	hsa-miR-188-3p	1.52341	1.19066	1.79797	21	CUCCCACAUGCAGGGUUUGCA	MIMAT0004613	chrX:49768162-49768182 (+)
20500799	hsa-miR-195-3p	2.58016	1.05526	2.42272	22	CCAAUAUUGGCUGUGCUGCUCC	MIMAT0004615	chr17:6920947-6920968 (-)
20501160	hsa-miR-29c-3p	1.76352	2.65624	3.4747	22	UAGCACCAUUUGAAAUCGGUUA	MIMAT0000681	chr1:207975210-207975231 (-)
20501179	hsa-miR-296-3p	1.70145	2.96307	3.72983	22	GAGGGUUGGGUGGAGGCUCUCC	MIMAT0004679	chr20:57392681-57392702 (-)
20501221	hsa-miR-367-5p	1.85101	0.65691	1.54522	22	ACUGUUGCUAAUAUGCAACUCU	MIMAT0004686	chr4:113569071-113569092 (-)
20501223	hsa-miR-376c-5p	1.537	0.911009	1.53113	21	GGUGGAUAUUCCUUCUAUGUU	MIMAT0022861	chr14:101506031-101506051 (+)
20501244	hsa-miR-379-5p	1.79831	0.727085	1.57373	21	UGGUAGACUAUGGAACGUAGG	MIMAT0000733	chr14:101488408-101488428 (+)
20501277	hsa-miR-328-5p	1.97616	8.73177	9.71447	23	GGGGGGGCAGGAGGGGCUCAGGG	MIMAT0026486	chr16:67236270-67236292 (-)
20501292	hsa-miR-331-5p	1.54954	3.2242	3.85604	22	CUAGGUAUGGUCCCAGGGAUCC	MIMAT0004700	chr12:95702221-95702242 (+)
20501296	hsa-miR-338-5p	2.00931	1.91314	2.91984	22	AACAAUAUCCUGGUGCUGAGUG	MIMAT0004701	chr17:79099723-79099744 (-)
20501297	hsa-miR-338-3p	1.60352	0.53001	1.21125	22	UCCAGCAUCAGUGAUUUUGUUG	MIMAT0000763	chr17:79099687-79099708 (-)
20501314	hsa-miR-346	1.68508	2.67191	3.42473	23	UGUCUGCCCGCAUGCCUGCCUCU	MIMAT0000773	chr10:88024504-88024526 (-)
20501771	hsa-miR-196b-5p	1.537	1.00981	1.62993	22	UAGGUAGUUUCCUGUUGUUGGG	MIMAT0001080	chr7:27209147-27209168 (-)
20502374	hsa-miR-450a-1-3p	1.8005	0.699745	1.54814	22	AUUGGGAACAUUUUGCAUGUAU	MIMAT0022700	chrX:133674559-133674580 (-)
20503792	hsa-miR-511-3p	1.537	1.19839	1.81851	20	AAUGUGUAGCAAAAGACAGA	MIMAT0026606	chr10:17887160-17887179 (+) // chr10:18134089-18134108 (+)
20503806	hsa-miR-496	1.537	0.699745	1.31987	22	UGAGUAUUACAUGGCCAAUCUC	MIMAT0002818	chr14:101526965-101526986 (+)
20503812	hsa-miR-181d-3p	1.74275	0.700383	1.50175	21	CCACCGGGGGAUGAAUGUCAC	MIMAT0026608	chr19:13985767-13985787 (+)
20503818	hsa-miR-515-3p	1.95883	0.581094	1.55109	22	GAGUGCCUUCUUUUGGAGCGUU	MIMAT0002827	chr19:54182307-54182328 (+) // chr19:54188313-54188334 (+)
20503821	hsa-miR-520f-5p	1.85101	0.662776	1.55109	22	CCUCUAAAGGGAAGCGCUUUCU	MIMAT0026609	chr19:54185427-54185448 (+)
20503837	hsa-miR-520b	1.8005	0.699745	1.54814	21	AAAGUGCUUCCUUUUAGAGGG	MIMAT0002843	chr19:54204521-54204541 (+)
20503845	hsa-miR-524-3p	2.1178	0.565649	1.64821	21	GAAGGCGCUUCCCUUUGGAGU	MIMAT0002850	chr19:54214308-54214328 (+)
20503849	hsa-miR-519d-3p	1.79831	0.700622	1.54726	22	CAAAGUGCCUCCCUUUAGAGUG	MIMAT0002853	chr19:54216654-54216675 (+)
20503882	hsa-miR-503-5p	1.537	0.930967	1.55109	23	UAGCAGCGGGAACAGUUCUGCAG	MIMAT0002874	chrX:133680401-133680423 (-)
20503885	hsa-miR-504-3p	1.93039	4.14849	5.09738	21	GGGAGUGCAGGGCAGGGUUUC	MIMAT0026612	chrX:137749885-137749905 (-)
20504191	hsa-miR-545-5p	1.62549	0.799968	1.50084	22	UCAGUAAAUGUUUAUUAGAUGA	MIMAT0004785	chrX:73506999-73507020 (-)
20504273	hsa-miR-92b-5p	2.62976	5.9789	7.37383	22	AGGGACGGGACGCGGUGCAGUG	MIMAT0004792	chr1:155164987-155165008 (+)
20504293	hsa-miR-570-3p	1.57177	0.248017	0.900405	22	CGAAAACAGCAAUUACCUUUGC	MIMAT0003235	chr3:195426331-195426352 (+)
20504332	hsa-miR-595	2.54433	2.02402	3.37131	21	GAAGUGUGCCGUGGUGUGUCU	MIMAT0003263	chr7:158325425-158325445 (-)
20504333	hsa-miR-596	1.60352	1.10107	1.78231	21	AAGCCUGCCCGGCUCCUCGGG	MIMAT0003264	chr8:1765412-1765432 (+)
20504346	hsa-miR-605-3p	1.74275	0.5185	1.31987	22	AGAAGGCACUAUGAGAUUUAGA	MIMAT0026621	chr10:53059383-53059404 (+)
20504349	hsa-miR-608	1.68508	1.74346	2.49628	25	AGGGGUGGUGUUGGGACAGCUCCGU	MIMAT0003276	chr10:102734757-102734781 (+)
20504351	hsa-miR-610	3.84139	1.54122	3.48285	21	UGAGCUAAAUGUGUGCUGGGA	MIMAT0003278	chr11:28078377-28078397 (+)
20504353	hsa-miR-612	1.88164	1.54814	2.46013	25	GCUGGGCAGGGCUUCUGAGCUCCUU	MIMAT0003280	chr11:65211944-65211968 (+)
20504357	hsa-miR-615-3p	2.04152	1.10826	2.1379	22	UCCGAGCCUGGGUCUCCCUCUU	MIMAT0003283	chr12:54427794-54427815 (+)
20504364	hsa-miR-619-5p	3.04591	5.23133	6.83821	22	GCUGGGAUUACAGGCAUGAGCC	MIMAT0026622	chr12:109230738-109230759 (-)
20504391	hsa-miR-638	1.56169	11.5781	12.2212	25	AGGGAUCGCGGGCGGGUGGCGGCCU	MIMAT0003308	chr19:10829095-10829119 (+)
20504392	hsa-miR-639	1.60352	1.38076	2.062	23	AUCGCUGCGGUUGCGAGCGCUGU	MIMAT0003309	chr19:14640415-14640437 (+)
20504396	hsa-miR-642a-3p	3.66834	4.35072	6.22585	22	AGACACAUUUGGAGAGGGAACC	MIMAT0020924	chr19:46178236-46178257 (+)
20504399	hsa-miR-645	1.74275	0.665408	1.46677	19	UCUAGGCUGGUACUGCUGA	MIMAT0003315	chr20:49202383-49202401 (+)
20504402	hsa-miR-648	2.0305	1.10107	2.1229	19	AAGUGUGCAGGGCACUGGU	MIMAT0003318	chr22:18463694-18463712 (-)
20504405	hsa-miR-651-5p	1.57368	0.796872	1.45101	22	UUUAGGAUAAGCUUGACUUUUG	MIMAT0003321	chrX:8095021-8095042 (+)
20504413	hsa-miR-663a	4.12479	9.17834	11.2227	22	AGGCGGGGCGCCGCGGGACCGC	MIMAT0003326	chr20:26188879-26188900 (-)
20504416	hsa-miR-653-5p	1.72488	0.525934	1.31243	21	GUGUUGAAACAAUCUCUACUG	MIMAT0003328	chr7:93112135-93112155 (-)
20504418	hsa-miR-411-5p	1.60352	0.869843	1.55109	21	UAGUAGACCGUAUAGCGUACG	MIMAT0003329	chr14:101489677-101489697 (+)
20504420	hsa-miR-654-5p	4.184	1.12692	3.1918	22	UGGUGGGCCGCAGAACAUGUGC	MIMAT0003330	chr14:101506571-101506592 (+)
20504421	hsa-miR-654-3p	1.537	0.911009	1.53113	22	UAUGUCUGCUGACCAUCACCUU	MIMAT0004814	chr14:101506606-101506627 (+)
20504426	hsa-miR-549a	1.74275	0.700383	1.50175	21	UGACAACUAUGGAUGAGCUCU	MIMAT0003333	chr15:81134334-81134354 (-)
20504428	hsa-miR-658	2.7476	1.76622	3.22439	25	GGCGGAGGGAAGUAGGUCCGUUGGU	MIMAT0003336	chr22:38240294-38240318 (-)
20504432	hsa-miR-660-3p	1.74476	1.31634	2.11937	21	ACCUCCUGUGUGCAUGGAUUA	MIMAT0022711	chrX:49777900-49777920 (+)
20504551	hsa-miR-1264	1.59972	0.580273	1.25809	23	CAAGUCUUAUUUGAGCACCUGUU	MIMAT0005791	chrX:113887171-113887193 (+)
20504576	hsa-miR-1185-2-3p	2.00931	1.68192	2.68863	22	AUAUACAGGGGGAGACUCUCAU	MIMAT0022713	chr14:101510587-101510608 (+)
20504585	hsa-miR-1185-1-3p	1.76352	1.81788	2.63634	22	AUAUACAGGGGGAGACUCUUAU	MIMAT0022838	chr14:101509366-101509387 (+)
20504586	hsa-miR-762	2.08404	10.5757	11.6351	22	GGGGCUGGGGCCGGGGCCGAGC	MIMAT0010313	chr16:30905272-30905293 (+)
20505608	hsa-miR-675-5p	1.56107	4.48243	5.12497	23	UGGUGCGGAGAGGGCCCACAGUG	MIMAT0004284	chr11:2018030-2018052 (-)
20505738	hsa-miR-298	2.20421	1.89631	3.03658	24	AGCAGAAGCAGGGAGGUUCUCCCA	MIMAT0004901	chr20:57393335-57393358 (-)
20505742	hsa-miR-892a	1.60352	0.880447	1.56169	21	CACUGUGUCCUUUCUGCGUAG	MIMAT0004907	chrX:145078197-145078217 (-)
20505746	hsa-miR-874-3p	1.89315	2.63137	3.55215	22	CUGCCCUGGCCCGAGGGACCGA	MIMAT0004911	chr5:136983271-136983292 (-)
20505795	hsa-miR-665	1.57173	3.05408	3.70643	20	ACCAGGAGGCUGAGGCCCCU	MIMAT0004952	chr14:101341412-101341431 (+)
20505797	hsa-miR-873-3p	1.8005	1.10176	1.95016	22	GGAGACUGAUGAGUUCCCGGGA	MIMAT0022717	chr9:28888887-28888908 (-)
20505802	hsa-miR-301b	1.57368	1.39955	2.05369	23	CAGUGCAAUGAUAUUGUCAAAGC	MIMAT0004958	chr22:22007314-22007336 (+)
20506002	hsa-miR-933	3.12188	1.78231	3.42473	22	UGUGCGCAGGGAGACCUCUCCC	MIMAT0004976	chr2:176032370-176032391 (-)
20506005	hsa-miR-936	2.97078	1.45211	3.02295	22	ACAGUAGAGGGAGGAAUCGCAG	MIMAT0004979	chr10:105807909-105807930 (-)
20506006	hsa-miR-937-5p	1.54227	7.18232	7.80738	20	GUGAGUCAGGGUGGGGCUGG	MIMAT0022938	chr8:144895180-144895199 (-)
20506010	hsa-miR-939-3p	1.8005	0.676868	1.52526	21	CCCUGGGCCUCUGCUCCCCAG	MIMAT0022939	chr8:145619376-145619396 (-)
20506022	hsa-miR-297	9.8072	1.57418	4.86802	21	AUGUAUGUGUGCAUGUGCAUG	MIMAT0004450	chr4:111781780-111781800 (-)
20506713	hsa-miR-1181	2.7476	1.05387	2.51204	21	CCGUCGCCGCCACCCGAGCCG	MIMAT0005826	chr19:10514181-10514201 (-)
20506715	hsa-miR-1183	1.78581	1.89189	2.72847	27	CACUGUAGGUGAUGGUGAGAGUGGGCA	MIMAT0005828	chr7:21510723-21510749 (+)
20506716	hsa-miR-1184	1.71408	2.33119	3.10862	23	CCUGCAGCGACUUGAUGGCUUCC	MIMAT0005829	chrX:154115651-154115673 (-) // chrX:154612765-154612787 (-) // chrX:154687238-154687260 (+)
20506771	hsa-miR-1227-5p	1.6868	8.43098	9.18526	17	GUGGGGCCAGGCGGUGG	MIMAT0022941	chr19:2234132-2234148 (-)
20506774	hsa-miR-1228-5p	2.07394	9.40396	10.4563	21	GUGGGCGGGGGCAGGUGUGUG	MIMAT0005582	chr12:57588287-57588307 (+)
20506785	hsa-miR-1236-5p	1.57368	2.34483	2.99898	22	UGAGUGACAGGGGAAAUGGGGA	MIMAT0022945	chr6:31924695-31924716 (-)
20506787	hsa-miR-1237-5p	2.26753	10.5997	11.7808	21	CGGGGGCGGGGCCGAAGCGCG	MIMAT0022946	chr11:64136123-64136143 (+)
20506789	hsa-miR-1238-5p	1.81119	2.3561	3.21304	23	GUGAGUGGGAGCCCCAGUGUGUG	MIMAT0022947	chr19:10662798-10662820 (+)
20506797	hsa-miR-663b	2.29618	3.01397	4.21321	22	GGUGGCCCGGCCGUGCCUGAGG	MIMAT0005867	chr2:133014543-133014564 (-)
20506799	hsa-miR-1205	1.79831	0.727085	1.57373	20	UCUGCAGGGUUUGCUUUGAG	MIMAT0005869	chr8:128972886-128972905 (+)
20506803	hsa-miR-1208	1.52341	2.35217	2.95948	20	UCACUGUUCAGACAGGCGGA	MIMAT0005873	chr8:129162373-129162392 (+)
20506818	hsa-miR-1290	2.76505	5.94857	7.41587	19	UGGAUUUUUGGAUCAGGGA	MIMAT0005880	chr1:19223572-19223590 (-)
20506819	hsa-miR-1291	2.4943	1.80713	3.12576	24	UGGCCCUGACUGAAGACCAGCAGU	MIMAT0005881	chr12:49048277-49048300 (-)
20506837	hsa-miR-1246	4.82316	9.206	11.476	19	AAUGGAUUUUUGGAGCAGG	MIMAT0005898	chr2:177465752-177465770 (-)
20506839	hsa-miR-1247-3p	1.81641	4.59171	5.4528	24	CCCCGGGAACGUCGAGACUGGAGC	MIMAT0022721	chr14:102026663-102026686 (-)
20506841	hsa-miR-1249	1.74476	1.31987	2.1229	22	ACGCCCUUCCCCCCCUUCUUCA	MIMAT0005901	chr22:45596839-45596860 (-)
20506873	hsa-miR-1276	1.88164	1.51562	2.42761	20	UAAAGAGCCCUGUGGAGACA	MIMAT0005930	chr15:86313779-86313798 (-)
20506880	hsa-miR-1278	1.88525	1.09076	2.00552	22	UAGUACUGUGCAUAUCAUCUAU	MIMAT0005936	chr1:193105682-193105703 (+)
20506896	hsa-miR-664a-5p	4.01553	2.95948	4.96507	24	ACUGGCUAGGGAAAAUGAUUGGAU	MIMAT0005948	chr1:220373928-220373951 (-)
20506900	hsa-miR-1307-5p	1.85266	1.78231	2.67191	21	UCGACCGGACCUCGACCGGCU	MIMAT0022727	chr10:105154098-105154118 (-)
20507093	hsa-miR-1321	1.74275	0.700383	1.50175	18	CAGGGAGGUGAAUGUGAU	MIMAT0005952	chrX:85090837-85090854 (+)
20507742	hsa-miR-1469	1.96429	10.7559	11.7299	22	CUCGGCGCGGGGCGCGGGCUCC	MIMAT0007347	chr15:96876490-96876511 (+)
20507944	hsa-miR-1538	1.9911	1.62444	2.618	23	CGGCCCGGGCUGCUGCUGUUCCU	MIMAT0007400	chr16:69599711-69599733 (-)
20509224	hsa-miR-1908-5p	2.56046	10.1121	11.4685	21	CGGCGGGGACGGCGAUUGGUC	MIMAT0007881	chr11:61582681-61582701 (-)
20509226	hsa-miR-1909-5p	2.20105	2.4135	3.55169	21	UGAGUGCCGGUGCCUGCCCUG	MIMAT0007882	chr19:1816202-1816222 (-)
20509227	hsa-miR-1909-3p	2.27783	6.90369	8.09135	22	CGCAGGGGCCGGGUGCUCACCG	MIMAT0007883	chr19:1816168-1816189 (-)
20509228	hsa-miR-1910-5p	2.02397	4.2979	5.31509	21	CCAGUCCUGUGCCUGCCGCCU	MIMAT0007884	chr16:85775275-85775295 (-)
20509233	hsa-miR-1913	1.60352	1.26309	1.94434	22	UCUGCCCCCUCCGCUGCUGCCA	MIMAT0007888	chr6:166922852-166922873 (-)
20509235	hsa-miR-1914-3p	1.74597	2.49484	3.29887	22	GGAGGGGUCCCGCACUGGGAGG	MIMAT0007890	chr20:62572827-62572848 (-)
20509236	hsa-miR-1915-5p	1.57368	1.55378	2.20792	22	ACCUUGCCUUGCUGCCCGGGCC	MIMAT0007891	chr10:21785538-21785559 (-)
20511367	hsa-miR-2053	1.537	0.796872	1.41699	23	GUGUUAAUUAAACCUCUAUUUAC	MIMAT0009978	chr8:113655782-113655804 (+)
20511559	hsa-miR-2115-3p	2.56519	1.47983	2.83889	22	CAUCAGAAUUCAUGGAGGCUAG	MIMAT0011159	chr3:48357871-48357892 (-)
20513191	hsa-miR-2681-5p	1.537	0.911009	1.53113	22	GUUUUACCACCUCCAGGAGACU	MIMAT0013515	chr13:102620054-102620075 (-)
20513596	hsa-miR-711	1.74597	1.54814	2.35217	22	GGGACCCAGGGAGAGACGUAAG	MIMAT0012734	chr3:48616347-48616368 (-)
20513597	hsa-miR-718	3.4026	1.41903	3.18567	21	CUUCCGCCCCGCCGGGCGUCG	MIMAT0012735	chrX:153285379-153285399 (-)
20515520	hsa-miR-3124-5p	2.98705	3.29966	4.87838	21	UUCGCGGGCGAAGGCAAAGUC	MIMAT0014986	chr1:249120582-249120602 (+)
20515524	hsa-miR-3126-5p	3.14361	1.17902	2.83144	22	UGAGGGACAGAUGCCAGAAGCA	MIMAT0014989	chr2:69330823-69330844 (+)
20515527	hsa-miR-3127-3p	1.59972	1.34692	2.02474	22	UCCCCUUCUGCAGGCCUGCUGG	MIMAT0019201	chr2:97464061-97464082 (+)
20515532	hsa-miR-3130-3p	1.537	1.41656	2.03668	21	GCUGCACCGGAGACUGGGUAA	MIMAT0014994	chr2:207647969-207647989 (-) // chr2:207648001-207648021 (+)
20515533	hsa-miR-3131	5.5918	1.84664	4.32995	23	UCGAGGACUGGUGGAAGGGCCUU	MIMAT0014996	chr2:219923447-219923469 (-)
20515543	hsa-miR-3137	1.67575	2.08355	2.82836	24	UCUGUAGCCUGGGAGCAAUGGGGU	MIMAT0015005	chr3:194855280-194855303 (-)
20515560	hsa-miR-3147	1.76352	2.98619	3.80464	24	GGUUGGGCAGUGAGGAGGGUGUGA	MIMAT0015019	chr7:57472736-57472759 (+)
20515562	hsa-miR-3148	3.05133	1.35167	2.9611	22	UGGAAAAAACUGGUGUGUGCUU	MIMAT0015021	chr8:29814834-29814855 (-)
20515565	hsa-miR-3150a-3p	1.68318	1.23639	1.98758	22	CUGGGGAGAUCCUCGAGGUUGG	MIMAT0015023	chr8:96085190-96085211 (+)
20515566	hsa-miR-3151-5p	1.78581	1.87322	2.7098	21	GGUGGGGCAAUGGGAUCAGGU	MIMAT0015024	chr8:104166851-104166871 (+)
20515573	hsa-miR-3154	1.88164	2.44476	3.35675	22	CAGAAGGGGAGUUGGGAGCAGA	MIMAT0015028	chr9:131007235-131007256 (-)
20515574	hsa-miR-3155a	1.79831	1.01837	1.86501	21	CCAGGCUCUGCAGUGGGAACU	MIMAT0015029	chr10:6194210-6194230 (+)
20515575	hsa-miR-3156-5p	1.60352	1.66351	2.34476	22	AAAGAUCUGGAAGUGGGAGACA	MIMAT0015030	chr10:45659469-45659490 (+) // chr18:14830173-14830194 (+) // chr21:14778752-14778773 (-)
20515593	hsa-miR-3168	1.57368	0.966583	1.62072	17	GAGUUCUACAGUCAGAC	MIMAT0015043	chr13:41675212-41675228 (-)
20515603	hsa-miR-3175	7.77192	4.61274	7.57101	22	CGGGGAGAGAACGCAGUGACGU	MIMAT0015052	chr15:93447638-93447659 (+)
20515607	hsa-miR-3178	2.78299	9.55881	11.0355	17	GGGGCGCGGCCGGAUCG	MIMAT0015055	chr16:2581980-2581996 (-)
20515610	hsa-miR-3180-3p	1.81739	6.4021	7.26396	22	UGGGGCGGAGCUUCCGGAGGCC	MIMAT0015058	chr16:15005138-15005159 (+) // chr16:16403793-16403814 (+) // chr16:18496046-18496067 (-)
20515612	hsa-miR-3181	1.63731	2.62271	3.33404	19	AUCGGGCCCUCGGCGCCGG	MIMAT0015061	chr16:50776224-50776242 (+)
20515621	hsa-miR-3186-3p	2.1178	0.699745	1.78231	21	UCACGCGGAGAGAUGGCUUUG	MIMAT0015068	chr17:79418142-79418162 (-)
20515629	hsa-miR-3190-3p	1.59972	1.9149	2.59272	23	UGUGGAAGGUAGACGGCCAGAGA	MIMAT0022839	chr19:47730245-47730267 (+)
20515631	hsa-miR-3191-3p	2.12195	1.83593	2.92132	23	UGGGGACGUAGCUGGCCAGACAG	MIMAT0015075	chr19:47730209-47730231 (-)
20515635	hsa-miR-3194-5p	2.40129	0.991178	2.25499	21	GGCCAGCCACCAGGAGGGCUG	MIMAT0015078	chr20:50069485-50069505 (-)
20515637	hsa-miR-3195	1.54112	7.19391	7.81789	17	CGCGCCGGGCCCGGGUU	MIMAT0015079	chr20:60639868-60639884 (+)
20515641	hsa-miR-3197	5.34027	5.51521	7.93212	23	GGAGGCGCAGGCUCGGAAAGGCG	MIMAT0015082	chr21:42539491-42539513 (+)
20515647	hsa-miR-514b-5p	1.60352	1.4949	2.17614	22	UUCUCAAGAGGGAGGCAAUCAU	MIMAT0015087	chrX:146331715-146331736 (-)
20515650	hsa-miR-1273d	1.63731	2.31624	3.02757	25	GAACCCAUGAGGUUGAGGCUGCAGU	MIMAT0015090	chr1:10287785-10287809 (+)
20517679	hsa-miR-4299	6.17324	1.78231	4.40834	18	GCUGGUGACAUGAGAGGC	MIMAT0016851	chr11:11678208-11678225 (-)
20517681	hsa-miR-4300	1.74597	1.10643	1.91046	18	UGGGAGCUGGACUACUUC	MIMAT0016853	chr11:81601793-81601810 (-)
20517690	hsa-miR-4310	1.537	1.01454	1.63466	16	GCAGCAUUCAUGUCCC	MIMAT0016862	chr15:42158703-42158718 (-)
20517702	hsa-miR-4321	2.08713	1.29885	2.36037	21	UUAGCGGUGGACCGCCCUGCG	MIMAT0016874	chr19:2250687-2250707 (+)
20517703	hsa-miR-4323	1.57177	1.11549	1.76788	18	CAGCCCCACAGCCUCAGA	MIMAT0016875	chr19:42637607-42637624 (-)
20517706	hsa-miR-4257	2.20105	0.981992	2.12018	18	CCAGAGGUGGGGACUGAG	MIMAT0016878	chr1:150524463-150524480 (+)
20517709	hsa-miR-4260	1.537	1.24103	1.86115	19	CUUGGGGCAUGGAGUCCCA	MIMAT0016881	chr1:209796827-209796845 (-)
20517721	hsa-miR-4267	1.72488	1.10107	1.88756	16	UCCAGCUCGGUGGCAC	MIMAT0016893	chr2:110827594-110827609 (-)
20517730	hsa-miR-4271	1.52936	2.8878	3.50073	19	GGGGGAAGAAAAGGUGGGG	MIMAT0016901	chr3:49311591-49311609 (+)
20517743	hsa-miR-4283	1.78581	0.705653	1.54223	17	UGGGGCUCAGCGAGUUU	MIMAT0016914	chr7:57023545-57023561 (-) // chr7:63081478-63081494 (+)
20517744	hsa-miR-4284	3.76954	7.84573	9.76011	18	GGGCUCACAUCACCCCAU	MIMAT0016915	chr7:73125657-73125674 (+)
20517748	hsa-miR-4292	1.60352	1.10107	1.78231	18	CCCCUGGGCCGGCCUUGG	MIMAT0016919	chr9:139725448-139725465 (+)
20517814	hsa-miR-3607-5p	2.49591	1.54814	2.8677	22	GCAUGUGAUGAAGCAAAUCAGU	MIMAT0017984	chr5:85916325-85916346 (+)
20517830	hsa-miR-3619-5p	2.26132	2.38854	3.56571	22	UCAGCAGGCAGGCUGGUGCAGC	MIMAT0017999	chr22:46486939-46486960 (+)
20517831	hsa-miR-3619-3p	1.88164	0.837659	1.74965	22	GGGACCAUCCUGCCUGCUGUGG	MIMAT0019219	chr22:46486970-46486991 (+)
20517833	hsa-miR-3620-5p	1.96566	8.09766	9.07268	22	GUGGGCUGGGCUGGGCUGGGCC	MIMAT0022967	chr1:228284986-228285007 (+)
20517835	hsa-miR-3621	1.83627	8.08908	8.96585	20	CGCGGGUCGGGGUCUGCAGG	MIMAT0018002	chr9:140063688-140063707 (-)
20517836	hsa-miR-3622a-5p	2.34424	2.95948	4.1886	22	CAGGCACGGGAGCUCAGGUGAG	MIMAT0018003	chr8:27559207-27559228 (+)
20517838	hsa-miR-3622b-5p	1.68508	2.16478	2.9176	20	AGGCAUGGGAGGUCAGGUGA	MIMAT0018005	chr8:27559243-27559262 (-)
20517899	hsa-miR-3648	2.43849	5.22931	6.5153	21	AGCCGCGGGGAUCGCCGAGGG	MIMAT0018068	chr21:9825859-9825879 (+)
20517902	hsa-miR-3651	2.29778	6.06779	7.26803	24	CAUAGCCCGGUCGCUGGUACAUGA	MIMAT0018071	chr9:95054743-95054766 (-)
20517903	hsa-miR-3652	1.80958	2.379	3.23466	18	CGGCUGGAGGUGUGAGGA	MIMAT0018072	chr12:104324203-104324220 (+)
20517905	hsa-miR-3654	2.4943	2.35217	3.67081	19	GACUGGACAAGCUGAGGAA	MIMAT0018074	chr7:132719620-132719638 (-)
20517906	hsa-miR-3655	1.9911	0.893998	1.88756	21	GCUUGUCGCUGCGGUGUUGCU	MIMAT0018075	chr5:140027429-140027449 (+)
20517907	hsa-miR-3656	1.86179	11.6213	12.518	17	GGCGGGUGCGGGGGUGG	MIMAT0018076	chr11:118889702-118889718 (+)
20517910	hsa-miR-1273e	2.20421	1.92558	3.06584	22	UUGCUUGAACCCAGGAAGUGGA	MIMAT0018079	---
20517915	hsa-miR-3663-5p	1.67575	1.46312	2.20792	21	GCUGGUCUGCGUGGUGCUCGG	MIMAT0018084	chr10:118927245-118927265 (-)
20517920	hsa-miR-3666	1.9911	0.653623	1.64719	21	CAGUGCAAGUGUAGAUGCCGA	MIMAT0018088	chr7:114293428-114293448 (+)
20517929	hsa-miR-3674	1.88164	1.22983	2.14182	22	AUUGUAGAACCUAAGAUUGGCC	MIMAT0018097	chr8:1749299-1749320 (+)
20517931	hsa-miR-3675-3p	1.60352	0.869843	1.55109	22	CAUCUCUAAGGAACUCCCCCAA	MIMAT0018099	chr1:17185453-17185474 (-)
20517932	hsa-miR-3677-5p	1.72488	0.997532	1.78403	22	CAGUGGCCAGAGCCCUGCAGUG	MIMAT0019221	chr16:2320716-2320737 (+)
20517940	hsa-miR-3681-5p	1.57368	0.796872	1.45101	22	UAGUGGAUGAUGCACUCUGUGC	MIMAT0018108	chr2:12339264-12339285 (+)
20517948	hsa-miR-3687	4.18638	2.15373	4.21943	24	CCCGGACAGGCGUUCGUGCGACGU	MIMAT0018115	chr21:9826237-9826260 (+)
20517953	hsa-miR-3690	1.57368	1.35875	2.0129	23	ACCUGGACCCAGCGUAGACAAAG	MIMAT0018119	chrX:1412820-1412842 (+) // chrY:1362820-1362842 (+)
20518000	hsa-miR-3714	3.14361	1.57994	3.23236	22	GAAGGCAGCAGUGCUCCCCUGU	MIMAT0018165	chr3:16974688-16974709 (+)
20518425	hsa-miR-3180	2.49762	5.47349	6.79404	19	UGGGGCGGAGCUUCCGGAG	MIMAT0018178	chr16:2186077-2186095 (-) // chr16:15248806-15248824 (-)
20518426	hsa-miR-3907	2.54433	1.33049	2.67778	22	AGGUGCUCCAGGCUGGCUCACA	MIMAT0018179	chr7:151130612-151130633 (-)
20518441	hsa-miR-3918	2.0305	1.26968	2.29151	21	ACAGGGCCGCAGAUGGAGACU	MIMAT0018192	chr6:159185747-159185767 (-)
20518444	hsa-miR-3150b-3p	1.67575	1.06293	1.80774	21	UGAGGAGAUCGUCGAGGUUGG	MIMAT0018194	chr8:96085152-96085172 (-)
20518449	hsa-miR-3923	1.60352	0.578561	1.25981	22	AACUAGUAAUGUUGGAUUAGGG	MIMAT0018198	chr3:79557087-79557108 (+)
20518452	hsa-miR-3925-3p	1.74275	0.5185	1.31987	21	ACUCCAGUUUUAGUUCUCUUG	MIMAT0019228	chr6:36590223-36590243 (-)
20518459	hsa-miR-3928-3p	1.74476	1.31987	2.1229	22	GGAGGAACCUUGGAGCUUCGGC	MIMAT0018205	chr22:31556048-31556069 (-)
20518460	hsa-miR-3929	2.27808	1.00129	2.18911	23	GAGGCUGAUGUGAGUAGACCACU	MIMAT0018206	chr18:33514051-33514073 (-)
20518625	hsa-miR-3937	1.50977	6.01646	6.6108	23	ACAGGCGGCUGUAGCAAUGGGGG	MIMAT0018352	chrX:39520530-39520552 (+)
20518636	hsa-miR-3944-3p	2.55273	1.49891	2.85095	23	UUCGGGCUGGCCUGCUGCUCCGG	MIMAT0018360	chr10:135185083-135185105 (-)
20518637	hsa-miR-3945	1.57368	0.913957	1.5681	23	AGGGCAUAGGAGAGGGUUGAUAU	MIMAT0018361	chr4:185772220-185772242 (-)
20518721	hsa-miR-642b-3p	1.50537	4.62845	5.21857	22	AGACACAUUUGGAGAGGGACCC	MIMAT0018444	chr19:46178199-46178220 (-)
20518785	hsa-miR-4417	7.8043	2.4073	5.37157	18	GGUGGGCUUCCCGGAGGG	MIMAT0018929	chr1:5624142-5624159 (+)
20518800	hsa-miR-4428	1.63223	3.16681	3.87365	22	CAAGGAGACGGGAACAUGGAGC	MIMAT0018943	chr1:237634464-237634485 (+)
20518802	hsa-miR-4430	2.6722	4.30265	5.72067	18	AGGCUGGAGUGAGCGGAG	MIMAT0018945	chr2:33643586-33643603 (+)
20518807	hsa-miR-4433-3p	1.66683	6.03676	6.77387	21	ACAGGAGUGGGGGUGGGACAU	MIMAT0018949	chr2:64567943-64567963 (+)
20518808	hsa-miR-4434	2.68171	0.56107	1.98422	18	AGGAGAAGUAAAGUAGAA	MIMAT0018950	chr2:64752654-64752671 (+)
20518815	hsa-miR-4440	4.16704	4.45259	6.51161	22	UGUCGUGGGGCUUGCUGGCUUG	MIMAT0018958	chr2:239990525-239990546 (-)
20518817	hsa-miR-4442	2.04152	2.73551	3.76515	17	GCCGGACAAGAGGGAGG	MIMAT0018960	chr3:25706366-25706382 (-)
20518826	hsa-miR-4449	1.68453	6.26142	7.01376	22	CGUCCCGGGGCUGCGCGAGGCA	MIMAT0018968	chr4:53578887-53578908 (+)
20518828	hsa-miR-4450	1.60352	0.760444	1.44169	22	UGGGGAUUUGGAGAAGUGGUGA	MIMAT0018971	chr4:77494725-77494746 (+)
20518844	hsa-miR-4462	6.8266	2.71892	5.49008	23	UGACACGGAGGGUGGCUUGGGAA	MIMAT0018986	chr6:37523142-37523164 (-)
20518845	hsa-miR-4463	1.65477	8.17263	8.89925	17	GAGACUGGGGUGGGGCC	MIMAT0018987	chr6:76138162-76138178 (+)
20518848	hsa-miR-548aj-3p	1.57368	0.796872	1.45101	21	UAAAAACUGCAAUUACUUUUA	MIMAT0018990	chr6:132436339-132436359 (-) // chrX:37883165-37883185 (-)
20518852	hsa-miR-4467	2.7455	8.50071	9.95778	22	UGGCGGCGGUAGUUAUGGGCUU	MIMAT0018994	chr7:102111919-102111940 (+)
20518855	hsa-miR-4470	1.87637	1.12597	2.03391	21	UGGCAAACGUGGAAGCCGAGA	MIMAT0018997	chr8:62627391-62627411 (+)
20518867	hsa-miR-3689d	1.74275	1.10777	1.90913	22	GGGAGGUGUGAUCUCACACUCG	MIMAT0019008	chr9:137741506-137741527 (-) // chr9:137742178-137742199 (-)
20518870	hsa-miR-4479	3.84784	1.11739	3.06144	22	CGCGCGGCCGUGCUCGGAGCAG	MIMAT0019011	chr9:139781229-139781250 (+)
20518873	hsa-miR-4480	1.74275	0.809783	1.61115	21	AGCCAAGUGGAAGUUACUUUA	MIMAT0019014	chr10:12620795-12620815 (+)
20518878	hsa-miR-4484	3.83764	7.19436	9.13458	20	AAAAGGCGGGAGAAGCCCCA	MIMAT0019018	chr10:127508372-127508391 (+)
20518879	hsa-miR-4485	3.10516	7.54295	9.17762	20	UAACGGCCGCGGUACCCUAA	MIMAT0019019	chr11:10529824-10529843 (-)
20518880	hsa-miR-4486	2.10871	6.14186	7.21822	17	GCUGGGCGAGGCUGGCA	MIMAT0019020	chr11:19596861-19596877 (+)
20518882	hsa-miR-4488	2.18674	11.2081	12.3369	18	AGGGGGCGGGCUCCGGCG	MIMAT0019022	chr11:61276071-61276088 (+)
20518884	hsa-miR-548al	1.79831	0.525685	1.37233	22	AACGGCAAUGACUUUUGUACCA	MIMAT0019024	chr11:74110346-74110367 (+)
20518887	hsa-miR-4492	3.57501	9.08899	10.9269	17	GGGGCUGGGCGCGCGCC	MIMAT0019027	chr11:118781474-118781490 (+)
20518892	hsa-miR-4497	2.18356	11.5912	12.7179	17	CUCCGGGACGGCUGGGC	MIMAT0019032	chr12:110271155-110271171 (+)
20518893	hsa-miR-4498	2.4053	4.88133	6.14754	22	UGGGCUGGCAGGGCAAGUGCUG	MIMAT0019033	chr12:120593277-120593298 (-)
20518895	hsa-miR-4499	1.59972	2.32709	3.00491	17	AAGACUGAGAGGAGGGA	MIMAT0019035	chr13:21007969-21007985 (-)
20518898	hsa-miR-4502	2.10316	1.88021	2.95277	22	GCUGAUGAUGAUGGUGCUGAAG	MIMAT0019038	chr13:115039360-115039381 (+)
20518901	hsa-miR-4505	3.28644	7.31416	9.03069	18	AGGCUGGGCUGGGACGGA	MIMAT0019041	chr14:74225452-74225469 (+)
20518903	hsa-miR-2392	3.11582	2.83881	4.47842	20	UAGGAUGGGGGUGAGAGGUG	MIMAT0019043	chr14:101280888-101280907 (+)
20518904	hsa-miR-4507	1.99343	6.72073	7.71598	20	CUGGGUUGGGCUGGGCUGGG	MIMAT0019044	chr14:106324294-106324313 (-)
20518905	hsa-miR-4508	3.18459	10.484	12.1552	17	GCGGGGCUGGGCGCGCG	MIMAT0019045	chr15:23807254-23807270 (-)
20518911	hsa-miR-4514	2.65983	1.12394	2.53528	18	ACAGGCAGGAUUGGGGAA	MIMAT0019051	chr15:81289791-81289808 (-)
20518916	hsa-miR-4519	2.58303	0.841426	2.21049	18	CAGCAGUGCGCAGGGCUG	MIMAT0019056	chr16:30886622-30886639 (-)
20518928	hsa-miR-4528	1.79831	0.564396	1.41104	22	UCAUUAUAUGUAUGAUCUGGAC	MIMAT0019067	chr18:50763526-50763547 (+)
20518931	hsa-miR-4530	1.69501	10.8384	11.5997	18	CCCAGCAGGACGGGAGCG	MIMAT0019069	chr19:39900269-39900286 (-)
20518933	hsa-miR-4532	2.17713	9.52793	10.6504	17	CCCCGGGGAGCCCGGCG	MIMAT0019071	chr20:56470455-56470471 (+)
20518937	hsa-miR-4535	2.39638	2.38106	3.64191	17	GUGGACCUGGCUGGGAC	MIMAT0019075	chr22:49176143-49176159 (+)
20518940	hsa-miR-1587	2.08889	4.87766	5.9404	20	UUGGGCUGGGCUGGGUUGGG	MIMAT0019077	chrX:39696816-39696835 (+)
20518945	hsa-miR-4538	1.59972	1.38771	2.06553	22	GAGCUUGGAUGAGCUGGGCUGA	MIMAT0019081	chr14:106324390-106324411 (-)
20519409	hsa-miR-4634	3.11403	5.8958	7.53458	19	CGGCGCGACCGGCCCGGGG	MIMAT0019691	chr5:174178746-174178764 (+)
20519413	hsa-miR-4638-5p	1.57368	1.50895	2.16309	21	ACUCGGCUGCGGUGGACAAGU	MIMAT0019695	chr5:180649612-180649632 (-)
20519425	hsa-miR-4646-5p	2.58016	2.43293	3.80039	22	ACUGGGAAGAGGAGCUGAGGGA	MIMAT0019707	chr6:31668847-31668868 (-)
20519429	hsa-miR-4649-5p	2.54356	6.28028	7.62713	24	UGGGCGAGGGGUGGGCUCUCAGAG	MIMAT0019711	chr7:44150450-44150473 (+)
20519439	hsa-miR-4655-5p	1.80076	4.021	4.8696	22	CACCGGGGAUGGCAGAGGGUCG	MIMAT0019721	chr7:1883859-1883880 (-)
20519441	hsa-miR-4656	2.48486	5.31232	6.62548	23	UGGGCUGAGGGCAGGAGGCCUGU	MIMAT0019723	chr7:4828239-4828261 (-)
20519443	hsa-miR-4658	1.79831	0.683611	1.53025	23	GUGAGUGUGGAUCCUGGAGGAAU	MIMAT0019725	chr7:99754234-99754256 (-)
20519455	hsa-miR-4664-5p	1.9911	0.893998	1.88756	22	UGGGGUGCCCACUCCGCAAGUU	MIMAT0019737	chr8:144815293-144815314 (-)
20519457	hsa-miR-4665-5p	1.82842	5.31022	6.18082	23	CUGGGGGACGCGUGAGCGCGAGC	MIMAT0019739	chr9:6007835-6007857 (+)
20519472	hsa-miR-4672	3.57125	2.75186	4.58829	21	UUACACAGCUGGACAGAGGCA	MIMAT0019754	chr9:130631704-130631724 (-)
20519494	hsa-miR-1343-5p	1.6465	7.38959	8.10898	22	UGGGGAGCGGCCCCCGGGUGGG	MIMAT0027038	chr11:34963398-34963419 (+)
20519496	hsa-miR-4688	2.15107	4.81318	5.91824	22	UAGGGGCAGCAGAGGACCUGGG	MIMAT0019777	chr11:46398006-46398027 (+)
20519498	hsa-miR-4690-5p	1.84431	5.64684	6.52992	22	GAGCAGGCGAGGCUGGGCUGAA	MIMAT0019779	chr11:65403781-65403802 (+)
20519500	hsa-miR-4691-5p	2.40129	0.876543	2.14035	23	GUCCUCCAGGCCAUGAGCUGCGG	MIMAT0019781	chr11:67801377-67801399 (+)
20519510	hsa-miR-4697-5p	2.9033	0.908218	2.44591	22	AGGGGGCGCAGUCACUGACGUG	MIMAT0019791	chr11:133768446-133768467 (-)
20519524	hsa-miR-4706	4.02633	3.98032	5.98979	25	AGCGGGGAGGAAGUGGGCGCUGCUU	MIMAT0019806	chr14:65511415-65511439 (+)
20519527	hsa-miR-4708-5p	1.9911	1.22107	2.21463	21	AGAGAUGCCGCCUUGCUCCUU	MIMAT0019809	chr14:65801873-65801893 (-)
20519528	hsa-miR-4708-3p	6.91919	1.41596	4.20656	22	AGCAAGGCGGCAUCUCUCUGAU	MIMAT0019810	chr14:65801841-65801862 (-)
20519546	hsa-miR-3529-5p	1.95883	0.548323	1.51832	22	AGGUAGACUGGGAUUUGUUGUU	MIMAT0019828	chr15:89155125-89155146 (-)
20519548	hsa-miR-4717-5p	1.57368	0.823334	1.47748	22	UAGGCCACAGCCACCCAUGUGU	MIMAT0019829	chr16:2324630-2324651 (+)
20519555	hsa-miR-4722-5p	3.11582	1.33658	2.97619	23	GGCAGGAGGGCUGUGCCAGGUUG	MIMAT0019836	chr16:88782723-88782745 (-)
20519558	hsa-miR-4520b-3p	1.74476	1.14663	1.94966	22	UUUGGACAGAAAACACGCAGGU	MIMAT0020300	chr17:6558800-6558821 (+)
20519562	hsa-miR-4724-5p	1.74275	0.79908	1.60045	23	AACUGAACCAGGAGUGAGCUUCG	MIMAT0019841	chr17:29861911-29861933 (+)
20519565	hsa-miR-4725-3p	2.9552	2.56383	4.12709	22	UGGGGAAGGCGUCAGUGUCGGG	MIMAT0019844	chr17:29902345-29902366 (+)
20519566	hsa-miR-4726-5p	2.48958	3.07941	4.39532	23	AGGGCCAGAGGAGCCUGGAGUGG	MIMAT0019845	chr17:36875944-36875966 (+)
20519569	hsa-miR-4727-3p	1.8005	0.987124	1.83552	22	AUAGUGGGAAGCUGGCAGAUUC	MIMAT0019848	chr17:36982124-36982145 (+)
20519570	hsa-miR-4728-5p	1.6125	5.6717	6.36101	23	UGGGAGGGGAGAGGCAGCAAGCA	MIMAT0019849	chr17:37882749-37882771 (+)
20519573	hsa-miR-4730	2.99272	1.53428	3.11574	23	CUGGCGGAGCCCAUUCCAUGCCA	MIMAT0019852	chr17:78393227-78393249 (+)
20519574	hsa-miR-4731-5p	1.62549	1.5763	2.27718	22	UGCUGGGGGCCACAUGAGUGUG	MIMAT0019853	chr17:15154983-15155004 (-)
20519585	hsa-miR-3064-5p	1.53927	2.46269	3.08494	21	UCUGGCUGUUGUGGUGUGCAA	MIMAT0019864	chr17:62496935-62496955 (-)
20519588	hsa-miR-4738-3p	3.55713	1.09644	2.92715	22	UGAAACUGGAGCGCCUGGAGGA	MIMAT0019867	chr17:73780611-73780632 (-)
20519589	hsa-miR-4739	1.64614	9.10332	9.82241	25	AAGGGAGGAGGAGCGGAGGGGCCCU	MIMAT0019868	chr17:77681025-77681049 (-)
20519603	hsa-miR-4746-3p	2.59223	1.26551	2.6397	21	AGCGGUGCUCCUGCGGGCCGA	MIMAT0019881	chr19:4446018-4446038 (+)
20519607	hsa-miR-4749-5p	1.7491	6.12567	6.93228	22	UGCGGGGACAGGCCAGGGCAUC	MIMAT0019885	chr19:50357850-50357871 (+)
20519609	hsa-miR-4750-5p	2.08513	5.62584	6.68597	22	CUCGGGCGGAGGUGGUUGAGUG	MIMAT0019887	chr19:50391434-50391455 (+)
20519622	hsa-miR-4756-5p	1.9911	0.823917	1.81748	23	CAGGGAGGCGCUCACUCUCUGCU	MIMAT0019899	chr20:52684991-52685013 (-)
20519626	hsa-miR-4758-5p	1.61264	6.83433	7.52375	23	GUGAGUGGGAGCCGGUGGGGCUG	MIMAT0019903	chr20:60907590-60907612 (-)
20519631	hsa-miR-4761-5p	3.0088	0.312339	1.90152	21	ACAAGGUGUGCAUGCCUGACC	MIMAT0019908	chr22:19951278-19951298 (+)
20519642	hsa-miR-4767	5.77863	1.14835	3.67908	23	CGCGGGCGCUCCUGGCCGCCGCC	MIMAT0019919	chrX:7065910-7065932 (+)
20519645	hsa-miR-4769-5p	2.97078	1.09543	2.66627	24	GGUGGGAUGGAGAGAAGGUAUGAG	MIMAT0019922	chrX:47446835-47446858 (+)
20519652	hsa-miR-4774-5p	1.52296	0.846966	1.45385	22	UCUGGUAUGUAGUAGGUAAUAA	MIMAT0019929	chr2:169439463-169439484 (+)
20519653	hsa-miR-4774-3p	1.62549	0.446434	1.14731	21	AUUGCCUAACAUGUGCCAGAA	MIMAT0019930	chr2:169439499-169439519 (+)
20519662	hsa-miR-4780	1.68319	0.86543	1.61662	22	ACCCUUGAGCCUGAUCCCUAGC	MIMAT0019939	chr2:88382047-88382068 (-)
20519666	hsa-miR-4781-3p	2.0305	0.389489	1.41132	22	AAUGUUGGAAUCCUCGCUAGAG	MIMAT0019943	chr1:54519797-54519818 (+)
20519669	hsa-miR-4783-5p	1.60352	0.980077	1.66132	21	GGCGCGCCCAGCUCCCGGGCU	MIMAT0019946	chr2:128181162-128181182 (-)
20519676	hsa-miR-2467-3p	2.96109	1.70337	3.2695	22	AGCAGAGGCAGAGAGGCUCAGG	MIMAT0019953	chr2:240273427-240273448 (-)
20519677	hsa-miR-4786-5p	1.85101	1.06429	1.9526	22	UGAGACCAGGACUGGAUGCACC	MIMAT0019954	chr2:240882480-240882501 (-)
20519678	hsa-miR-4786-3p	2.17915	1.70101	2.82478	22	UGAAGCCAGCUCUGGUCUGGGC	MIMAT0019955	chr2:240882440-240882461 (-)
20519683	hsa-miR-4789-3p	1.72488	0.555758	1.34225	21	CACACAUAGCAGGUGUAUAUA	MIMAT0019960	chr3:175087379-175087399 (+)
20519689	hsa-miR-4793-3p	8.74582	2.67191	5.8005	23	UCUGCACUGUGAGUUGGCUGGCU	MIMAT0019966	chr3:48681634-48681656 (-)
20519702	hsa-miR-4800-3p	2.44302	3.4923	4.78097	19	CAUCCGUCCGUCUGUCCAC	MIMAT0019979	chr4:2251818-2251836 (-)
20520194	hsa-miR-4999-5p	1.74275	0.892971	1.69434	21	UGCUGUAUUGUCAGGUAGUGA	MIMAT0021017	chr19:8454224-8454244 (-)
20520325	hsa-miR-5088-5p	1.63731	2.13967	2.851	24	CAGGGCUCAGGGAUUGGAUGGAGG	MIMAT0021080	chr19:50185425-50185447 (+)
20520332	hsa-miR-5093	2.34424	2.93942	4.16854	23	AGGAAAUGAGGCUGGCUAGGAGC	MIMAT0021085	chr16:85339842-85339864 (-)
20520349	hsa-miR-1273f	8.0891	1.20666	4.22264	19	GGAGAUGGAGGUUGCAGUG	MIMAT0020601	chr1:53394370-53394388 (+)
20520350	hsa-miR-1273g-5p	1.537	0.699745	1.31987	22	GGUGGUUGAGGCUGCAGUAAGU	MIMAT0020602	chr1:53406011-53406032 (+)
20520352	hsa-miR-5096	1.74597	1.41534	2.21937	21	GUUUCACCAUGUUGGUCAGGC	MIMAT0020603	chr4:79741918-79741938 (+)
20520575	hsa-miR-5195-5p	1.74476	1.27555	2.07858	22	AACCCCUAAGGCAACUGGAUGG	MIMAT0021126	chr14:107259158-107259179 (-)
20520577	hsa-miR-5196-5p	2.49588	4.4763	5.79585	22	AGGGAAGGGGACGAGGGUUGGG	MIMAT0021128	chr19:35836444-35836465 (+)
20521783	hsa-miR-5571-5p	2.55273	0.875068	2.22711	21	CAAUUCUCAAAGGAGCCUCCC	MIMAT0022257	chr22:23228471-23228491 (+)
20521786	hsa-miR-5572	3.41056	3.11635	4.88636	21	GUUGGGGUGCAGGGGUCUGCU	MIMAT0022260	chr15:80873520-80873540 (+)
20521804	hsa-miR-548ar-5p	1.57368	0.893998	1.54814	21	AAAAGUAAUUGCAGUUUUUGC	MIMAT0022265	chr13:115009980-115010000 (+)
20521805	hsa-miR-548ar-3p	1.74597	0.631306	1.43534	21	UAAAACUGCAGUUAUUUUUGC	MIMAT0022266	chr13:115010016-115010036 (+)
20521810	hsa-miR-664b-5p	5.13806	1.89134	4.25256	24	UGGGCUAAGGGAGAUGAUUGGGUA	MIMAT0022271	chrX:153996871-153996894 (+)
20521811	hsa-miR-664b-3p	2.4943	2.23753	3.55617	22	UUCAUUUGCCUCCCAGCCUACA	MIMAT0022272	chrX:153996910-153996931 (+)
20521825	hsa-miR-5585-3p	1.81119	1.58187	2.4388	22	CUGAAUAGCUGGGACUACAGGU	MIMAT0022286	chr1:32552587-32552608 (+)
20521829	hsa-miR-5587-3p	1.57368	0.893998	1.54814	21	GCCCCGGGCAGUGUGAUCAUC	MIMAT0022290	chr16:585348-585368 (+)
20522033	hsa-miR-5698	1.88164	1.22983	2.14182	22	UGGGGGAGUGCAGUGAUUGUGG	MIMAT0022491	chr1:154077038-154077059 (-)
20522537	hsa-miR-5787	2.93156	10.1354	11.687	20	GGGCUGGGGCGCGGGGAGGU	MIMAT0023252	chr3:50264870-50264889 (+)
20522990	hsa-miR-1199-5p	2.00931	1.82166	2.82836	20	CCUGAGCCCGGGCCGCGCAG	MIMAT0031119	chr19:14184193-14184212 (+)
20522991	hsa-miR-1199-3p	1.68319	0.827434	1.57863	21	UGCGGCCGGUGCUCAACCUGC	MIMAT0031120	chr19:14184237-14184257 (+)
20523007	hsa-miR-6075	1.62209	6.57148	7.26933	21	ACGGCCCAGGCGGCAUUGGUG	MIMAT0023700	chr5:1510882-1510902 (-)
20523011	hsa-miR-6079	1.88164	1.05489	1.96688	24	UUGGAAGCUUGGACCAACUAGCUG	MIMAT0023704	chr1:44304329-44304352 (+)
20523012	hsa-miR-6080	1.59334	2.62937	3.30143	19	UCUAGUGCGGGCGUUCCCG	MIMAT0023705	chr17:62776914-62776932 (+)
20523014	hsa-miR-6082	1.57368	0.621935	1.27608	19	GAAUACGUCUGGUUGAUCC	MIMAT0023707	chr4:172107340-172107358 (+)
20523017	hsa-miR-6085	2.24885	7.03659	8.20577	19	AAGGGGCUGGGGGAGCACA	MIMAT0023710	chr15:62635310-62635328 (+)
20523019	hsa-miR-6087	1.63085	12.3849	13.0905	18	UGAGGCGGGGGGGCGAGC	MIMAT0023712	chrX:108297774-108297791 (+)
20524036	hsa-miR-6126	5.03432	6.54786	8.87965	18	GUGAAGGCCCGGCGGAGA	MIMAT0024599	chr16:3535422-3535439 (-)
20524050	hsa-miR-6129	2.92379	0.294658	1.8425	19	UGAGGGAGUUGGGUGUAUA	MIMAT0024613	chr17:47365778-47365796 (-)
20524053	hsa-miR-6132	4.44574	4.18653	6.33895	19	AGCAGGGCUGGGGAUUGCA	MIMAT0024616	chr7:116660285-116660303 (+)
20525001	hsa-miR-548az-5p	1.537	0.900405	1.52053	22	CAAAAGUGAUUGUGGUUUUUGC	MIMAT0025456	chr8:120337430-120337451 (+)
20525004	hsa-miR-6501-3p	1.79831	0.896545	1.74319	23	CCAGAGCAGCCUGCGGUAACAGU	MIMAT0025459	chr21:34923011-34923033 (+)
20525006	hsa-miR-6502-3p	1.537	0.699745	1.31987	21	UAGACCAUCUUUCUAGAGUAU	MIMAT0025461	chr12:66644908-66644928 (+)
20525008	hsa-miR-6503-3p	1.85101	1.01337	1.90169	21	GGGACUAGGAUGCAGACCUCC	MIMAT0025463	chr11:59976557-59976577 (-)
20525010	hsa-miR-6504-3p	1.88525	0.530338	1.4451	20	CAUUACAGCACAGCCAUUCU	MIMAT0025465	chr16:81644992-81645011 (+)
20525014	hsa-miR-6506-3p	1.537	0.72326	1.34338	22	UCGUAUCAGAGAUUCCAGACAC	MIMAT0025469	chr16:15704888-15704909 (-)
20525021	hsa-miR-6510-5p	2.18358	4.49429	5.62098	22	CAGCAGGGGAGAGAGAGGAGUC	MIMAT0025476	chr17:39673446-39673467 (-)
20525031	hsa-miR-6515-5p	1.60352	1.27136	1.9526	21	UUGGAGGGUGUGGAAGACAUC	MIMAT0025486	chr19:13051300-13051320 (+)
20525382	hsa-miR-6715b-3p	1.74597	1.27505	2.07908	22	CUCAAACCGGCUGUGCCUGUGG	MIMAT0025843	chr10:114059380-114059401 (-)
20525392	hsa-miR-6721-5p	3.57125	2.33211	4.16854	23	UGGGCAGGGGCUUAUUGUAGGAG	MIMAT0025852	chr6:32137861-32137883 (-)
20525414	hsa-miR-6726-5p	4.51293	2.7494	4.92347	21	CGGGAGCUGGGGUCUGCAGGU	MIMAT0027353	chr1:1231525-1231545 (-)
20525416	hsa-miR-6727-5p	1.5605	11.8293	12.4713	23	CUCGGGGCAGGCGGCUGGGAGCG	MIMAT0027355	chr1:1247919-1247941 (-)
20525419	hsa-miR-6728-3p	1.8005	1.18778	2.03618	21	UCUCUGCUCUGCUCUCCCCAG	MIMAT0027358	chr1:8926561-8926581 (-)
20525422	hsa-miR-6730-5p	1.59972	1.38247	2.06029	23	AGAAAGGUGGAGGGGUUGUCAGA	MIMAT0027361	chr1:12639024-12639046 (-)
20525423	hsa-miR-6730-3p	1.57368	0.966583	1.62072	22	CCUGACACCCCAUCUGCCCUCA	MIMAT0027362	chr1:12638986-12639007 (-)
20525427	hsa-miR-6732-3p	1.57368	1.45242	2.10656	23	UAACCCUGUCCUCUCCCUCCCAG	MIMAT0027366	chr1:37945868-37945890 (+)
20525434	hsa-miR-6736-5p	2.1178	1.38546	2.46802	21	CUGGGUGAGGGCAUCUGUGGU	MIMAT0027373	chr1:145584428-145584448 (+)
20525436	hsa-miR-6737-5p	2.88438	3.67081	5.19906	21	UUGGGGUGGUCGGCCCUGGAG	MIMAT0027375	chr1:153934871-153934891 (-)
20525442	hsa-miR-6740-5p	3.33271	1.54814	3.28484	22	AGUUUGGGAUGGAGAGAGGAGA	MIMAT0027381	chr1:201972257-201972278 (+)
20525444	hsa-miR-6741-5p	2.54752	3.17551	4.5246	22	GUGGGUGCUGGUGGGAGCCGUG	MIMAT0027383	chr1:226109816-226109837 (-)
20525446	hsa-miR-6742-5p	2.59223	2.35217	3.72636	22	AGUGGGGUGGGACCCAGCUGUU	MIMAT0027385	chr1:228584784-228584805 (-)
20525448	hsa-miR-6743-5p	2.07199	9.16298	10.214	22	AAGGGGCAGGGACGGGUGGCCC	MIMAT0027387	chr11:209341-209362 (+)
20525454	hsa-miR-6746-3p	2.92392	1.682	3.22991	22	CAGCCGCCGCCUGUCUCCACAG	MIMAT0027393	chr11:61645688-61645709 (-)
20525455	hsa-miR-6747-5p	1.85266	1.58547	2.47507	24	AGGGGUGUGGAAAGAGGCAGAACA	MIMAT0027394	chr11:62334515-62334538 (-)
20525457	hsa-miR-6748-5p	2.04152	1.1504	2.18005	22	UGUGGGUGGGAAGGACUGGAUU	MIMAT0027396	chr11:62557292-62557313 (+)
20525469	hsa-miR-6754-5p	2.38023	2.03059	3.2817	22	CCAGGGAGGCUGGUUUGGAGGA	MIMAT0027408	chr11:71184554-71184575 (+)
20525470	hsa-miR-6754-3p	2.92393	1.71248	3.26039	22	UCUUCACCUGCCUCUGCCUGCA	MIMAT0027409	chr11:71184592-71184613 (+)
20525479	hsa-miR-6759-5p	1.59972	1.61125	2.28906	22	UUGUGGGUGGGCAGAAGUCUGU	MIMAT0027418	chr12:58142439-58142460 (-)
20525491	hsa-miR-6765-5p	2.01221	8.53355	9.54234	25	GUGAGGCGGGGCCAGGAGGGUGUGU	MIMAT0027430	chr14:105617177-105617201 (-)
20525492	hsa-miR-6765-3p	3.62608	1.08259	2.941	21	UCACCUGGCUGGCCCGCCCAG	MIMAT0027431	chr14:105617115-105617135 (-)
20525498	hsa-miR-6768-3p	1.537	0.699745	1.31987	24	CAAAGGCCACAUUCUCCUGUGCAC	MIMAT0027437	chr16:2514012-2514035 (+)
20525505	hsa-miR-6772-5p	2.83338	1.78231	3.28484	22	UGGGUGUAGGCUGGAGCUGAGG	MIMAT0027444	chr16:57806238-57806259 (-)
20525509	hsa-miR-6774-5p	5.55142	2.01142	4.48428	25	ACUUGGGCAGGAGGGACCCUGUAUG	MIMAT0027448	chr16:85951958-85951982 (+)
20525513	hsa-miR-6776-5p	2.30334	3.54777	4.75149	19	UCUGGGUGCAGUGGGGGUU	MIMAT0027452	chr17:2596190-2596208 (-)
20525523	hsa-miR-6781-5p	1.59229	4.3586	5.0297	21	CGGGCCGGAGGUCAAGGGCGU	MIMAT0027462	chr17:40975936-40975956 (-)
20525525	hsa-miR-6782-5p	3.83345	3.9928	5.93145	25	UAGGGGUGGGGGAAUUCAGGGGUGU	MIMAT0027464	chr17:42285178-42285202 (-)
20525529	hsa-miR-6784-5p	2.78791	2.09214	3.57133	20	GCCGGGGCUUUGGGUGAGGG	MIMAT0027468	chr17:43191777-43191796 (-)
20525535	hsa-miR-6787-5p	3.70729	5.21935	7.10972	22	UGGCGGGGGUAGAGCUGGCUGC	MIMAT0027474	chr17:80194549-80194570 (+)
20525539	hsa-miR-6789-5p	1.66716	9.40682	10.1442	24	GUAGGGGCGUCCCGGGCGCGCGGG	MIMAT0027478	chr19:2235898-2235921 (-)
20525545	hsa-miR-6792-5p	1.60352	2.80184	3.48309	21	GUAAGCAGGGGCUCUGGGUGA	MIMAT0027484	chr19:7682325-7682345 (+)
20525549	hsa-miR-6794-5p	1.71336	6.21775	6.99458	20	CAGGGGGACUGGGGGUGAGC	MIMAT0027488	chr19:12963079-12963098 (+)
20525555	hsa-miR-6797-5p	2.79136	3.07653	4.5575	25	AGGAGGGAAGGGGCUGAGAACAGGA	MIMAT0027494	chr19:42373702-42373726 (+)
20525557	hsa-miR-6798-5p	1.88845	6.53557	7.45277	23	CCAGGGGGAUGGGCGAGCUUGGG	MIMAT0027496	chr19:49513168-49513190 (+)
20525563	hsa-miR-6801-5p	1.78581	2.59834	3.43492	23	UGGUCAGAGGCAGCAGGAAAUGA	MIMAT0027502	chr19:52725278-52725300 (+)
20525565	hsa-miR-6802-5p	3.14276	4.83101	6.48304	20	CUAGGUGGGGGGCUUGAAGC	MIMAT0027504	chr19:55751320-55751339 (-)
20525567	hsa-miR-6803-5p	1.66556	9.90659	10.6426	22	CUGGGGGUGGGGGGCUGGGCGU	MIMAT0027506	chr19:55756592-55756613 (-)
20525569	hsa-miR-6804-5p	1.72488	1.6583	2.4448	21	UGAGGGUGUCAGCAGGUGACG	MIMAT0027508	chr19:55742295-55742315 (-)
20525571	hsa-miR-6805-5p	2.48547	8.71333	10.0268	22	UAGGGGGCGGCUUGUGGAGUGU	MIMAT0027510	chr19:55899554-55899575 (+)
20525575	hsa-miR-6807-5p	1.74597	1.54814	2.35217	22	GUGAGCCAGUGGAAUGGAGAGG	MIMAT0027514	chr19:59061652-59061673 (+)
20525577	hsa-miR-6808-5p	2.49426	3.83075	5.14936	22	CAGGCAGGGAGGUGGGACCAUG	MIMAT0027516	chr1:1275062-1275083 (-)
20525581	hsa-miR-6810-5p	2.07991	2.74827	3.80479	23	AUGGGGACAGGGAUCAGCAUGGC	MIMAT0027520	chr2:219206639-219206661 (+)
20525587	hsa-miR-6813-5p	11.5515	1.90281	5.43282	23	CAGGGGCUGGGGUUUCAGGUUCU	MIMAT0027526	chr20:62708336-62708358 (-)
20525591	hsa-miR-6815-5p	3.70439	1.40893	3.29817	23	UAGGUGGCGCCGGAGGAGUCAUU	MIMAT0027530	chr21:46898185-46898207 (+)
20525593	hsa-miR-6816-5p	1.89924	9.36486	10.2903	21	UGGGGCGGGGCAGGUCCCUGC	MIMAT0027532	chr22:20102249-20102269 (-)
20525601	hsa-miR-6820-5p	2.44752	4.21865	5.50997	19	UGCGGCAGAGCUGGGGUCA	MIMAT0027540	chr22:38363575-38363593 (+)
20525605	hsa-miR-6822-5p	2.23758	1.10486	2.26679	20	CAGGGAACCAGUUGGGGCUU	MIMAT0027544	chr3:39179702-39179721 (+)
20525611	hsa-miR-6825-5p	2.46541	1.68796	2.98978	22	UGGGGAGGUGUGGAGUCAGCAU	MIMAT0027550	chr3:127294148-127294169 (-)
20525615	hsa-miR-6827-5p	2.54433	0.93007	2.27736	22	UGGGAGCCAUGAGGGUCUGUGC	MIMAT0027554	chr3:134086678-134086699 (-)
20525617	hsa-miR-6828-5p	1.74275	1.1504	1.95177	22	AGGAAGCAAGAGAACCCUGUGG	MIMAT0027556	chr3:170140896-170140917 (+)
20525633	hsa-miR-6780b-5p	5.68682	3.23176	5.73938	23	UGGGGAAGGCUUGGCAGGGAAGA	MIMAT0027572	chr6:43402285-43402307 (+)
20525635	hsa-miR-6836-5p	1.97253	2.65619	3.63624	22	CGCAGGGCCCUGGCGCAGGCAU	MIMAT0027574	chr7:2297186-2297207 (-)
20525644	hsa-miR-6840-3p	1.55837	3.33016	3.9702	22	GCCCAGGACUUUGUGCGGGGUG	MIMAT0027583	chr7:99954319-99954340 (+)
20525653	hsa-miR-6846-5p	1.66732	3.49901	4.23655	22	UGGGGGCUGGAUGGGGUAGAGU	MIMAT0027592	chr8:145112257-145112278 (-)
20525657	hsa-miR-6848-5p	4.88662	4.11066	6.3995	23	UGGGGGCUGGGAUGGGCCAUGGU	MIMAT0027596	chr8:145540951-145540973 (-)
20525660	hsa-miR-6849-3p	1.74275	0.639661	1.44103	22	ACCAGCCUGUGUCCACCUCCAG	MIMAT0027599	chr8:145625671-145625692 (-)
20525671	hsa-miR-6855-5p	1.59972	1.8882	2.56602	25	UUGGGGUUUGGGGUGCAGACAUUGC	MIMAT0027610	chr9:132631889-132631913 (+)
20525683	hsa-miR-6860	1.5458	4.22402	4.85237	22	ACUGGGCAGGGCUGUGGUGAGU	MIMAT0027622	chr11:66813154-66813175 (+)
20525689	hsa-miR-6864-5p	2.04529	0.925537	1.95784	24	UUGAAGGGACAAGUCAGAUAUGCC	MIMAT0027628	chr17:4873038-4873061 (-)
20525701	hsa-miR-6870-5p	2.51245	3.3543	4.68339	19	UGGGGGAGAUGGGGGUUGA	MIMAT0027640	chr20:10630320-10630338 (-)
20525711	hsa-miR-6875-5p	3.3321	2.67191	4.40834	21	UGAGGGACCCAGGACAGGAGA	MIMAT0027650	chr7:100465663-100465683 (+)
20525712	hsa-miR-6875-3p	2.58303	1.42549	2.79455	22	AUUCUUCCUGCCCUGGCUCCAU	MIMAT0027651	chr7:100465702-100465723 (+)
20525713	hsa-miR-6876-5p	3.84139	0.747037	2.68867	22	CAGGAAGGAGACAGGCAGUUCA	MIMAT0027652	chr8:25202923-25202944 (+)
20525715	hsa-miR-6877-5p	2.10316	2.74088	3.81344	22	AGGGCCGAAGGGUGGAAGCUGC	MIMAT0027654	chr9:135927388-135927409 (+)
20525716	hsa-miR-6877-3p	3.84297	0.916188	2.85841	21	CAGCCUCUGCCCUUGGCCUCC	MIMAT0027655	chr9:135927422-135927442 (+)
20525719	hsa-miR-6879-5p	2.26116	5.22121	6.39827	22	CAGGGCAGGGAAGGUGGGAGAG	MIMAT0027658	chr11:64785982-64786003 (+)
20525729	hsa-miR-6884-5p	2.04152	0.896501	1.92614	22	AGAGGCUGAGAAGGUGAUGUUG	MIMAT0027668	chr17:38182636-38182657 (-)
20525731	hsa-miR-6885-5p	2.9611	1.46412	3.03025	25	AGGGGGGCACUGCGCAAGCAAAGCC	MIMAT0027670	chr19:6389685-6389709 (-)
20525732	hsa-miR-6885-3p	1.537	1.18425	1.80438	21	CUUUGCUUCCUGCUCCCCUAG	MIMAT0027671	chr19:6389649-6389669 (-)
20525735	hsa-miR-6887-5p	2.72992	2.17632	3.62518	23	UGGGGGGACAGAUGGAGAGGACA	MIMAT0027674	chr19:35613609-35613631 (+)
20525737	hsa-miR-6888-5p	1.57177	1.40042	2.05281	20	AAGGAGAUGCUCAGGCAGAU	MIMAT0027676	chr2:160043351-160043370 (+)
20525739	hsa-miR-6889-5p	2.35025	2.73333	3.96614	23	UCGGGGAGUCUGGGGUCCGGAAU	MIMAT0027678	chr22:41649027-41649049 (-)
20525745	hsa-miR-6892-5p	2.00931	1.84882	2.85552	21	GUAAGGGACCGGAGAGUAGGA	MIMAT0027684	chr7:143079779-143079799 (+)
20525749	hsa-miR-6894-5p	1.68508	3.14382	3.89664	24	AGGAGGAUGGAGAGCUGGGCCAGA	MIMAT0027688	chrX:53228099-53228122 (-)
20525751	hsa-miR-6895-5p	2.1178	1.0707	2.15327	21	CAGGGCCAGGCACAGAGUAAG	MIMAT0027690	chrX:53224645-53224665 (-)
20526174	hsa-miR-7108-5p	1.88586	10.7277	11.6429	21	GUGUGGCCGGCAGGCGGGUGG	MIMAT0028113	chr19:2434978-2434998 (-)
20526178	hsa-miR-7110-5p	1.80719	5.82112	6.67487	21	UGGGGGUGUGGGGAGAGAGAG	MIMAT0028117	chr3:122880646-122880666 (+)
20526180	hsa-miR-7111-5p	4.07981	2.95948	4.98798	22	UGGGGGAGGAAGGACAGGCCAU	MIMAT0028119	chr6:35438286-35438307 (+)
20526181	hsa-miR-7111-3p	1.68318	1.23639	1.98758	22	AUCCUCUCUUCCCUCCUCCCAG	MIMAT0028120	chr6:35438335-35438356 (+)
20526182	hsa-miR-7112-5p	2.61573	3.46822	4.85543	22	ACGGGCAGGGCAGUGCACCCUG	MIMAT0028121	chr8:145317619-145317640 (-)
20526184	hsa-miR-7113-5p	2.1178	1.00686	2.08942	21	UCCAGGGAGACAGUGUGUGAG	MIMAT0028123	chr11:67800332-67800352 (+)
20526186	hsa-miR-7114-5p	1.66732	3.64192	4.37945	21	UCUGUGGAGUGGGGUGCCUGU	MIMAT0028125	chr9:140344513-140344533 (-)
20526861	hsa-miR-7150	1.88376	6.1519	7.06551	18	CUGGCAGGGGGAGAGGUA	MIMAT0028211	chr9:126247863-126247880 (-)
20526866	hsa-miR-7153-5p	1.68319	0.748345	1.49954	23	UGAGAACUGACAAAUGUGGUAGG	MIMAT0028216	chr18:11654918-11654940 (-)
20526869	hsa-miR-7154-3p	2.0305	0.555175	1.57701	20	AGGAGGACAAGUUGUGGGAU	MIMAT0028219	chr11:45713254-45713273 (-)
20526875	hsa-miR-7157-3p	1.68319	0.860787	1.61198	22	UCUGUGCUACUGGAUGAAGAGU	MIMAT0028225	chr2:141344195-141344216 (-)
20526876	hsa-miR-7158-5p	1.87637	0.93681	1.84475	24	GGCUCAAUCUCUGGUCCUGCAGCC	MIMAT0028226	chr2:6114794-6114817 (+)
20528733	hsa-miR-7704	1.5981	12.4656	13.142	19	CGGGGUCGGCGGCGACGUG	MIMAT0030019	chr2:177053571-177053589 (+)
20529131	hsa-miR-4433b-3p	1.94825	7.37442	8.3366	21	CAGGAGUGGGGGGUGGGACGU	MIMAT0030414	chr2:64567903-64567923 (-)
20529132	hsa-miR-1273h-5p	2.62598	2.2326	3.62546	21	CUGGGAGGUCAAGGCUGCAGU	MIMAT0030415	chr16:24214469-24214489 (+)
20529134	hsa-miR-6516-5p	2.07693	2.52216	3.57661	22	UUUGCAGUAACAGGUGUGAGCA	MIMAT0030417	chr17:75085510-75085531 (+)
20529136	hsa-miR-7844-5p	3.4026	1.72615	3.49279	22	AAAACUAGGACUGUGUGGUGUA	MIMAT0030419	chr12:94965082-94965103 (-)
20529138	hsa-miR-7846-3p	1.94214	2.41803	3.37568	21	CAGCGGAGCCUGGAGAGAAGG	MIMAT0030421	chr1:12227067-12227087 (+)
20529143	hsa-miR-7851-3p	2.20422	1.55109	2.69135	22	UACCUGGGAGACUGAGGUUGGA	MIMAT0030426	chr12:42717542-42717563 (-)
20529762	hsa-miR-8052	1.74476	1.60262	2.40565	22	CGGGACUGUAGAGGGCAUGAGC	MIMAT0030979	chr11:130536640-130536661 (+)
20529780	hsa-miR-8070	1.74476	0.949504	1.75254	22	AUGUGAUUGACGGCUGACUCCA	MIMAT0030997	chr11:11804738-11804759 (-)
20529781	hsa-miR-8071	2.46541	3.92357	5.2254	20	CGGUGGACUGGAGUGGGUGG	MIMAT0030998	chr14:106087488-106087507 (+)
20529782	hsa-miR-8072	2.78515	9.9972	11.475	20	GGCGGCGGGGAGGUAGGCAG	MIMAT0030999	chr12:123849361-123849380 (-)
20529783	hsa-miR-8073	2.47523	3.17616	4.48373	22	ACCUGGCAGCAGGGAGCGUCGU	MIMAT0031000	chr13:110993315-110993336 (+)
20529784	hsa-miR-8074	1.57368	0.893998	1.54814	24	CUAUGGCGAGACUGGCAUGUACUC	MIMAT0031001	chr19:51710195-51710218 (-)
